# Supplementary material for: Proteomic characterization of Mycobacterium tuberculosis subjected to carbon starvation
Source: mSystems. 2025 Apr 15;10(5):e01530-24. doi: 10.1128/msystems.01530-24 (PMC12090744; doi:10.1128/msystems.01530-24)
Supplement: Table S2 — Identified proteins and relative abundance. [file msystems.01530-24-s0002.xlsx]

## Sheet: Table S2
Table S2. Summary of mycobacterial proteins identified by MS-based proteomics in CS and Rep cultures of Mtb.

## Sheet: Proteins > N=2
Protein	UniProtID	Gene Name	Locus ID	Count_CS	Count_Rep	Mean_CS	Mean_Rep	FC_CS_vs_Rep	P_value_ANOVA	P_value_Gtest	Functional Category	Note: this file contains all proteins present in at least 3 replicates of one group
sp|P9WNW3|DNAA_MYCTU	P9WNW3	dnaA	Rv0001	6	6	23.4035	24.4122	-1.00864	0.0119858	1	information pathways
sp|P9WNU1|DPO3B_MYCTU	P9WNU1	dnaN	Rv0002	5	6	21.6562	21.3702	0.285908	0.299036	0.224193	information pathways
sp|P9WHI9|RECF_MYCTU	P9WHI9	recF	Rv0003	2	5	22.6992	21.8201	0.879104	0.456869	0.0711741	information pathways
sp|P9WG45|GYRB_MYCTU	P9WG45	gyrB	Rv0005	6	6	24.57	24.2081	0.361833	0.00239909	1	information pathways
sp|P9WG47|GYRA_MYCTU	P9WG47	gyrA	Rv0006	6	6	23.9366	23.6593	0.277269	0.0567027	1	information pathways
sp|P9WMA7|Y007_MYCTU	P9WMA7	Rv0007	Rv0007	6	6	24.1907	23.7476	0.443186	0.0458595	1	cell wall and cell processes
sp|P9WJF3|CWSA_MYCTU	P9WJF3	Rv0008c	Rv0008c	6	4	26.7387	24.6696	2.06913	0.00154143	0.0747595	cell wall and cell processes
sp|P9WHW3|PPIA_MYCTU	P9WHW3	ppiA	Rv0009	6	6	23.5065	22.4083	1.09821	0.0416731	1	information pathways
sp|P9WN35|TRPG_MYCTU	P9WN35	trpG	Rv0013	6	6	23.659	24.1027	-0.443701	0.0734204	1	intermediary metabolism and respiration
sp|P9WI81|PKNB_MYCTU	P9WI81	pknB	Rv0014c	6	6	22.3408	22.4925	-0.151683	0.752647	1	regulatory proteins
sp|P9WI83|PKNA_MYCTU	P9WI83	pknA	Rv0015c	6	6	23.8764	22.938	0.938343	0.00171898	1	regulatory proteins
sp|P9WKD1|PBPA_MYCTU	P9WKD1	pbpA	Rv0016c	6	1	23.1256	22.5583	0.567352	0.468973	0.000964813	cell wall and cell processes
sp|P9WHW5|PSTP_MYCTU	P9WHW5	pstP	Rv0018c	6	6	25.2316	26.1067	-0.875048	0.0434495	1	regulatory proteins
sp|P9WJB5|FHAB_MYCTU	P9WJB5	fhaB	Rv0019c	6	6	22.8346	22.2928	0.541802	0.102655	1	regulatory proteins
sp|P71590|FHAA_MYCTU	P71590	fhaA	Rv0020c	6	6	25.1867	26.6004	-1.41366	1.85171e-05	1	regulatory proteins
tr|P71591|P71591_MYCTU	P71591	Rv0021c	Rv0021c	0	5	NA	21.605	NA	NA	0.000964813	conserved hypotheticals
sp|P9WMI3|Y023_MYCTU	P9WMI3	Rv0023	Rv0023	5	6	21.4433	21.0864	0.356937	0.204056	0.224193	regulatory proteins
sp|P9WMA1|Y025_MYCTU	P9WMA1	Rv0025	Rv0025	6	6	21.54	21.5767	-0.0367161	0.925104	1	conserved hypotheticals
sp|P9WMB1|Y0026_MYCTU	P9WMB1	Rv0026	Rv0026	0	3	NA	20.3885	NA	NA	0.022871	conserved hypotheticals
sp|P9WM97|Y028_MYCTU	P9WM97	Rv0028	Rv0028	5	6	22.7944	22.3806	0.413746	0.565455	0.224193	conserved hypotheticals
sp|P0DMM2|Y028A_MYCTU	P0DMM2	Rv0028a	Rv0028a	5	1	22.495	21.3865	1.10844	0.251326	0.0158264	conserved hypotheticals
tr|P71599|P71599_MYCTU	P71599	Rv0029	Rv0029	5	6	22.5538	21.348	1.2058	0.00780435	0.224193	conserved hypotheticals
sp|P9WM95|Y030_MYCTU	P9WM95	Rv0030	Rv0030	6	6	22.5501	22.1454	0.404746	0.30719	1	conserved hypotheticals
tr|L7N699|L7N699_MYCTU	L7N699	fadD34	Rv0035	0	5	NA	22.4275	NA	NA	0.000964813	lipid metabolism
sp|P9WM91|Y036_MYCTU	P9WM91	Rv0036c	Rv0036c	6	6	24.4957	24.3549	0.140804	0.639108	1	conserved hypotheticals
sp|P9WFK5|Y038_MYCTU	P9WFK5	Rv0038	Rv0038	6	6	24.3696	25.4037	-1.03411	0.0466522	1	conserved hypotheticals
sp|P9WFV1|SYL_MYCTU	P9WFV1	leuS	Rv0041	6	6	24.5244	24.2618	0.262553	0.127295	1	information pathways
tr|P71699|P71699_MYCTU	P71699	Rv0042c	Rv0042c	6	6	22.2865	22.1651	0.12142	0.750607	1	regulatory proteins
tr|P71701|P71701_MYCTU	P71701	Rv0044c	Rv0044c	6	4	25.5849	23.2078	2.3771	0.00367083	0.0747595	intermediary metabolism and respiration
sp|I6XU97|EST45_MYCTU	I6XU97	Rv0045c	Rv0045c	6	6	22.398	23.0628	-0.664728	0.0167167	1	lipid metabolism
sp|P9WKI1|INO1_MYCTU	P9WKI1	ino1	Rv0046c	6	6	23.0466	25.4601	-2.41349	6.15032e-07	1	intermediary metabolism and respiration
tr|P71704|P71704_MYCTU	P71704	Rv0047c	Rv0047c	6	6	23.2389	23.8559	-0.616984	0.00480589	1	conserved hypotheticals
sp|P9WM87|Y048_MYCTU	P9WM87	Rv0048c	Rv0048c	6	6	21.6851	20.8943	0.790762	0.0039565	1	cell wall and cell processes
sp|P71707|PBP1A_MYCTU	P71707	ponA1	Rv0050	5	6	21.6811	22.6397	-0.95852	0.0262414	0.224193	cell wall and cell processes
tr|I6Y6S3|I6Y6S3_MYCTU	I6Y6S3	Rv0052	Rv0052	5	5	21.8391	21.3635	0.475588	0.295899	1	conserved hypotheticals
sp|P9WH31|RS6_MYCTU	P9WH31	rpsF	Rv0053	6	6	21.8907	22.4192	-0.528532	0.0666079	1	information pathways
sp|P9WGD5|SSB_MYCTU	P9WGD5	ssb	Rv0054	6	6	24.2568	23.7782	0.478627	0.0363381	1	information pathways
sp|P9WH49|RS181_MYCTU	P9WH49	rpsR1	Rv0055	6	6	21.0317	23.1743	-2.14252	0.0010414	1	information pathways
sp|P9WH79|RL9_MYCTU	P9WH79	rplI	Rv0056	6	6	24.0766	25.138	-1.06134	0.000121054	1	information pathways
tr|O53605|O53605_MYCTU	O53605	Rv0060	Rv0060	2	5	23.5815	24.3558	-0.774226	0.226408	0.0711741	conserved hypotheticals
tr|I6X8E6|I6X8E6_MYCTU	I6X8E6	Rv0061c	Rv0061c	6	6	23.4606	23.6619	-0.201349	0.746475	1	conserved hypotheticals
tr|Q79G13|Q79G13_MYCTU	Q79G13	celA1	Rv0062	3	0	24.0633	NA	NA	NA	0.022871	intermediary metabolism and respiration
tr|O53611|O53611_MYCTU	O53611	icd2	Rv0066c	6	6	25.4009	23.5903	1.81056	2.56289e-05	1	intermediary metabolism and respiration
tr|O53612|O53612_MYCTU	O53612	Rv0067c	Rv0067c	6	4	22.8627	21.9553	0.907465	0.0448785	0.0747595	regulatory proteins
tr|O53613|O53613_MYCTU	O53613	Rv0068	Rv0068	6	6	24.7928	25.0414	-0.248671	0.495287	1	intermediary metabolism and respiration
sp|P9WGT5|SDHL_MYCTU	P9WGT5	sdaA	Rv0069c	4	3	23.0238	21.7246	1.29916	0.006852	0.557128	intermediary metabolism and respiration
sp|P9WGI7|GLYA2_MYCTU	P9WGI7	glyA2	Rv0070c	3	4	23.2433	21.8522	1.39105	0.0958689	0.557128	intermediary metabolism and respiration
sp|P9WG17|Y072_MYCTU	P9WG17	Rv0072	Rv0072	6	6	26.2563	24.7023	1.554	3.53908e-05	1	cell wall and cell processes
sp|P9WQK5|Y073_MYCTU	P9WQK5	Rv0073	Rv0073	6	6	25.3688	24.8002	0.568565	0.248497	1	cell wall and cell processes
tr|O53623|O53623_MYCTU	O53623	Rv0078	Rv0078	2	6	20.7153	21.338	-0.622746	0.309588	0.00571459	regulatory proteins
tr|L7N686|L7N686_MYCTU	L7N686	Rv0078A	Rv0078A	6	6	23.3274	22.9725	0.354892	0.208733	1	conserved hypotheticals
tr|I6X8G2|I6X8G2_MYCTU	I6X8G2	Rv0078B	Rv0078B	6	6	21.4327	22.4814	-1.04867	0.00297219	1	conserved hypotheticals
sp|P9WM73|Y088_MYCTU	P9WM73	Rv0088	Rv0088	6	6	22.8995	22.0564	0.843094	0.0283326	1	lipid metabolism
sp|P9WM71|Y090_MYCTU	P9WM71	Rv0090	Rv0090	4	0	21.5181	NA	NA	NA	0.00571459	cell wall and cell processes
sp|P9WJM3|MTNN_MYCTU	P9WJM3	mtn	Rv0091	0	3	NA	22.5018	NA	NA	0.022871	intermediary metabolism and respiration
sp|P9WPU1|CTPA_MYCTU	P9WPU1	ctpA	Rv0092	6	6	22.6898	23.5175	-0.827659	0.00516299	1	cell wall and cell processes
sp|P9WM63|Y102_MYCTU	P9WM63	Rv0102	Rv0102	6	6	22.4884	23.3084	-0.820028	0.00409312	1	cell wall and cell processes
sp|P9WPT9|CTPB_MYCTU	P9WPT9	ctpB	Rv0103c	1	6	22.6829	23.1874	-0.504454	0.306385	0.000964813	cell wall and cell processes
tr|O53630|O53630_MYCTU	O53630	Rv0108c	Rv0108c	4	6	23.5106	24.5565	-1.04588	0.211052	0.0747595	conserved hypotheticals
tr|O53634|O53634_MYCTU	O53634	gca	Rv0112	3	5	22.7688	24.4025	-1.63371	0.0024534	0.212864	cell wall and cell processes
tr|L7N677|L7N677_MYCTU	L7N677	oxyS	Rv0117	5	0	24.2511	NA	NA	NA	0.000964813	regulatory proteins
tr|O53639|O53639_MYCTU	O53639	oxcA	Rv0118c	1	6	23.6012	23.4834	0.117797	0.838633	0.000964813	intermediary metabolism and respiration
tr|O07169|O07169_MYCTU	O07169	fadD7	Rv0119	6	6	20.7603	21.4337	-0.673343	0.0411479	1	lipid metabolism
sp|P9WNM9|EFGL_MYCTU	P9WNM9	fusA2	Rv0120c	6	6	27.0357	26.43	0.605735	0.00187444	1	information pathways
tr|O07173|O07173_MYCTU	O07173	Rv0123	Rv0123	6	6	22.0561	22.0074	0.0486586	0.843859	1	conserved hypotheticals
tr|O07175|O07175_MYCTU	O07175	pepA	Rv0125	6	6	24.8951	25.3724	-0.477303	0.0280449	1	intermediary metabolism and respiration
sp|P9WQ19|TRES_MYCTU	P9WQ19	treS	Rv0126	6	6	24.5815	24.4901	0.0914376	0.653776	1	virulence, detoxification, adaptation
sp|O07177|MAK1_MYCTU	O07177	mak	Rv0127	6	6	23.8762	23.4957	0.380515	0.0958724	1	virulence, detoxification, adaptation
sp|P9WNP3|HTDZ_MYCTU	P9WNP3	htdZ	Rv0130	6	3	24.6179	23.1648	1.45302	0.113901	0.022871	intermediary metabolism and respiration
tr|P96808|P96808_MYCTU	P96808	fadE1	Rv0131c	6	6	24.1098	24.2889	-0.17911	0.597377	1	lipid metabolism
sp|P96809|FHMAD_MYCTU	P96809	fgd2	Rv0132c	5	0	21.6783	NA	NA	NA	0.000964813	intermediary metabolism and respiration
tr|P96810|P96810_MYCTU	P96810	Rv0133	Rv0133	2	5	21.7126	21.7456	-0.0330348	0.97357	0.0711741	intermediary metabolism and respiration
tr|P96811|P96811_MYCTU	P96811	ephF	Rv0134	5	6	21.0881	22.0108	-0.922643	0.255288	0.224193	virulence, detoxification, adaptation
sp|P9WPM3|CP138_MYCTU	P9WPM3	cyp138	Rv0136	2	6	21.5344	22.566	-1.03169	0.0238856	0.00571459	intermediary metabolism and respiration
sp|P9WJM5|MSRA_MYCTU	P9WJM5	msrA	Rv0137c	6	6	22.6023	21.9569	0.645406	0.285268	1	intermediary metabolism and respiration
tr|P96815|P96815_MYCTU	P96815	Rv0138	Rv0138	5	2	23.123	23.0551	0.0679617	0.906408	0.0711741	conserved hypotheticals
tr|P96816|P96816_MYCTU	P96816	Rv0139	Rv0139	6	6	21.9516	24.2156	-2.26405	0.000470802	1	intermediary metabolism and respiration
tr|P96817|P96817_MYCTU	P96817	Rv0140	Rv0140	6	6	24.5846	23.4194	1.16524	8.66115e-05	1	conserved hypotheticals
tr|P96818|P96818_MYCTU	P96818	Rv0141c	Rv0141c	4	4	21.9249	23.9395	-2.01458	0.0884269	1	conserved hypotheticals
tr|P96820|P96820_MYCTU	P96820	Rv0143c	Rv0143c	6	3	24.9331	23.3965	1.5366	0.0801309	0.022871	cell wall and cell processes
tr|P96821|P96821_MYCTU	P96821	Rv0144	Rv0144	6	3	24.0169	22.9665	1.05047	0.283834	0.022871	regulatory proteins
sp|P9WFJ1|Y153_MYCTU	P9WFJ1	Rv0145	Rv0145	6	5	21.956	23.3996	-1.44364	0.00166079	0.224193	lipid metabolism
sp|P9WFJ3|Y146_MYCTU	P9WFJ3	Rv0146	Rv0146	6	6	24.5341	24.7767	-0.242638	0.136274	1	lipid metabolism
tr|P96824|P96824_MYCTU	P96824	Rv0147	Rv0147	6	6	24.9898	25.8457	-0.855886	6.14027e-05	1	intermediary metabolism and respiration
sp|P96825|Y0148_MYCTU	P96825	Rv0148	Rv0148	6	6	26.5575	26.3523	0.205178	0.0653173	1	intermediary metabolism and respiration
tr|P96826|P96826_MYCTU	P96826	Rv0149	Rv0149	6	4	21.1994	19.6773	1.52209	0.0057596	0.0747595	intermediary metabolism and respiration
sp|I6WXK4|PTPB_MYCTU	I6WXK4	ptbB	Rv0153c	6	6	21.0281	21.1441	-0.116016	0.72011	1	regulatory proteins
tr|P96831|P96831_MYCTU	P96831	fadE2	Rv0154c	6	6	26.1409	25.1758	0.96518	4.10237e-05	1	lipid metabolism
tr|P96832|P96832_MYCTU	P96832	pntAa	Rv0155	6	6	25.4348	26.9452	-1.51043	0.00260001	1	intermediary metabolism and respiration
tr|P96833|P96833_MYCTU	P96833	pntAb	Rv0156	6	0	23.993	NA	NA	NA	4.52945e-05	intermediary metabolism and respiration
tr|P96834|P96834_MYCTU	P96834	pntB	Rv0157	6	6	23.2835	24.1088	-0.825253	0.000210197	1	intermediary metabolism and respiration
tr|I6WXK8|I6WXK8_MYCTU	I6WXK8	Rv0157A	Rv0157A	4	0	22.4493	NA	NA	NA	0.00571459	conserved hypotheticals
tr|L7N6B3|L7N6B3_MYCTU	L7N6B3	adhE1	Rv0162c	6	3	22.6053	21.12	1.48534	0.0437862	0.022871	intermediary metabolism and respiration
tr|L7N657|L7N657_MYCTU	L7N657	TB18.5	Rv0164	3	6	20.3542	20.7927	-0.438546	0.248729	0.022871	conserved hypotheticals
tr|O07411|O07411_MYCTU	O07411	fadD5	Rv0166	6	6	20.5264	20.1477	0.378693	0.329321	1	lipid metabolism
tr|O07412|O07412_MYCTU	O07412	yrbE1A	Rv0167	6	1	21.6209	18.9951	2.62578	0.16484	0.000964813	virulence, detoxification, adaptation
tr|L0T2Q9|L0T2Q9_MYCTU	L0T2Q9	yrbE1B	Rv0168	6	0	22.7585	NA	NA	NA	4.52945e-05	virulence, detoxification, adaptation
tr|Q79FZ9|Q79FZ9_MYCTU	Q79FZ9	mce1A	Rv0169	6	6	24.7946	23.2537	1.54095	0.00153222	1	virulence, detoxification, adaptation
tr|O07414|O07414_MYCTU	O07414	mce1B	Rv0170	6	1	23.6986	23.4271	0.27145	0.72079	0.000964813	virulence, detoxification, adaptation
tr|O07415|O07415_MYCTU	O07415	mce1C	Rv0171	6	2	25.5476	23.3224	2.22522	0.00484655	0.00571459	virulence, detoxification, adaptation
tr|O07416|O07416_MYCTU	O07416	mce1D	Rv0172	6	6	24.228	23.0489	1.17903	0.000211845	1	virulence, detoxification, adaptation
tr|O07417|O07417_MYCTU	O07417	lprK	Rv0173	6	6	24.7022	23.0621	1.64007	5.36609e-05	1	cell wall and cell processes
tr|L0T2W6|L0T2W6_MYCTU	L0T2W6	mce1F	Rv0174	6	6	23.8455	22.6328	1.21274	4.02113e-07	1	virulence, detoxification, adaptation
tr|O07419|O07419_MYCTU	O07419	Rv0175	Rv0175	6	6	26.5466	25.5857	0.96096	0.00433126	1	cell wall and cell processes
tr|O07420|O07420_MYCTU	O07420	Rv0176	Rv0176	6	4	24.402	23.1946	1.2074	0.0171575	0.0747595	cell wall and cell processes
tr|O07421|O07421_MYCTU	O07421	Rv0177	Rv0177	6	6	23.8835	23.9259	-0.0424034	0.903267	1	conserved hypotheticals
tr|O07422|O07422_MYCTU	O07422	Rv0178	Rv0178	6	6	26.0984	26.5343	-0.435808	0.0432061	1	cell wall and cell processes
tr|O07424|O07424_MYCTU	O07424	Rv0180c	Rv0180c	6	1	24.0591	21.2058	2.85332	0.000387636	0.000964813	cell wall and cell processes
sp|P9WI85|Y181_MYCTU	P9WI85	Rv0181c	Rv0181c	4	0	22.4675	NA	NA	NA	0.00571459	conserved hypotheticals
sp|P9WGG5|SIGG_MYCTU	P9WGG5	sigG	Rv0182c	0	5	NA	20.4458	NA	NA	0.000964813	information pathways
sp|O07427|MGLL_MYCTU	O07427	Rv0183	Rv0183	5	6	24.8195	25.9288	-1.10933	0.00800203	0.224193	intermediary metabolism and respiration
tr|O07428|O07428_MYCTU	O07428	Rv0184	Rv0184	1	6	21.9544	23.4312	-1.47689	0.0467394	0.000964813	conserved hypotheticals
sp|P9WK09|MYMT_MYCTU	P9WK09	mymT	Rv0186A	5	0	22.4311	NA	NA	NA	0.000964813	virulence, detoxification, adaptation
sp|O07431|CAMT_MYCTU	O07431	Rv0187	Rv0187	6	6	25.013	24.546	0.466977	0.197045	1	intermediary metabolism and respiration
sp|P9WKJ5|ILVD_MYCTU	P9WKJ5	ilvD	Rv0189c	6	6	26.3323	25.5529	0.779397	0.0101672	1	intermediary metabolism and respiration
sp|O07434|RICR_MYCTU	O07434	Rv0190	Rv0190	6	6	25.4632	25.9496	-0.486387	0.442035	1	conserved hypotheticals
tr|Q79FZ8|Q79FZ8_MYCTU	Q79FZ8	Rv0192A	Rv0192A	0	6	NA	21.9221	NA	NA	4.52945e-05	cell wall and cell processes
tr|I6X8R2|I6X8R2_MYCTU	I6X8R2	zmp1	Rv0198c	4	2	23.5278	22.643	0.884747	0.434396	0.243678	intermediary metabolism and respiration
tr|O53650|O53650_MYCTU	O53650	Rv0199	Rv0199	6	6	24.5626	23.5947	0.96785	0.00677715	1	cell wall and cell processes
tr|O53651|O53651_MYCTU	O53651	Rv0200	Rv0200	6	6	22.5269	21.4299	1.09696	0.0154257	1	cell wall and cell processes
tr|O53652|O53652_MYCTU	O53652	Rv0201c	Rv0201c	0	4	NA	20.4766	NA	NA	0.00571459	conserved hypotheticals
sp|P9WJT9|MMPLB_MYCTU	P9WJT9	mmpL11	Rv0202c	6	6	22.0312	22.7139	-0.682638	0.0164495	1	cell wall and cell processes
sp|P9WJV5|MMPL3_MYCTU	P9WJV5	mmpL3	Rv0206c	6	6	24.1847	25.4863	-1.30162	1.50853e-05	1	cell wall and cell processes
tr|P96389|P96389_MYCTU	P96389	Rv0207c	Rv0207c	6	6	23.6614	23.3615	0.299891	0.578597	1	conserved hypotheticals
sp|P9WFY9|TRMB_MYCTU	P9WFY9	Rv0208c	Rv0208c	6	6	23.2025	22.9528	0.249638	0.483464	1	intermediary metabolism and respiration
sp|P9WIH3|PCKG_MYCTU	P9WIH3	pckA	Rv0211	6	6	24.5437	23.1888	1.35491	3.21041e-06	1	intermediary metabolism and respiration
tr|P96396|P96396_MYCTU	P96396	fadD4	Rv0214	2	6	21.5135	22.9613	-1.44781	0.019077	0.00571459	lipid metabolism
sp|P9WKB7|Y221_MYCTU	P9WKB7	Rv0221	Rv0221	6	6	21.5638	22.3019	-0.738119	0.184095	1	lipid metabolism
tr|P96404|P96404_MYCTU	P96404	echA1	Rv0222	6	6	24.6009	23.634	0.966927	0.00023144	1	lipid metabolism
tr|I6X8S7|I6X8S7_MYCTU	I6X8S7	Rv0223c	Rv0223c	6	6	23.3225	22.4323	0.890184	3.443e-05	1	intermediary metabolism and respiration
tr|P96408|P96408_MYCTU	P96408	Rv0226c	Rv0226c	6	6	22.4604	21.7075	0.752828	0.162552	1	cell wall and cell processes
tr|P96409|P96409_MYCTU	P96409	Rv0227c	Rv0227c	6	6	25.4928	25.1973	0.295549	0.00678521	1	cell wall and cell processes
sp|I6WXS6|VPB51_MYCTU	I6WXS6	vapB51	Rv0229a	6	6	23.598	24.3849	-0.786891	0.0434086	1	intermediary metabolism and respiration
sp|P9WHN9|PHP_MYCTU	P9WHN9	php	Rv0230c	5	1	24.0148	24.6125	-0.597677	0.464918	0.0158264	lipid metabolism
tr|P96414|P96414_MYCTU	P96414	fadE4	Rv0231	6	5	24.2496	23.0091	1.24059	0.0148734	0.224193	lipid metabolism
tr|P96415|P96415_MYCTU	P96415	Rv0232	Rv0232	3	6	21.0338	21.0961	-0.0623579	0.813267	0.022871	regulatory proteins
sp|P9WH69|RIR2H_MYCTU	P9WH69	nrdB	Rv0233	6	5	22.5098	21.5222	0.987554	0.110481	0.224193	information pathways
sp|P9WNX9|GABD1_MYCTU	P9WNX9	gabD1	Rv0234c	6	6	22.7429	21.9121	0.830788	0.000148382	1	intermediary metabolism and respiration
sp|L7N6B0|LPQI_MYCTU	L7N6B0	lpqI	Rv0237	5	5	20.8292	20.3245	0.504739	0.343163	1	cell wall and cell processes
sp|O53664|HTDX_MYCTU	O53664	htdX	Rv0241c	6	6	24.1079	23.907	0.200911	0.595597	1	intermediary metabolism and respiration
sp|I6Y778|FABG4_MYCTU	I6Y778	fabG4	Rv0242c	6	6	23.7049	22.9041	0.800774	0.0043756	1	lipid metabolism
tr|O86361|O86361_MYCTU	O86361	fadA2	Rv0243	6	6	26.5071	26.1507	0.356389	0.0211434	1	lipid metabolism
sp|O53666|FADE5_MYCTU	O53666	fadE5	Rv0244c	6	6	23.7922	23.8966	-0.104393	0.524137	1	lipid metabolism
tr|O53669|O53669_MYCTU	O53669	Rv0247c	Rv0247c	6	6	24.0817	23.3564	0.72532	0.10099	1	intermediary metabolism and respiration
tr|O53670|O53670_MYCTU	O53670	Rv0248c	Rv0248c	6	6	23.8987	23.1766	0.722088	0.0525576	1	intermediary metabolism and respiration
sp|O53672|Y250_MYCTU	O53672	Rv0250c	Rv0250c	6	6	26.7591	26.6314	0.127697	0.599212	1	conserved hypotheticals
tr|O53673|O53673_MYCTU	O53673	hsp	Rv0251c	6	6	23.194	23.4029	-0.208908	0.398042	1	virulence, detoxification, adaptation
tr|O53676|O53676_MYCTU	O53676	cobU	Rv0254c	6	5	22.4662	22.2305	0.235679	0.426017	0.224193	intermediary metabolism and respiration
sp|P9WP95|COBQ_MYCTU	P9WP95	cobQ1	Rv0255c	1	4	21.8509	22.6377	-0.78684	0.579646	0.0711741	intermediary metabolism and respiration
sp|P9WI47|PPE02_MYCTU	P9WI47	PPE2	Rv0256c	6	0	20.6201	NA	NA	NA	4.52945e-05	PE/PPE
tr|P95220|P95220_MYCTU	P95220	Rv0263c	Rv0263c	6	6	21.3444	21.9466	-0.602221	0.0335222	1	conserved hypotheticals
tr|P95221|P95221_MYCTU	P95221	Rv0264c	Rv0264c	4	6	23.9859	23.2723	0.713638	0.0335082	0.0747595	conserved hypotheticals
tr|P95223|P95223_MYCTU	P95223	oplA	Rv0266c	6	0	23.8202	NA	NA	NA	4.52945e-05	intermediary metabolism and respiration
tr|P95227|P95227_MYCTU	P95227	fadD2	Rv0270	6	6	26.4269	26.0073	0.419593	0.0634569	1	lipid metabolism
tr|P95228|P95228_MYCTU	P95228	fadE6	Rv0271c	6	6	23.5663	23.5178	0.0484591	0.79298	1	lipid metabolism
tr|P95229|P95229_MYCTU	P95229	Rv0272c	Rv0272c	0	3	NA	22.2698	NA	NA	0.022871	conserved hypotheticals
tr|L7N6A2|L7N6A2_MYCTU	L7N6A2	Rv0275c	Rv0275c	3	6	22.3509	23.3267	-0.975811	0.0508061	0.022871	regulatory proteins
tr|O53682|O53682_MYCTU	O53682	Rv0276	Rv0276	0	3	NA	21.7377	NA	NA	0.022871	conserved hypotheticals
sp|P9WFI9|Y293_MYCTU	P9WFI9	Rv0281	Rv0281	6	6	21.7073	21.5714	0.135865	0.622489	1	lipid metabolism
sp|P9WPI3|ECCA3_MYCTU	P9WPI3	eccA3	Rv0282	6	6	21.2609	22.4517	-1.1908	1.33932e-05	1	cell wall and cell processes
sp|P9WNR3|ECCB3_MYCTU	P9WNR3	eccB3	Rv0283	6	6	22.3583	22.0576	0.300677	0.49716	1	cell wall and cell processes
sp|P9WNA9|ECCC3_MYCTU	P9WNA9	eccC3	Rv0284	6	6	21.1204	21.4765	-0.35607	0.0704379	1	cell wall and cell processes
sp|P9WI43|PPE04_MYCTU	P9WI43	PPE4	Rv0286	1	6	21.2659	20.5482	0.717722	0.206539	0.000964813	PE/PPE
sp|O53692|ESXG_MYCTU	O53692	esxG	Rv0287	1	6	21.9375	22.9617	-1.0242	0.0910351	0.000964813	cell wall and cell processes
sp|P9WNQ3|ECCD3_MYCTU	P9WNQ3	eccD3	Rv0290	3	3	21.4619	21.3523	0.109577	0.857911	1	cell wall and cell processes
sp|O53695|MYCP3_MYCTU	O53695	mycP3	Rv0291	6	6	21.1334	21.3424	-0.209018	0.411086	1	intermediary metabolism and respiration
sp|P9WJE5|ECCE3_MYCTU	P9WJE5	eccE3	Rv0292	6	6	22.4972	23.8245	-1.32729	0.0273622	1	cell wall and cell processes
tr|O53697|O53697_MYCTU	O53697	Rv0293c	Rv0293c	4	6	24.3971	23.6771	0.719919	0.113388	0.0747595	conserved hypotheticals
sp|P9WGA3|TAM_MYCTU	P9WGA3	tam	Rv0294	3	0	22.8509	NA	NA	NA	0.022871	intermediary metabolism and respiration
tr|Q6MX51|Q6MX51_MYCTU	Q6MX51	Rv0296c	Rv0296c	6	6	22.654	22.608	0.045982	0.839831	1	intermediary metabolism and respiration
sp|O07227|VAPB2_MYCTU	O07227	vapB2	Rv0300	3	0	22.4221	NA	NA	NA	0.022871	virulence, detoxification, adaptation
tr|O07230|O07230_MYCTU	O07230	Rv0303	Rv0303	3	1	24.0385	24.8271	-0.788571	0.313844	0.212864	intermediary metabolism and respiration
tr|O07234|O07234_MYCTU	O07234	Rv0307c	Rv0307c	5	4	25.2019	23.7552	1.44677	0.00328175	0.501795	conserved hypotheticals
tr|O07235|O07235_MYCTU	O07235	Rv0308	Rv0308	6	6	25.9933	24.5761	1.41721	0.00242282	1	cell wall and cell processes
tr|O07238|O07238_MYCTU	O07238	Rv0311	Rv0311	5	0	23.1822	NA	NA	NA	0.000964813	conserved hypotheticals
sp|P9WL03|Y313_MYCTU	P9WL03	Rv0313	Rv0313	0	3	NA	23.048	NA	NA	0.022871	conserved hypotheticals
tr|O07241|O07241_MYCTU	O07241	Rv0314c	Rv0314c	5	6	21.7196	22.7074	-0.987815	0.144297	0.224193	cell wall and cell processes
tr|O07243|O07243_MYCTU	O07243	Rv0316	Rv0316	6	6	22.9543	22.8204	0.133838	0.788063	1	intermediary metabolism and respiration
sp|P9WIJ5|PCP_MYCTU	P9WIJ5	pcp	Rv0319	6	1	21.4542	21.8234	-0.369117	0.70479	0.000964813	intermediary metabolism and respiration
sp|P9WP17|DCDB_MYCTU	P9WP17	dcd	Rv0321	4	0	20.9478	NA	NA	NA	0.00571459	intermediary metabolism and respiration
tr|O08446|O08446_MYCTU	O08446	Rv0324	Rv0324	6	6	22.9363	23.156	-0.219737	0.439388	1	regulatory proteins
tr|O07256|O07256_MYCTU	O07256	Rv0332	Rv0332	4	0	23.7591	NA	NA	NA	0.00571459	conserved hypotheticals
sp|P9WH13|RMLA_MYCTU	P9WH13	rmlA	Rv0334	6	6	26.3327	25.402	0.930729	0.0131801	1	intermediary metabolism and respiration
tr|O33268|O33268_MYCTU	O33268	Rv0338c	Rv0338c	6	6	25.347	25.4895	-0.142495	0.76386	1	intermediary metabolism and respiration
tr|O33269|O33269_MYCTU	O33269	Rv0339c	Rv0339c	1	5	21.4976	21.7681	-0.270508	0.691202	0.0158264	regulatory proteins
tr|O33270|O33270_MYCTU	O33270	Rv0340	Rv0340	1	4	21.8128	21.9252	-0.112446	0.892517	0.0711741	conserved hypotheticals
sp|P9WJ99|INIA_MYCTU	P9WJ99	iniA	Rv0342	6	6	23.0238	23.548	-0.524276	0.221207	1	cell wall and cell processes
sp|P9WJ95|INIC_MYCTU	P9WJ95	iniC	Rv0343	6	6	21.8756	22.5876	-0.712002	0.0577587	1	cell wall and cell processes
sp|P9WQM7|ANSP2_MYCTU	P9WQM7	ansP2	Rv0346c	0	3	NA	23.3284	NA	NA	0.022871	cell wall and cell processes
tr|O06298|O06298_MYCTU	O06298	Rv0347	Rv0347	6	6	22.9259	23.2484	-0.322536	0.224767	1	cell wall and cell processes
tr|O06299|O06299_MYCTU	O06299	Rv0348	Rv0348	5	6	22.0955	21.302	0.793497	0.0884934	0.224193	regulatory proteins
tr|O06300|O06300_MYCTU	O06300	Rv0349	Rv0349	6	6	22.4911	21.5722	0.91886	0.0335725	1	conserved hypotheticals
sp|P9WMJ9|DNAK_MYCTU	P9WMJ9	dnaK	Rv0350	6	6	28.0031	27.6837	0.319444	0.00253724	1	virulence, detoxification, adaptation
sp|P9WMT5|GRPE_MYCTU	P9WMT5	grpE	Rv0351	6	6	27.086	28.6114	-1.5254	0.000110749	1	virulence, detoxification, adaptation
sp|P9WNV9|DNAJ1_MYCTU	P9WNV9	dnaJ1	Rv0352	6	6	24.0924	24.2591	-0.166696	0.382399	1	virulence, detoxification, adaptation
sp|P9WHN3|PURA_MYCTU	P9WHN3	purA	Rv0357c	6	6	22.4	22.0009	0.399183	0.171727	1	intermediary metabolism and respiration
tr|O06310|O06310_MYCTU	O06310	Rv0360c	Rv0360c	6	6	24.3931	23.9017	0.491421	0.350384	1	conserved hypotheticals
tr|O06311|O06311_MYCTU	O06311	Rv0361	Rv0361	6	6	24.4742	25.4438	-0.969632	0.0745934	1	cell wall and cell processes
sp|P9WQA3|ALF_MYCTU	P9WQA3	fba	Rv0363c	6	2	22.8338	21.3929	1.44093	0.0515222	0.00571459	intermediary metabolism and respiration
tr|O06315|O06315_MYCTU	O06315	Rv0365c	Rv0365c	6	6	22.817	22.1758	0.641183	0.241602	1	conserved hypotheticals
sp|Q6MX43|DODEC_MYCTU	Q6MX43	secE2	Rv0379	6	6	25.5423	24.5375	1.00479	0.0228749	1	cell wall and cell processes
sp|P9WHK9|PYRE_MYCTU	P9WHK9	pyrE	Rv0382c	6	6	24.8126	24.0425	0.770118	0.0674694	1	intermediary metabolism and respiration
tr|O53718|O53718_MYCTU	O53718	Rv0383c	Rv0383c	6	6	23.4367	22.4887	0.947967	0.00308157	1	cell wall and cell processes
sp|P9WPD1|CLPB_MYCTU	P9WPD1	clpB	Rv0384c	6	6	25.4578	25.4173	0.0404767	0.60827	1	virulence, detoxification, adaptation
tr|O53720|O53720_MYCTU	O53720	Rv0386	Rv0386	0	4	NA	22.886	NA	NA	0.00571459	regulatory proteins
tr|P95197|P95197_MYCTU	P95197	purT	Rv0389	6	5	23.8054	23.0453	0.760047	0.24397	0.224193	intermediary metabolism and respiration
tr|P95198|P95198_MYCTU	P95198	Rv0390	Rv0390	6	3	24.0013	22.9544	1.04686	0.0606261	0.022871	conserved hypotheticals
sp|P9WGB5|METZ_MYCTU	P9WGB5	metZ	Rv0391	6	6	24.7983	23.5389	1.2594	0.00227553	1	intermediary metabolism and respiration
sp|P95200|NDHA_MYCTU	P95200	ndhA	Rv0392c	6	6	23.0642	23.2428	-0.178575	0.375781	1	intermediary metabolism and respiration
tr|P95202|P95202_MYCTU	P95202	Rv0394c	Rv0394c	6	6	22.617	24.0688	-1.45171	0.00655708	1	cell wall and cell processes
tr|P95208|P95208_MYCTU	P95208	fadE7	Rv0400c	6	6	24.9745	25.632	-0.657543	0.0351616	1	lipid metabolism
sp|P9WQ57|FAA30_MYCTU	P9WQ57	fadD30	Rv0404	6	6	20.2518	20.9367	-0.684878	0.107731	1	lipid metabolism
tr|O86335|O86335_MYCTU	O86335	pks6	Rv0405	0	3	NA	23.1127	NA	NA	0.022871	lipid metabolism
sp|P9WNE1|FGD_MYCTU	P9WNE1	fgd1	Rv0407	6	6	23.4631	22.8119	0.651265	0.00191837	1	intermediary metabolism and respiration
sp|P9WHP1|PTA_MYCTU	P9WHP1	pta	Rv0408	6	6	22.4748	22.4894	-0.0146131	0.965466	1	intermediary metabolism and respiration
sp|P9WQH1|ACKA_MYCTU	P9WQH1	ackA	Rv0409	6	6	20.625	20.3069	0.318144	0.409071	1	intermediary metabolism and respiration
sp|P9WI73|PKNG_MYCTU	P9WI73	pknG	Rv0410c	6	6	22.9894	21.965	1.02435	3.25356e-05	1	regulatory proteins
tr|P96257|P96257_MYCTU	P96257	glnH	Rv0411c	6	3	20.6441	20.2994	0.344731	0.122685	0.022871	cell wall and cell processes
tr|P96258|P96258_MYCTU	P96258	Rv0412c	Rv0412c	6	6	24.561	24.013	0.548046	0.0179273	1	cell wall and cell processes
sp|P9WIX9|MUTT3_MYCTU	P9WIX9	mutT3	Rv0413	5	6	22.2163	22.9531	-0.736813	0.0433488	0.224193	information pathways
sp|P9WG75|THIE_MYCTU	P9WG75	thiE	Rv0414c	6	5	20.9476	21.1311	-0.183491	0.766332	0.224193	intermediary metabolism and respiration
tr|P96261|P96261_MYCTU	P96261	thiO	Rv0415	2	6	22.6354	22.915	-0.279571	0.520648	0.00571459	intermediary metabolism and respiration
sp|P9WG73|THIG_MYCTU	P9WG73	thiG	Rv0417	4	4	23.694	23.9736	-0.279625	0.730273	1	intermediary metabolism and respiration
tr|P96267|P96267_MYCTU	P96267	Rv0421c	Rv0421c	6	5	19.2019	20.6331	-1.43116	0.0112527	0.224193	conserved hypotheticals
sp|P9WG77|THID_MYCTU	P9WG77	thiD	Rv0422c	6	6	22.6134	22.9259	-0.312561	0.248598	1	intermediary metabolism and respiration
sp|P9WG79|THIC_MYCTU	P9WG79	thiC	Rv0423c	6	6	22.6138	23.0103	-0.396471	0.217324	1	intermediary metabolism and respiration
tr|P96271|P96271_MYCTU	P96271	ctpH	Rv0425c	4	5	21.5195	21.1074	0.412139	0.307666	0.501795	cell wall and cell processes
tr|P96272|P96272_MYCTU	P96272	Rv0426c	Rv0426c	6	6	24.5978	23.7237	0.874097	0.00749786	1	cell wall and cell processes
tr|P96273|P96273_MYCTU	P96273	xthA	Rv0427c	6	6	24.4489	23.8668	0.582156	0.219436	1	information pathways
tr|P96274|P96274_MYCTU	P96274	Rv0428c	Rv0428c	4	6	18.2888	20.3324	-2.04361	0.0718116	0.0747595	intermediary metabolism and respiration
sp|P9WIJ3|DEF_MYCTU	P9WIJ3	def	Rv0429c	6	6	24.5346	25.1495	-0.614888	0.101132	1	information pathways
tr|P96276|P96276_MYCTU	P96276	Rv0430	Rv0430	1	6	23.0649	25.9126	-2.84766	0.00403617	0.000964813	conserved hypotheticals
sp|P9WGE9|SODC_MYCTU	P9WGE9	sodC	Rv0432	5	1	23.7408	21.6592	2.08156	0.080232	0.0158264	virulence, detoxification, adaptation
sp|P9WPK9|GCS2_MYCTU	P9WPK9	Rv0433	Rv0433	6	6	24.3712	22.8793	1.49193	0.00534049	1	conserved hypotheticals
tr|P96281|P96281_MYCTU	P96281	Rv0435c	Rv0435c	6	6	22.513	22.5779	-0.0649088	0.803887	1	cell wall and cell processes
sp|P9WHQ5|PSD_MYCTU	P9WHQ5	psd	Rv0437c	4	6	23.5674	23.7008	-0.133403	0.830668	0.0747595	lipid metabolism
sp|P9WJQ5|MOEA2_MYCTU	P9WJQ5	moeA2	Rv0438c	6	6	23.0267	22.409	0.617686	0.000107023	1	intermediary metabolism and respiration
tr|O53726|O53726_MYCTU	O53726	Rv0439c	Rv0439c	6	6	23.445	24.1679	-0.722905	0.00710151	1	intermediary metabolism and respiration
sp|P9WPE7|CH602_MYCTU	P9WPE7	groEL2	Rv0440	6	6	30.4801	30.9896	-0.509509	0.0181981	1	virulence, detoxification, adaptation
sp|P9WKW3|Y441_MYCTU	P9WKW3	Rv0441c	Rv0441c	6	3	20.426	22.0835	-1.65748	0.0116205	0.022871	conserved hypotheticals
tr|O53728|O53728_MYCTU	O53728	Rv0443	Rv0443	5	0	24.8907	NA	NA	NA	0.000964813	conserved hypotheticals
sp|P9WGX5|RSKA_MYCTU	P9WGX5	rskA	Rv0444c	6	1	22.3734	19.6091	2.76426	0.0879812	0.000964813	information pathways
sp|P9WGH7|SIGK_MYCTU	P9WGH7	sigK	Rv0445c	3	0	22.6856	NA	NA	NA	0.022871	information pathways
sp|P9WJV3|MMPL4_MYCTU	P9WJV3	mmpL4	Rv0450c	6	6	22.0351	22.0463	-0.0112496	0.98025	1	cell wall and cell processes
tr|O53740|O53740_MYCTU	O53740	Rv0455c	Rv0455c	6	1	23.3716	22.0215	1.35015	0.171364	0.000964813	conserved hypotheticals
tr|O07179|O07179_MYCTU	O07179	echA2	Rv0456c	5	6	21.8141	20.2633	1.55081	0.0056612	0.224193	lipid metabolism
tr|O07178|O07178_MYCTU	O07178	Rv0457c	Rv0457c	6	0	21.0104	NA	NA	NA	4.52945e-05	intermediary metabolism and respiration
sp|P9WNY1|ALDH_MYCTU	P9WNY1	Rv0458	Rv0458	6	6	24.1276	22.9628	1.16487	0.00229185	1	intermediary metabolism and respiration
sp|P9WHH9|DLDH_MYCTU	P9WHH9	lpdC	Rv0462	6	6	25.9084	25.9458	-0.0373296	0.839386	1	intermediary metabolism and respiration
tr|O53749|O53749_MYCTU	O53749	Rv0464c	Rv0464c	6	6	25.5599	24.5187	1.04125	0.00318139	1	conserved hypotheticals
tr|O53751|O53751_MYCTU	O53751	Rv0466	Rv0466	6	6	22.6318	22.9084	-0.276569	0.425014	1	conserved hypotheticals
sp|P9WKK7|ACEA_MYCTU	P9WKK7	icl1	Rv0467	6	6	24.1826	24.2531	-0.070536	0.79189	1	intermediary metabolism and respiration
sp|P9WNP7|FADB2_MYCTU	P9WNP7	fadB2	Rv0468	6	6	22.2248	21.3036	0.921199	0.00177407	1	lipid metabolism
sp|Q6MX39|UMAA_MYCTU	Q6MX39	umaA	Rv0469	3	5	20.7959	21.6848	-0.888905	0.0201762	0.212864	lipid metabolism
sp|P9WPB3|CMAS3_MYCTU	P9WPB3	pcaA	Rv0470c	6	6	25.2848	25.4746	-0.189785	0.464466	1	lipid metabolism
tr|I6Y3V3|I6Y3V3_MYCTU	I6Y3V3	Rv0473	Rv0473	6	6	24.3279	25.1538	-0.82587	0.00886209	1	cell wall and cell processes
sp|P9WMH9|Y474_MYCTU	P9WMH9	Rv0474	Rv0474	4	6	21.7983	21.9716	-0.173312	0.633745	0.0747595	regulatory proteins
sp|P9WIP9|HBHA_MYCTU	P9WIP9	hbhA	Rv0475	6	6	28.9676	28.0119	0.955748	0.000210146	1	cell wall and cell processes
sp|P9WKV7|Y479_MYCTU	P9WKV7	Rv0479c	Rv0479c	6	6	23.3749	23.1426	0.232265	0.213992	1	cell wall and cell processes
sp|P9WJ01|Y480_MYCTU	P9WJ01	Rv0480c	Rv0480c	6	4	22.8481	22.1648	0.683299	0.0289433	0.0747595	intermediary metabolism and respiration
sp|P9WKV5|Y481_MYCTU	P9WKV5	Rv0481c	Rv0481c	0	5	NA	22.4305	NA	NA	0.000964813	conserved hypotheticals
sp|P9WJL9|MURB_MYCTU	P9WJL9	murB	Rv0482	4	2	22.1549	22.1493	0.00554284	0.985257	0.243678	cell wall and cell processes
sp|P9WGR5|Y484_MYCTU	P9WGR5	Rv0484c	Rv0484c	6	6	22.5757	22.5634	0.012289	0.966737	1	intermediary metabolism and respiration
sp|P9WIC9|GPMA_MYCTU	P9WIC9	gpm1	Rv0489	6	6	23.6942	22.9068	0.787464	0.0504906	1	intermediary metabolism and respiration
sp|P9WGK5|SENX3_MYCTU	P9WGK5	senX3	Rv0490	0	6	NA	23.8368	NA	NA	4.52945e-05	regulatory proteins
sp|P9WGL9|REGX3_MYCTU	P9WGL9	regX3	Rv0491	6	6	24.0724	23.2135	0.858838	0.0262162	1	regulatory proteins
sp|P9WKU5|Y495_MYCTU	P9WKU5	Rv0495c	Rv0495c	0	4	NA	22.004	NA	NA	0.00571459	conserved hypotheticals
sp|P9WHV5|PPX1_MYCTU	P9WHV5	Rv0496	Rv0496	6	6	20.5607	21.268	-0.707277	0.179536	1	conserved hypotheticals
sp|P9WKU3|Y497_MYCTU	P9WKU3	Rv0497	Rv0497	6	6	23.6453	24.8321	-1.1868	0.000415624	1	cell wall and cell processes
sp|P9WHU7|P5CR_MYCTU	P9WHU7	proC	Rv0500	6	6	22.7095	22.1187	0.590799	0.0735127	1	intermediary metabolism and respiration
sp|P9WKT7|Y500A_MYCTU	P9WKT7	Rv0500A	Rv0500A	6	6	24.3886	23.2655	1.12313	0.0459995	1	conserved hypotheticals
sp|P9WKT3|Y501_MYCTU	P9WKT3	galE2	Rv0501	0	6	NA	22.9992	NA	NA	4.52945e-05	intermediary metabolism and respiration
sp|P9WKT1|Y502_MYCTU	P9WKT1	Rv0502	Rv0502	2	5	21.7291	21.0535	0.675518	0.153817	0.0711741	conserved hypotheticals
sp|P9WPB5|CMAS2_MYCTU	P9WPB5	cmaA2	Rv0503c	6	6	24.2312	23.783	0.448155	0.0914726	1	lipid metabolism
sp|P9WGJ3|SERB1_MYCTU	P9WGJ3	serB1	Rv0505c	2	6	21.8042	21.8131	-0.00889895	0.98969	0.00571459	intermediary metabolism and respiration
sp|P9WJV7|MMPL2_MYCTU	P9WJV7	mmpL2	Rv0507	4	6	23.5004	23.6324	-0.131974	0.835404	0.0747595	cell wall and cell processes
sp|P9WMP7|HEM1_MYCTU	P9WMP7	hemA	Rv0509	0	6	NA	23.279	NA	NA	4.52945e-05	intermediary metabolism and respiration
sp|P9WMP3|HEM3_MYCTU	P9WMP3	hemC	Rv0510	5	4	21.9766	21.9671	0.00946737	0.983133	0.501795	intermediary metabolism and respiration
tr|Q6MX34|Q6MX34_MYCTU	Q6MX34	hemD	Rv0511	6	6	22.2289	22.6142	-0.3853	0.268415	1	intermediary metabolism and respiration
sp|P9WMP5|HEM2_MYCTU	P9WMP5	hemB	Rv0512	4	1	22.0912	21.0167	1.07449	0.223831	0.0711741	intermediary metabolism and respiration
tr|O33358|O33358_MYCTU	O33358	Rv0513	Rv0513	6	6	25.1151	25.4229	-0.307743	0.396992	1	cell wall and cell processes
tr|O33359|O33359_MYCTU	O33359	Rv0514	Rv0514	0	3	NA	20.9444	NA	NA	0.022871	cell wall and cell processes
tr|O33362|O33362_MYCTU	O33362	Rv0517	Rv0517	4	4	23.0076	22.4989	0.50869	0.0883646	1	intermediary metabolism and respiration
sp|O33363|GDSL_MYCTU	O33363	Rv0518	Rv0518	6	6	21.856	22.1301	-0.274086	0.107661	1	cell wall and cell processes
tr|O06389|O06389_MYCTU	O06389	Rv0523c	Rv0523c	4	0	24.433	NA	NA	NA	0.00571459	conserved hypotheticals
sp|P9WMN9|GSA_MYCTU	P9WMN9	hemL	Rv0524	6	6	21.9858	21.7969	0.188856	0.361473	1	intermediary metabolism and respiration
sp|O06391|Y525_MYCTU	O06391	Rv0525	Rv0525	6	6	24.4138	24.5342	-0.120444	0.743348	1	conserved hypotheticals
tr|O06392|O06392_MYCTU	O06392	Rv0526	Rv0526	4	6	19.871	22.0881	-2.21713	0.0116293	0.0747595	intermediary metabolism and respiration
tr|O06394|O06394_MYCTU	O06394	Rv0528	Rv0528	5	6	22.781	22.9126	-0.131617	0.825106	0.224193	cell wall and cell processes
tr|O06393|O06393_MYCTU	O06393	ccsA	Rv0529	4	5	19.9651	20.8197	-0.854598	0.480699	0.501795	intermediary metabolism and respiration
tr|O06396|O06396_MYCTU	O06396	Rv0530	Rv0530	6	6	24.8065	24.3976	0.408849	0.0576892	1	conserved hypotheticals
tr|V5QPR5|V5QPR5_MYCTU	V5QPR5	Rv0530A	Rv0530A	6	6	25.072	23.2385	1.83345	2.02078e-06	1	conserved hypotheticals
sp|P9WNG3|FABH_MYCTU	P9WNG3	fabH	Rv0533c	6	6	24.4585	23.6515	0.807016	0.000119612	1	lipid metabolism
tr|L7N670|L7N670_MYCTU	L7N670	galE3	Rv0536	2	4	23.7552	23.377	0.37819	0.384745	0.243678	intermediary metabolism and respiration
tr|O06403|O06403_MYCTU	O06403	Rv0537c	Rv0537c	4	0	24.2304	NA	NA	NA	0.00571459	cell wall and cell processes
tr|O06404|O06404_MYCTU	O06404	Rv0538	Rv0538	6	6	25.8636	24.3778	1.48584	0.346686	1	cell wall and cell processes
sp|P9WMY1|Y539_MYCTU	P9WMY1	Rv0539	Rv0539	5	6	22.9164	23.4363	-0.519922	0.179038	0.224193	intermediary metabolism and respiration
tr|O06406|O06406_MYCTU	O06406	Rv0540	Rv0540	5	5	22.3788	23.6471	-1.26828	0.0693435	1	conserved hypotheticals
sp|P9WQ39|MENE_MYCTU	P9WQ39	menE	Rv0542c	2	5	23.2848	22.8289	0.455936	0.302654	0.0711741	intermediary metabolism and respiration
tr|O06409|O06409_MYCTU	O06409	Rv0543c	Rv0543c	5	6	22.8692	22.1824	0.686722	0.202888	0.224193	conserved hypotheticals
sp|P9WNP5|MENB_MYCTU	P9WNP5	menB	Rv0548c	6	6	22.6129	21.4445	1.16841	0.0168778	1	intermediary metabolism and respiration
sp|P9WJ59|VAPB3_MYCTU	P9WJ59	vapB3	Rv0550c	6	4	23.1912	22.9734	0.217832	0.80252	0.0747595	virulence, detoxification, adaptation
sp|O06417|FAC8_MYCTU	O06417	fadD8	Rv0551c	4	6	20.1899	21.512	-1.32213	0.0379836	0.0747595	lipid metabolism
tr|O06418|O06418_MYCTU	O06418	Rv0552	Rv0552	6	6	23.2489	22.4464	0.802448	0.00388663	1	conserved hypotheticals
sp|P9WJP3|MENC_MYCTU	P9WJP3	menC	Rv0553	6	5	22.0032	20.9701	1.03313	0.0698939	0.224193	intermediary metabolism and respiration
sp|P9WNH1|BPOC_MYCTU	P9WNH1	bpoC	Rv0554	6	6	25.0102	23.6699	1.34035	0.000510008	1	virulence, detoxification, adaptation
sp|P9WK11|MEND_MYCTU	P9WK11	menD	Rv0555	1	4	23.2641	23.2169	0.0471187	0.880945	0.0711741	intermediary metabolism and respiration
tr|O06422|O06422_MYCTU	O06422	Rv0556	Rv0556	6	0	22.903	NA	NA	NA	4.52945e-05	cell wall and cell processes
sp|P9WKL3|Y559_MYCTU	P9WKL3	Rv0559c	Rv0559c	6	0	23.886	NA	NA	NA	4.52945e-05	cell wall and cell processes
sp|O06428|NPPPS_MYCTU	O06428	grcC1	Rv0562	6	6	22.0275	22.0695	-0.0419603	0.896131	1	intermediary metabolism and respiration
sp|P9WHS5|HTPX_MYCTU	P9WHS5	htpX	Rv0563	6	2	21.5697	20.0954	1.47426	0.0733861	0.00571459	virulence, detoxification, adaptation
sp|P9WN75|GPDA2_MYCTU	P9WN75	gpdA1	Rv0564c	6	6	21.5065	20.8056	0.700936	0.00653286	1	lipid metabolism
tr|O53762|O53762_MYCTU	O53762	Rv0565c	Rv0565c	2	5	22.808	21.4874	1.32051	0.102639	0.0711741	intermediary metabolism and respiration
sp|P9WFK9|Y566_MYCTU	P9WFK9	Rv0566c	Rv0566c	6	6	25.4061	24.333	1.07315	9.96497e-05	1	conserved hypotheticals
tr|O53764|O53764_MYCTU	O53764	Rv0567	Rv0567	1	4	21.298	21.0882	0.209815	0.759627	0.0711741	intermediary metabolism and respiration
sp|P9WPM9|C135B_MYCTU	P9WPM9	cyp135B1	Rv0568	6	6	22.3848	23.3062	-0.921361	0.0105976	1	intermediary metabolism and respiration
sp|P9WH77|NRDZ_MYCTU	P9WH77	nrdZ	Rv0570	4	3	25.4299	24.6285	0.801412	0.0186463	0.557128	information pathways
sp|P9WHK1|Y0571_MYCTU	P9WHK1	Rv0571c	Rv0571c	3	0	23.4454	NA	NA	NA	0.022871	conserved hypotheticals
sp|P9WJI7|PNCB2_MYCTU	P9WJI7	pncB2	Rv0573c	3	0	21.8562	NA	NA	NA	0.022871	intermediary metabolism and respiration
tr|O53773|O53773_MYCTU	O53773	Rv0576	Rv0576	6	2	24.0641	23.0779	0.986201	0.415172	0.00571459	regulatory proteins
sp|P9WIR3|CFP32_MYCTU	P9WIR3	TB27.3	Rv0577	6	2	24.1345	21.0162	3.11826	0.000795094	0.00571459	conserved hypotheticals
tr|Q6MX28|Q6MX28_MYCTU	Q6MX28	PE_PGRS7	Rv0578c	0	5	NA	17.6197	NA	NA	0.000964813	PE/PPE
tr|O53777|O53777_MYCTU	O53777	Rv0580c	Rv0580c	6	6	25.2468	21.7887	3.45811	3.21327e-05	1	conserved hypotheticals
sp|P9WMG5|MCE2R_MYCTU	P9WMG5	mce2R	Rv0586	5	6	22.1488	22.8784	-0.729551	0.105997	0.224193	regulatory proteins
sp|P9WF21|VAPB4_MYCTU	P9WF21	vapB4	Rv0596c	4	6	22.5706	23.9093	-1.33869	0.033297	0.0747595	virulence, detoxification, adaptation
sp|O07779|VPB27_MYCTU	O07779	vapB27	Rv0599c	3	3	23.499	23.5299	-0.0309486	0.916215	1	virulence, detoxification, adaptation
tr|O07775|O07775_MYCTU	O07775	Rv0603	Rv0603	6	6	24.9975	24.6154	0.3821	0.566237	1	cell wall and cell processes
tr|I6Y897|I6Y897_MYCTU	I6Y897	Rv0613c	Rv0613c	2	6	24.0236	24.1458	-0.122264	0.770935	0.00571459	conserved hypotheticals
sp|P9WFS5|Y625_MYCTU	P9WFS5	Rv0625c	Rv0625c	6	6	25.1	24.6527	0.447249	0.137256	1	cell wall and cell processes
sp|P9WF19|VAPB5_MYCTU	P9WF19	vapB5	Rv0626	0	4	NA	23.0694	NA	NA	0.00571459	virulence, detoxification, adaptation
sp|P96917|VAPC5_MYCTU	P96917	vapC5	Rv0627	1	3	19.4451	20.1243	-0.679174	0.427863	0.212864	virulence, detoxification, adaptation
sp|P9WMQ3|RECB_MYCTU	P9WMQ3	recB	Rv0630c	4	3	22.1288	21.9347	0.194104	0.74207	0.557128	information pathways
sp|P9WIQ5|RECC_MYCTU	P9WIQ5	recC	Rv0631c	5	5	21.5369	21.3306	0.206226	0.605313	1	information pathways
tr|I6Y8B5|I6Y8B5_MYCTU	I6Y8B5	echA3	Rv0632c	3	1	23.8189	23.7157	0.103128	0.921288	0.212864	lipid metabolism
tr|P96923|P96923_MYCTU	P96923	Rv0633c	Rv0633c	3	1	23.1581	21.9382	1.21987	0.165226	0.212864	cell wall and cell processes
sp|P9WKS5|Y634A_MYCTU	P9WKS5	Rv0634A	Rv0634A	6	6	24.7056	25.8596	-1.15402	0.00412364	1	conserved hypotheticals
sp|P9WH95|RL332_MYCTU	P9WH95	rpmG2	Rv0634B	6	6	25.5566	27.1542	-1.59762	0.00391676	1	information pathways
tr|I6Y4A5|I6Y4A5_MYCTU	I6Y4A5	Rv0634c	Rv0634c	2	3	21.3416	21.5214	-0.179807	0.793777	0.557128	virulence, detoxification, adaptation
sp|P9WFK1|Y635_MYCTU	P9WFK1	hadA	Rv0635	6	6	25.5278	26.0547	-0.526958	0.131615	1	intermediary metabolism and respiration
tr|I6WYY7|I6WYY7_MYCTU	I6WYY7	hadB	Rv0636	6	6	24.1016	24.2909	-0.189316	0.227516	1	intermediary metabolism and respiration
sp|P9WFJ9|Y637_MYCTU	P9WFJ9	hadC	Rv0637	0	4	NA	21.4292	NA	NA	0.00571459	intermediary metabolism and respiration
sp|P9WGN7|SECE_MYCTU	P9WGN7	secE1	Rv0638	6	6	26.1953	25.5614	0.63391	0.0678159	1	cell wall and cell processes
sp|P9WIU9|NUSG_MYCTU	P9WIU9	nusG	Rv0639	6	6	25.4953	26.8125	-1.31722	0.0463379	1	information pathways
sp|P9WHE5|RL11_MYCTU	P9WHE5	rplK	Rv0640	6	6	25.02	25.1744	-0.154337	0.507408	1	information pathways
sp|P9WHC7|RL1_MYCTU	P9WHC7	rplA	Rv0641	6	6	25.3519	26.1379	-0.786065	0.000869375	1	information pathways
sp|Q79FX8|MMAA4_MYCTU	Q79FX8	mmaA4	Rv0642c	6	6	24.2588	24.7161	-0.457298	0.0464393	1	lipid metabolism
sp|P0CH91|MMAA3_MYCTU	P0CH91	mmaA3	Rv0643c	2	5	22.3711	22.5122	-0.141135	0.852254	0.0711741	lipid metabolism
sp|Q79FX6|MMAA2_MYCTU	Q79FX6	mmaA2	Rv0644c	6	6	24.4079	24.2344	0.173472	0.361493	1	lipid metabolism
sp|P9WPB1|MMAA1_MYCTU	P9WPB1	mmaA1	Rv0645c	3	2	23.1552	21.126	2.02924	0.176651	0.557128	lipid metabolism
tr|P96935|P96935_MYCTU	P96935	lipG	Rv0646c	0	5	NA	22.8526	NA	NA	0.000964813	intermediary metabolism and respiration
sp|P9WQI1|Y647_MYCTU	P9WQI1	Rv0647c	Rv0647c	0	6	NA	22.9496	NA	NA	4.52945e-05	conserved hypotheticals
sp|P9WHE7|RL10_MYCTU	P9WHE7	rplJ	Rv0651	6	6	26.7126	26.9712	-0.258638	0.498934	1	information pathways
sp|P9WHE3|RL7_MYCTU	P9WHE3	rplL	Rv0652	6	6	28.325	28.8588	-0.533791	0.048321	1	information pathways
sp|P9WPR5|CCO_MYCTU	P9WPR5	Rv0654	Rv0654	6	4	23.0122	23.0765	-0.0642717	0.833837	0.0747595	intermediary metabolism and respiration
sp|P9WQL5|MKL_MYCTU	P9WQL5	mkl	Rv0655	6	6	24.9923	23.5316	1.46072	5.95471e-06	1	cell wall and cell processes
sp|O06779|MAZE2_MYCTU	O06779	mazE2	Rv0660c	4	6	23.0251	23.3876	-0.362519	0.525807	0.0747595	virulence, detoxification, adaptation
sp|P9WGY9|RPOB_MYCTU	P9WGY9	rpoB	Rv0667	6	6	25.9219	26.9718	-1.04989	0.00012022	1	information pathways
sp|P9WGY7|RPOC_MYCTU	P9WGY7	rpoC	Rv0668	6	6	25.6012	26.8064	-1.20523	0.000106484	1	information pathways
sp|P9WQ13|END4_MYCTU	P9WQ13	end	Rv0670	6	6	22.7259	23.3695	-0.643618	0.00593414	1	information pathways
tr|I6X9J0|I6X9J0_MYCTU	I6X9J0	fadE8	Rv0672	4	5	26.8383	24.7938	2.04459	0.00112258	0.501795	lipid metabolism
tr|I6Y8F2|I6Y8F2_MYCTU	I6Y8F2	echA4	Rv0673	6	1	23.8708	22.1032	1.76757	0.0223207	0.000964813	lipid metabolism
tr|I6Y4E8|I6Y4E8_MYCTU	I6Y4E8	echA5	Rv0675	6	5	24.3711	22.765	1.60603	0.0438565	0.224193	lipid metabolism
sp|P9WJV1|MMPL5_MYCTU	P9WJV1	mmpL5	Rv0676c	6	6	24.4918	23.4357	1.0561	0.000520549	1	cell wall and cell processes
sp|P9WJS7|MMPS5_MYCTU	P9WJS7	mmpS5	Rv0677c	6	6	25.0606	25.5186	-0.457988	0.112606	1	cell wall and cell processes
sp|O53789|Y681_MYCTU	O53789	Rv0681	Rv0681	6	5	24.111	24.0467	0.0642383	0.875765	0.224193	regulatory proteins
sp|P9WH63|RS12_MYCTU	P9WH63	rpsL	Rv0682	6	5	21.3459	20.7083	0.637554	0.368453	0.224193	information pathways
sp|P9WH29|RS7_MYCTU	P9WH29	rpsG	Rv0683	6	6	27.1588	27.6333	-0.474447	0.0571653	1	information pathways
sp|P9WNM7|EFG_MYCTU	P9WNM7	fusA1	Rv0684	6	6	25.8612	25.6199	0.241349	0.223636	1	information pathways
sp|P9WNN1|EFTU_MYCTU	P9WNN1	tuf	Rv0685	6	6	29.198	30.3669	-1.16889	5.21065e-08	1	information pathways
tr|I6XVZ6|I6XVZ6_MYCTU	I6XVZ6	Rv0686	Rv0686	6	6	24.4548	23.7203	0.734554	0.00481079	1	cell wall and cell processes
sp|P9WGS7|Y0687_MYCTU	P9WGS7	Rv0687	Rv0687	6	6	24.2875	25.3455	-1.05801	0.00451106	1	intermediary metabolism and respiration
tr|P95034|P95034_MYCTU	P95034	Rv0688	Rv0688	6	6	25.2013	24.3978	0.803481	0.00964377	1	intermediary metabolism and respiration
tr|I6Y4G1|I6Y4G1_MYCTU	I6Y4G1	Rv0690c	Rv0690c	6	6	22.7473	22.6852	0.0621744	0.819288	1	conserved hypotheticals
sp|P9WMB7|MFTR_MYCTU	P9WMB7	Rv0691c	Rv0691c	0	4	NA	21.4574	NA	NA	0.00571459	regulatory proteins
sp|P9WND7|MFTD_MYCTU	P9WND7	lldD1	Rv0694	6	6	22.8106	22.6084	0.202234	0.375872	1	intermediary metabolism and respiration
sp|P9WP59|MFTE_MYCTU	P9WP59	Rv0695	Rv0695	6	6	23.1635	23.4647	-0.301196	0.481209	1	conserved hypotheticals
sp|P9WMX1|MFTF_MYCTU	P9WMX1	Rv0696	Rv0696	2	6	22.0574	23.1444	-1.087	0.0734774	0.00571459	intermediary metabolism and respiration
tr|I6Y8H4|I6Y8H4_MYCTU	I6Y8H4	Rv0697	Rv0697	6	2	23.3743	23.0343	0.340049	0.559547	0.00571459	intermediary metabolism and respiration
sp|P9WH67|RS10_MYCTU	P9WH67	rpsJ	Rv0700	6	6	24.197	24.7484	-0.551417	0.0701808	1	information pathways
sp|P9WH87|RL3_MYCTU	P9WH87	rplC	Rv0701	6	6	25.4588	25.353	0.10578	0.747438	1	information pathways
sp|P9WH85|RL4_MYCTU	P9WH85	rplD	Rv0702	6	6	26.226	26.4193	-0.19331	0.626449	1	information pathways
sp|P9WHB9|RL23_MYCTU	P9WHB9	rplW	Rv0703	6	5	23.7308	22.1829	1.54792	0.00325881	0.224193	information pathways
sp|P9WHA5|RL2_MYCTU	P9WHA5	rplB	Rv0704	6	6	26.414	25.9559	0.458058	0.00486362	1	information pathways
sp|P9WH45|RS19_MYCTU	P9WH45	rpsS	Rv0705	6	6	22.6238	22.1349	0.488882	0.346774	1	information pathways
sp|P9WHC1|RL22_MYCTU	P9WHC1	rplV	Rv0706	6	6	26.507	27.2791	-0.772049	0.000644336	1	information pathways
sp|P9WH37|RS3_MYCTU	P9WH37	rpsC	Rv0707	6	6	25.5611	26.0365	-0.475366	0.0342833	1	information pathways
sp|P9WHD5|RL16_MYCTU	P9WHD5	rplP	Rv0708	4	0	22.6992	NA	NA	NA	0.00571459	information pathways
sp|P9WHA7|RL29_MYCTU	P9WHA7	rpmC	Rv0709	6	6	25.0559	24.9409	0.115001	0.56787	1	information pathways
sp|P9WH51|RS17_MYCTU	P9WH51	rpsQ	Rv0710	6	6	27.2064	27.5242	-0.317796	0.281996	1	information pathways
tr|P95059|P95059_MYCTU	P95059	atsA	Rv0711	6	0	22.4905	NA	NA	NA	4.52945e-05	intermediary metabolism and respiration
sp|I6Y8I5|FGE_MYCTU	I6Y8I5	Rv0712	Rv0712	6	1	24.8234	23.5033	1.3201	0.296543	0.000964813	conserved hypotheticals
tr|I6WZ58|I6WZ58_MYCTU	I6WZ58	Rv0713	Rv0713	6	6	23.311	23.5388	-0.227843	0.178975	1	cell wall and cell processes
sp|P9WHD9|RL14_MYCTU	P9WHD9	rplN	Rv0714	6	6	24.2494	24.57	-0.32059	0.391348	1	information pathways
sp|P9WHB7|RL24_MYCTU	P9WHB7	rplX	Rv0715	6	6	25.8185	26.7124	-0.89388	0.00495011	1	information pathways
sp|P9WH83|RL5_MYCTU	P9WH83	rplE	Rv0716	6	6	27.1425	27.2386	-0.0960042	0.791853	1	information pathways
sp|P9WH57|RS14Z_MYCTU	P9WH57	rpsN1	Rv0717	5	6	23.3215	23.4659	-0.144355	0.607057	0.224193	information pathways
sp|P9WH27|RS8_MYCTU	P9WH27	rpsH	Rv0718	6	6	24.3964	24.5293	-0.132873	0.543804	1	information pathways
sp|P9WH81|RL6_MYCTU	P9WH81	rplF	Rv0719	6	6	25.8121	26.8607	-1.04857	0.000104344	1	information pathways
sp|P9WHD1|RL18_MYCTU	P9WHD1	rplR	Rv0720	6	6	22.7307	23.2993	-0.568596	0.0684762	1	information pathways
sp|P9WH33|RS5_MYCTU	P9WH33	rpsE	Rv0721	6	6	23.6653	24.2878	-0.622421	0.00683533	1	information pathways
sp|P9WHA3|RL30_MYCTU	P9WHA3	rpmD	Rv0722	6	6	24.2281	24.1163	0.111872	0.809551	1	information pathways
sp|P9WHD7|RL15_MYCTU	P9WHD7	rplO	Rv0723	6	6	22.8735	22.297	0.576496	0.0320592	1	information pathways
tr|P95072|P95072_MYCTU	P95072	sppA	Rv0724	6	6	24.2843	24.9046	-0.620243	0.0615804	1	cell wall and cell processes
sp|P9WFI7|Y751_MYCTU	P9WFI7	Rv0726c	Rv0726c	0	3	NA	20.8823	NA	NA	0.022871	lipid metabolism
tr|I6XW38|I6XW38_MYCTU	I6XW38	Rv0730	Rv0730	6	6	25.6275	25.4975	0.130008	0.510483	1	intermediary metabolism and respiration
sp|P9WFI5|Y756_MYCTU	P9WFI5	Rv0731c	Rv0731c	5	5	21.6543	21.8469	-0.192637	0.428068	1	lipid metabolism
sp|P9WGN3|SECY_MYCTU	P9WGN3	secY	Rv0732	5	0	23.7291	NA	NA	NA	0.000964813	cell wall and cell processes
sp|P9WKF5|KAD_MYCTU	P9WKF5	adk	Rv0733	6	6	27.5705	27.1881	0.382354	0.00918978	1	intermediary metabolism and respiration
sp|P9WGH5|SIGL_MYCTU	P9WGH5	sigL	Rv0735	2	6	22.0676	22.6108	-0.543207	0.138291	0.00571459	information pathways
sp|P9WKS3|Y738_MYCTU	P9WKS3	Rv0738	Rv0738	6	1	25.5846	23.951	1.63359	0.0666095	0.000964813	conserved hypotheticals
sp|O53811|VPB31_MYCTU	O53811	vapB31	Rv0748	2	6	23.08	24.4461	-1.36611	0.182678	0.00571459	virulence, detoxification, adaptation
sp|P9WNY5|MMSB_MYCTU	P9WNY5	mmsB	Rv0751c	6	6	23.9854	22.2385	1.74684	0.00019201	1	intermediary metabolism and respiration
tr|I6Y4R2|I6Y4R2_MYCTU	I6Y4R2	fadE9	Rv0752c	6	6	21.4963	22.1761	-0.679752	0.0196591	1	lipid metabolism
tr|O53816|O53816_MYCTU	O53816	mmsA	Rv0753c	6	4	24.5595	23.1354	1.42414	0.204143	0.0747595	intermediary metabolism and respiration
tr|P71814|P71814_MYCTU	P71814	phoP	Rv0757	6	6	27.2544	26.2547	0.999747	0.0125629	1	regulatory proteins
tr|P71815|P71815_MYCTU	P71815	phoR	Rv0758	6	6	21.1725	22.0552	-0.882732	0.00481292	1	regulatory proteins
sp|P9WML3|YHI1_MYCTU	P9WML3	Rv0759c	Rv0759c	4	5	22.5138	20.7543	1.75951	0.0495071	0.501795	conserved hypotheticals
tr|I6WZD7|I6WZD7_MYCTU	I6WZD7	Rv0760c	Rv0760c	6	5	22.9091	23.2133	-0.304124	0.471478	0.224193	conserved hypotheticals
sp|P9WQC7|ADHB_MYCTU	P9WQC7	adhB	Rv0761c	6	6	25.433	25.0269	0.406083	0.414211	1	intermediary metabolism and respiration
tr|I6XW93|I6XW93_MYCTU	I6XW93	Rv0762c	Rv0762c	6	0	22.7737	NA	NA	NA	4.52945e-05	conserved hypotheticals
tr|P71820|P71820_MYCTU	P71820	Rv0763c	Rv0763c	3	3	20.6134	19.9557	0.657728	0.264307	1	intermediary metabolism and respiration
sp|P9WPP9|CP51_MYCTU	P9WPP9	cyp51	Rv0764c	6	5	22.4373	22.215	0.222371	0.490344	0.224193	intermediary metabolism and respiration
tr|I6WZD9|I6WZD9_MYCTU	I6WZD9	Rv0765c	Rv0765c	6	0	21.8538	NA	NA	NA	4.52945e-05	intermediary metabolism and respiration
sp|P9WPP5|CP123_MYCTU	P9WPP5	cyp123	Rv0766c	5	1	20.9273	20.8539	0.0734082	0.91177	0.0158264	intermediary metabolism and respiration
tr|I6X9R9|I6X9R9_MYCTU	I6X9R9	aldA	Rv0768	6	1	20.9829	20.3556	0.627223	0.465885	0.000964813	intermediary metabolism and respiration
sp|P9WGQ9|Y769_MYCTU	P9WGQ9	Rv0769	Rv0769	6	6	24.186	23.7112	0.474801	0.0746395	1	intermediary metabolism and respiration
sp|P9WNY3|Y770_MYCTU	P9WNY3	Rv0770	Rv0770	5	2	22.2501	21.2973	0.952785	0.189858	0.0711741	intermediary metabolism and respiration
tr|I6Y4S7|I6Y4S7_MYCTU	I6Y4S7	Rv0771	Rv0771	4	0	22.4574	NA	NA	NA	0.00571459	intermediary metabolism and respiration
sp|P9WHM9|PUR2_MYCTU	P9WHM9	purD	Rv0772	6	6	24.8935	24.9305	-0.0369969	0.86144	1	intermediary metabolism and respiration
tr|I6XWA1|I6XWA1_MYCTU	I6XWA1	purB	Rv0777	6	6	22.9788	23.2817	-0.302853	0.390813	1	intermediary metabolism and respiration
sp|P9WPN9|CP126_MYCTU	P9WPN9	cyp126	Rv0778	6	6	22.3523	22.5379	-0.185553	0.709671	1	intermediary metabolism and respiration
sp|P9WHN1|PUR7_MYCTU	P9WHN1	purC	Rv0780	6	6	23.1953	23.0954	0.0999009	0.716638	1	intermediary metabolism and respiration
sp|P9WG89|EMRB_MYCTU	P9WG89	emrB	Rv0783c	0	4	NA	23.7426	NA	NA	0.00571459	cell wall and cell processes
sp|P71838|Y0785_MYCTU	P71838	Rv0785	Rv0785	1	6	21.7441	21.0629	0.681151	0.325035	0.000964813	conserved hypotheticals
tr|P71839|P71839_MYCTU	P71839	Rv0786c	Rv0786c	5	0	19.345	NA	NA	NA	0.000964813	conserved hypotheticals
tr|I6Y8S6|I6Y8S6_MYCTU	I6Y8S6	Rv0787A	Rv0787A	6	6	24.0186	23.3402	0.678439	0.0141054	1	conserved hypotheticals
sp|P9WHL5|PURQ_MYCTU	P9WHL5	purQ	Rv0788	6	6	24.2591	24.0081	0.251011	0.174331	1	intermediary metabolism and respiration
tr|I6X9T8|I6X9T8_MYCTU	I6X9T8	Rv0791c	Rv0791c	6	6	23.028	23.1149	-0.0868562	0.809976	1	conserved hypotheticals
tr|I6Y4U4|I6Y4U4_MYCTU	I6Y4U4	Rv0794c	Rv0794c	6	6	23.0238	22.4543	0.569443	0.0794896	1	intermediary metabolism and respiration
sp|P9WKH5|YIA4_MYCTU	P9WKH5	Rv0795	Rv0795	6	6	23.9485	25.6026	-1.65415	0.00385049	1	insertion seqs and phages
tr|I6WZG6|I6WZG6_MYCTU	I6WZG6	cfp29	Rv0798c	5	1	23.5661	22.7223	0.843801	0.0318992	0.0158264	virulence, detoxification, adaptation
tr|I6Y4U9|I6Y4U9_MYCTU	I6Y4U9	Rv0799c	Rv0799c	1	6	23.4325	21.5835	1.84899	0.0042304	0.000964813	conserved hypotheticals
tr|O06633|O06633_MYCTU	O06633	Rv0801	Rv0801	6	6	23.4917	23.4578	0.0338784	0.893209	1	conserved hypotheticals
sp|P9WQG7|Y802_MYCTU	P9WQG7	Rv0802c	Rv0802c	5	1	23.2432	23.4965	-0.253314	0.574843	0.0158264	intermediary metabolism and respiration
sp|P9WHL7|PURL_MYCTU	P9WHL7	purL	Rv0803	6	6	25.4647	25.5127	-0.0479127	0.77108	1	intermediary metabolism and respiration
sp|P9WP65|CPDA_MYCTU	P9WP65	Rv0805	Rv0805	4	5	23.1067	22.5552	0.551447	0.168612	0.501795	intermediary metabolism and respiration
sp|P9WGD1|CPSY_MYCTU	P9WGD1	cpsY	Rv0806c	2	4	16.2617	19.7998	-3.5381	0.000384723	0.243678	cell wall and cell processes
tr|I6Y8U3|I6Y8U3_MYCTU	I6Y8U3	Rv0807	Rv0807	3	1	23.0383	22.1143	0.923991	0.0889013	0.212864	conserved hypotheticals
sp|P9WHQ7|PUR1_MYCTU	P9WHQ7	purF	Rv0808	5	6	21.9591	22.5561	-0.59692	0.200198	0.224193	intermediary metabolism and respiration
tr|I6Y4V6|I6Y4V6_MYCTU	I6Y4V6	purM	Rv0809	6	6	24.1833	23.8401	0.343232	0.1395	1	intermediary metabolism and respiration
tr|I6XWB9|I6XWB9_MYCTU	I6XWB9	Rv0810c	Rv0810c	6	6	24.763	25.263	-0.500002	0.0634263	1	conserved hypotheticals
tr|I6X9V3|I6X9V3_MYCTU	I6X9V3	Rv0811c	Rv0811c	4	6	21.6144	22.221	-0.606528	0.198238	0.0747595	conserved hypotheticals
tr|Q79FW0|Q79FW0_MYCTU	Q79FW0	Rv0812	Rv0812	6	6	22.2147	21.9942	0.220488	0.294114	1	intermediary metabolism and respiration
sp|P9WFG9|Y813_MYCTU	P9WFG9	Rv0813c	Rv0813c	6	6	25.2239	25.1941	0.0297963	0.833624	1	conserved hypotheticals
tr|I6WZH9|I6WZH9_MYCTU	I6WZH9	Rv0817c	Rv0817c	6	6	23.7785	24.1469	-0.368467	0.322404	1	cell wall and cell processes
tr|O53830|O53830_MYCTU	O53830	Rv0818	Rv0818	6	6	24.3162	24.563	-0.246813	0.23336	1	regulatory proteins
sp|P9WJM7|MSHD_MYCTU	P9WJM7	mshD	Rv0819	6	6	22.0336	21.7705	0.263114	0.125953	1	intermediary metabolism and respiration
sp|P9WQL1|PSTB1_MYCTU	P9WQL1	phoT	Rv0820	6	6	21.9654	22.045	-0.0796797	0.727464	1	cell wall and cell processes
sp|P9WI95|PHOU2_MYCTU	P9WI95	phoY2	Rv0821c	6	6	24.2367	23.3374	0.899213	0.0295397	1	cell wall and cell processes
tr|I6WZI4|I6WZI4_MYCTU	I6WZI4	Rv0822c	Rv0822c	3	6	22.0768	22.959	-0.882237	0.00944801	0.022871	conserved hypotheticals
sp|P9WNS7|DUS_MYCTU	P9WNS7	Rv0823c	Rv0823c	0	3	NA	22.9405	NA	NA	0.022871	regulatory proteins
sp|P9WNZ7|DESA1_MYCTU	P9WNZ7	desA1	Rv0824c	6	6	24.2351	23.9701	0.264933	0.137978	1	lipid metabolism
tr|O53836|O53836_MYCTU	O53836	Rv0825c	Rv0825c	5	6	22.9907	25.3602	-2.36944	0.00361019	0.224193	conserved hypotheticals
tr|O53842|O53842_MYCTU	O53842	Rv0831c	Rv0831c	6	6	26.3351	25.4463	0.888743	0.000765898	1	conserved hypotheticals
tr|I6X9X6|I6X9X6_MYCTU	I6X9X6	Rv0839	Rv0839	4	4	20.6907	20.2442	0.446486	0.298869	1	conserved hypotheticals
sp|P9WGM5|NARL_MYCTU	P9WGM5	narL	Rv0844c	6	6	22.5074	22.2486	0.258727	0.595365	1	regulatory proteins
sp|O53857|NARS_MYCTU	O53857	Rv0845	Rv0845	3	6	24.1204	23.7425	0.377907	0.429831	0.022871	regulatory proteins
sp|I6WZK7|MMCO_MYCTU	I6WZK7	Rv0846c	Rv0846c	5	0	23.2523	NA	NA	NA	0.000964813	intermediary metabolism and respiration
sp|P9WG37|KDC_MYCTU	P9WG37	pdc	Rv0853c	6	1	22.4671	21.5124	0.954751	0.315576	0.000964813	intermediary metabolism and respiration
tr|I6X9Y7|I6X9Y7_MYCTU	I6X9Y7	Rv0854	Rv0854	6	6	25.1985	24.1095	1.08902	0.00470451	1	conserved hypotheticals
tr|I6Y8Y0|I6Y8Y0_MYCTU	I6Y8Y0	far	Rv0855	6	1	22.8337	22.4322	0.401504	0.417557	0.000964813	lipid metabolism
sp|P9WPZ5|DAPC_MYCTU	P9WPZ5	dapC	Rv0858c	6	4	21.2902	21.8279	-0.537725	0.160027	0.0747595	intermediary metabolism and respiration
sp|O53871|Y0859_MYCTU	O53871	fadA	Rv0859	6	6	24.1057	23.791	0.31468	0.1485	1	lipid metabolism
tr|O53872|O53872_MYCTU	O53872	fadB	Rv0860	6	6	27.3586	26.292	1.06656	0.000189398	1	lipid metabolism
tr|O53873|O53873_MYCTU	O53873	ercc3	Rv0861c	6	6	24.9401	25.3575	-0.417354	0.144184	1	information pathways
tr|O53874|O53874_MYCTU	O53874	Rv0862c	Rv0862c	4	2	23.6094	24.0764	-0.467007	0.488046	0.243678	conserved hypotheticals
tr|I6XWF9|I6XWF9_MYCTU	I6XWF9	Rv0863	Rv0863	6	6	24.1602	23.7066	0.453553	0.113833	1	conserved hypotheticals
sp|P9WJR7|MOAC2_MYCTU	P9WJR7	moaC2	Rv0864	0	3	NA	21.0947	NA	NA	0.022871	intermediary metabolism and respiration
tr|I6Y8Y8|I6Y8Y8_MYCTU	I6Y8Y8	mog	Rv0865	6	5	24.4882	24.3308	0.157448	0.831679	0.224193	intermediary metabolism and respiration
tr|I6WZM9|I6WZM9_MYCTU	I6WZM9	cspB	Rv0871	6	6	22.9024	22.758	0.144404	0.353316	1	virulence, detoxification, adaptation
tr|Q79FV3|Q79FV3_MYCTU	Q79FV3	PE_PGRS15	Rv0872c	3	6	17.9311	19.5975	-1.66642	0.022131	0.022871	PE/PPE
sp|P9WQF7|Y873_MYCTU	P9WQF7	fadE10	Rv0873	6	6	22.8342	22.388	0.446192	0.172066	1	lipid metabolism
sp|P9WKR5|Y876_MYCTU	P9WKR5	Rv0876c	Rv0876c	3	6	22.3368	23.2259	-0.889151	0.0313544	0.022871	cell wall and cell processes
sp|P9WKR3|Y877_MYCTU	P9WKR3	Rv0877	Rv0877	6	6	22.2045	22.7931	-0.588536	0.147786	1	conserved hypotheticals
sp|P9WQ73|SERC_MYCTU	P9WQ73	serC	Rv0884c	6	6	23.6561	23.4945	0.161628	0.643405	1	intermediary metabolism and respiration
sp|P9WKQ5|Y885_MYCTU	P9WKQ5	Rv0885	Rv0885	4	0	24.2842	NA	NA	NA	0.00571459	conserved hypotheticals
sp|P9WJI1|FPRB_MYCTU	P9WJI1	fprB	Rv0886	6	0	20.7345	NA	NA	NA	4.52945e-05	intermediary metabolism and respiration
sp|P9WKQ3|Y887_MYCTU	P9WKQ3	Rv0887c	Rv0887c	6	2	20.2302	20.3379	-0.107721	0.726765	0.00571459	conserved hypotheticals
sp|P9WPD3|CISY2_MYCTU	P9WPD3	citA	Rv0889c	3	1	23.1333	21.1807	1.95257	0.221303	0.212864	intermediary metabolism and respiration
sp|P9WPD5|CISY1_MYCTU	P9WPD5	gltA2	Rv0896	6	6	25.8217	25.4639	0.357876	0.0855158	1	intermediary metabolism and respiration
sp|P9WKP5|Y898_MYCTU	P9WKP5	Rv0898c	Rv0898c	6	6	24.5709	24.0639	0.507002	0.0136938	1	conserved hypotheticals
sp|P9WIU5|ARFA_MYCTU	P9WIU5	ompA	Rv0899	6	0	23.2459	NA	NA	NA	4.52945e-05	cell wall and cell processes
sp|P9WJG5|ARFC_MYCTU	P9WJG5	Rv0901	Rv0901	6	6	23.8616	23.4503	0.411283	0.446943	1	cell wall and cell processes
sp|P9WGK7|PRRB_MYCTU	P9WGK7	prrB	Rv0902c	6	6	22.9468	23.0777	-0.130872	0.582095	1	regulatory proteins
sp|P9WGM1|PRRA_MYCTU	P9WGM1	prrA	Rv0903c	6	6	26.0835	25.6088	0.474692	0.165907	1	regulatory proteins
sp|P9WQH9|ACCD3_MYCTU	P9WQH9	accD3	Rv0904c	5	3	20.7275	20.3807	0.346787	0.332393	0.212864	lipid metabolism
sp|P9WNP1|ECHA6_MYCTU	P9WNP1	echA6	Rv0905	6	6	24.1086	25.7763	-1.6677	0.0200362	1	lipid metabolism
sp|P9WKP3|Y906_MYCTU	P9WKP3	Rv0906	Rv0906	3	1	22.7942	20.9403	1.85389	0.420629	0.212864	conserved hypotheticals
sp|P9WPT1|CTPE_MYCTU	P9WPT1	ctpE	Rv0908	6	6	21.9847	21.4936	0.491095	0.311913	1	cell wall and cell processes
sp|P9WJ07|Y909_MYCTU	P9WJ07	Rv0909	Rv0909	3	6	23.0161	24.7002	-1.68406	0.000188467	0.022871	conserved hypotheticals
sp|P9WJ05|Y910_MYCTU	P9WJ05	Rv0910	Rv0910	4	6	22.8277	23.2686	-0.440976	0.22589	0.0747595	conserved hypotheticals
tr|I6Y551|I6Y551_MYCTU	I6Y551	Rv0913c	Rv0913c	4	1	21.6814	21.7415	-0.0600536	0.937851	0.0711741	intermediary metabolism and respiration
tr|I6XWJ8|I6XWJ8_MYCTU	I6XWJ8	Rv0914c	Rv0914c	6	6	22.6013	22.6077	-0.00637215	0.981134	1	lipid metabolism
tr|O05910|O05910_MYCTU	O05910	Rv0918	Rv0918	4	0	21.6469	NA	NA	NA	0.00571459	conserved hypotheticals
tr|I6WZS8|I6WZS8_MYCTU	I6WZS8	Rv0926c	Rv0926c	6	6	24.0019	22.2429	1.75901	0.000585043	1	conserved hypotheticals
sp|P9WGQ5|Y927C_MYCTU	P9WGQ5	Rv0927c	Rv0927c	6	3	24.0734	24.146	-0.0725758	0.936604	0.022871	intermediary metabolism and respiration
sp|P9WI79|PKND_MYCTU	P9WI79	pknD	Rv0931c	6	6	26.8406	26.0765	0.764137	0.0016274	1	regulatory proteins
sp|P9WQK9|PSTB2_MYCTU	P9WQK9	pstB	Rv0933	6	6	24.0725	23.1906	0.881977	0.00262868	1	cell wall and cell processes
sp|P9WG07|PSTC1_MYCTU	P9WG07	pstC1	Rv0935	3	0	21.8923	NA	NA	NA	0.022871	cell wall and cell processes
sp|P9WKD9|KU_MYCTU	P9WKD9	mku	Rv0937c	6	6	22.079	22.1434	-0.0644475	0.894283	1	information pathways
sp|P9WNV3|LIGD_MYCTU	P9WNV3	ligD	Rv0938	0	6	NA	20.7841	NA	NA	4.52945e-05	information pathways
tr|O86346|O86346_MYCTU	O86346	Rv0939	Rv0939	6	4	21.8013	21.6565	0.144807	0.777083	0.0747595	intermediary metabolism and respiration
sp|P9WKP1|Y940_MYCTU	P9WKP1	Rv0940c	Rv0940c	6	6	24.7558	24.0835	0.672347	0.166199	1	intermediary metabolism and respiration
tr|P71568|P71568_MYCTU	P71568	Rv0941c	Rv0941c	6	6	23.1623	22.4796	0.68275	0.0258854	1	conserved hypotheticals
sp|P9WGR7|Y945_MYCTU	P9WGR7	Rv0945	Rv0945	0	5	NA	22.4737	NA	NA	0.000964813	intermediary metabolism and respiration
sp|P9WN69|G6PI_MYCTU	P9WN69	pgi	Rv0946c	6	3	25.7952	23.463	2.33219	0.00110983	0.022871	intermediary metabolism and respiration
sp|P9WMQ1|UVRD1_MYCTU	P9WMQ1	uvrD1	Rv0949	6	6	22.988	23.9094	-0.921387	0.0104319	1	information pathways
sp|P9WGC5|SUCC_MYCTU	P9WGC5	sucC	Rv0951	6	6	24.9938	26.0317	-1.03795	0.00880935	1	intermediary metabolism and respiration
sp|P9WGC7|SUCD_MYCTU	P9WGC7	sucD	Rv0952	6	6	24.5954	25.2804	-0.685046	0.00210364	1	intermediary metabolism and respiration
sp|P9WKN5|Y953_MYCTU	P9WKN5	Rv0953c	Rv0953c	6	0	23.1879	NA	NA	NA	4.52945e-05	intermediary metabolism and respiration
sp|P9WHM5|PUR3_MYCTU	P9WHM5	purN	Rv0956	6	6	22.5687	22.0504	0.518269	0.0938877	1	intermediary metabolism and respiration
sp|P9WHM7|PUR9_MYCTU	P9WHM7	purH	Rv0957	6	6	25.1373	24.0887	1.04864	0.00186249	1	intermediary metabolism and respiration
tr|P71552|P71552_MYCTU	P71552	Rv0958	Rv0958	4	6	22.7449	23.6227	-0.877857	0.192357	0.0747595	intermediary metabolism and respiration
sp|P9WJ55|VAPB9_MYCTU	P9WJ55	vapB9	Rv0959A	3	4	24.2046	24.2164	-0.0117371	0.940338	0.557128	virulence, detoxification, adaptation
sp|P9WKL9|Y968_MYCTU	P9WKL9	Rv0968	Rv0968	6	6	27.7512	26.3843	1.36684	0.0278456	1	conserved hypotheticals
sp|P9WPS3|CTPV_MYCTU	P9WPS3	ctpV	Rv0969	6	6	25.3619	24.6879	0.673993	0.000257371	1	cell wall and cell processes
sp|P9WQG3|ACDC_MYCTU	P9WQG3	fadE12	Rv0972c	6	6	22.9347	23.4134	-0.478723	0.202649	1	lipid metabolism
tr|P71538|P71538_MYCTU	P71538	accA2	Rv0973c	6	6	23.0478	22.4594	0.588456	0.220896	1	lipid metabolism
sp|O86318|ACCD2_MYCTU	O86318	accD2	Rv0974c	6	6	23.9811	23.6328	0.34831	0.220641	1	lipid metabolism
sp|P9WH99|RL32_MYCTU	P9WH99	rpmF	Rv0979a	4	0	21.0123	NA	NA	NA	0.00571459	information pathways
sp|P9WGM9|MPRA_MYCTU	P9WGM9	mprA	Rv0981	6	6	23.1972	22.802	0.395211	0.0497834	1	regulatory proteins
sp|P9WGL1|MPRB_MYCTU	P9WGL1	mprB	Rv0982	6	6	22.5676	22.7732	-0.205574	0.457616	1	regulatory proteins
sp|O53896|PEPD_MYCTU	O53896	pepD	Rv0983	6	4	23.4968	23.2742	0.222572	0.61429	0.0747595	intermediary metabolism and respiration
tr|O53897|O53897_MYCTU	O53897	moaB2	Rv0984	6	6	23.2627	22.9494	0.313282	0.055977	1	intermediary metabolism and respiration
sp|P9WJN5|MSCL_MYCTU	P9WJN5	mscL	Rv0985c	6	4	22.1732	21.9044	0.268812	0.532255	0.0747595	cell wall and cell processes
sp|P9WQK1|Y986_MYCTU	P9WQK1	Rv0986	Rv0986	6	3	23.8064	24.6705	-0.864099	0.484399	0.022871	cell wall and cell processes
sp|O05572|GPPS_MYCTU	O05572	grcC2	Rv0989c	2	6	22.5071	23.6943	-1.18723	0.274358	0.00571459	intermediary metabolism and respiration
tr|O05574|O05574_MYCTU	O05574	Rv0991c	Rv0991c	1	6	17.5517	18.0832	-0.531548	0.631784	0.000964813	conserved hypotheticals
tr|O05575|O05575_MYCTU	O05575	Rv0992c	Rv0992c	6	6	24.9072	24.2477	0.659546	0.0631987	1	conserved hypotheticals
tr|O05576|O05576_MYCTU	O05576	galU	Rv0993	6	6	21.3995	21.0476	0.351962	0.494828	1	intermediary metabolism and respiration
sp|P9WJQ7|MOEA1_MYCTU	P9WJQ7	moeA1	Rv0994	6	6	25.1124	23.8837	1.2287	0.000415391	1	intermediary metabolism and respiration
sp|O05581|PAT_MYCTU	O05581	Rv0998	Rv0998	6	6	24.0232	23.8715	0.151726	0.715517	1	conserved hypotheticals
tr|O05582|O05582_MYCTU	O05582	Rv0999	Rv0999	5	5	22.3233	22.5232	-0.199988	0.525934	1	conserved hypotheticals
sp|P9WQ05|ARCA_MYCTU	P9WQ05	arcA	Rv1001	6	6	23.0911	22.62	0.471097	0.284049	1	intermediary metabolism and respiration
sp|P9WN05|PMT_MYCTU	P9WN05	Rv1002c	Rv1002c	5	0	22.54	NA	NA	NA	0.000964813	cell wall and cell processes
sp|P9WGW7|RSMI_MYCTU	P9WGW7	Rv1003	Rv1003	4	1	22.6703	21.9374	0.732873	0.533243	0.0711741	conserved hypotheticals
tr|O05592|O05592_MYCTU	O05592	Rv1006	Rv1006	6	1	23.56	22.3369	1.22306	0.0683178	0.000964813	conserved hypotheticals
sp|P9WFU5|SYM_MYCTU	P9WFU5	metS	Rv1007c	6	6	22.0811	20.3131	1.76803	0.00141133	1	information pathways
sp|O08343|TATD_MYCTU	O08343	tatD	Rv1008	6	3	23.9188	22.8343	1.08451	0.01068	0.022871	cell wall and cell processes
sp|P9WH07|RSMA_MYCTU	P9WH07	ksgA	Rv1010	2	6	18.0742	19.9666	-1.89242	0.0252148	0.00571459	information pathways
sp|O05598|Y1013_MYCTU	O05598	pks16	Rv1013	6	6	21.6675	21.9004	-0.232968	0.333457	1	lipid metabolism
sp|P9WHB5|RL25_MYCTU	P9WHB5	rplY	Rv1015c	4	5	21.6274	21.5846	0.0427902	0.935102	0.501795	information pathways
sp|P9WKE3|KPRS_MYCTU	P9WKE3	prsA	Rv1017c	6	6	24.1911	25.1094	-0.918358	0.0192016	1	intermediary metabolism and respiration
sp|P9WMN3|GLMU_MYCTU	P9WMN3	glmU	Rv1018c	6	6	23.5615	24.5592	-0.997698	0.00347267	1	cell wall and cell processes
tr|P96381|P96381_MYCTU	P96381	Rv1019	Rv1019	6	0	23.4868	NA	NA	NA	4.52945e-05	regulatory proteins
sp|P9WMQ5|MFD_MYCTU	P9WMQ5	mfd	Rv1020	5	6	23.5804	25.097	-1.51655	2.40573e-05	0.224193	information pathways
sp|P96379|MAZG_MYCTU	P96379	Rv1021	Rv1021	6	6	23.552	23.3021	0.249874	0.545688	1	conserved hypotheticals
tr|P96378|P96378_MYCTU	P96378	lpqU	Rv1022	3	6	23.6295	23.7263	-0.0967607	0.916748	0.022871	cell wall and cell processes
sp|P9WNL1|ENO_MYCTU	P9WNL1	eno	Rv1023	6	6	26.368	25.4199	0.94807	0.000162273	1	intermediary metabolism and respiration
tr|P96376|P96376_MYCTU	P96376	Rv1024	Rv1024	3	0	20.0127	NA	NA	NA	0.022871	cell wall and cell processes
tr|P96375|P96375_MYCTU	P96375	Rv1025	Rv1025	4	0	21.503	NA	NA	NA	0.00571459	conserved hypotheticals
sp|P9WGN1|KDPE_MYCTU	P9WGN1	kdpE	Rv1027c	6	6	22.0528	22.3974	-0.3446	0.264371	1	regulatory proteins
sp|P9WGL3|KDPD_MYCTU	P9WGL3	kdpD	Rv1028c	6	6	21.9143	22.2155	-0.301184	0.335828	1	regulatory proteins
sp|P9WPU3|KDPB_MYCTU	P9WPU3	kdpB	Rv1030	6	3	23.2382	22.6368	0.601475	0.149613	0.022871	cell wall and cell processes
sp|P96368|TRCS_MYCTU	P96368	trcS	Rv1032c	6	3	21.7182	20.2561	1.46206	0.0366707	0.022871	regulatory proteins
sp|L7N689|TRCR_MYCTU	L7N689	trcR	Rv1033c	5	4	20.2068	20.5955	-0.388639	0.146204	0.501795	regulatory proteins
sp|P0DOA6|ESXI_MYCTU	P0DOA6	esxI	Rv1037c	6	6	21.8769	20.845	1.03185	0.222597	1	cell wall and cell processes
tr|O53404|O53404_MYCTU	O53404	Rv1056	Rv1056	6	3	25.4873	25.0163	0.471035	0.387528	0.022871	conserved hypotheticals
tr|O53406|O53406_MYCTU	O53406	fadD14	Rv1058	6	6	24.4439	23.6202	0.823653	0.0209487	1	lipid metabolism
tr|O53407|O53407_MYCTU	O53407	Rv1059	Rv1059	6	6	24.3135	22.789	1.52452	0.00575819	1	conserved hypotheticals
tr|O53408|O53408_MYCTU	O53408	Rv1060	Rv1060	5	2	23.8471	22.1124	1.73465	0.0303734	0.0711741	conserved hypotheticals
tr|O53409|O53409_MYCTU	O53409	Rv1061	Rv1061	6	6	23.3224	20.7674	2.55495	0.000184227	1	conserved hypotheticals
tr|O53410|O53410_MYCTU	O53410	Rv1062	Rv1062	3	1	23.6537	22.7775	0.876212	0.135069	0.212864	conserved hypotheticals
sp|P9WIY9|Y1063_MYCTU	P9WIY9	Rv1063c	Rv1063c	6	6	20.453	21.5483	-1.09531	0.017278	1	conserved hypotheticals
tr|O53414|O53414_MYCTU	O53414	Rv1066	Rv1066	3	1	22.672	21.9518	0.72015	0.41287	0.212864	conserved hypotheticals
sp|P9WNN9|ECHA8_MYCTU	P9WNN9	echA8	Rv1070c	6	6	24.445	25.0101	-0.565046	0.0636035	1	lipid metabolism
tr|O53419|O53419_MYCTU	O53419	echA9	Rv1071c	5	3	22.2504	21.6529	0.597509	0.384292	0.212864	lipid metabolism
tr|O53420|O53420_MYCTU	O53420	Rv1072	Rv1072	4	5	23.6002	23.2301	0.37008	0.317585	0.501795	cell wall and cell processes
tr|O53422|O53422_MYCTU	O53422	fadA3	Rv1074c	6	6	27.184	26.2715	0.912523	0.000638899	1	lipid metabolism
sp|P9WP51|Y1077_MYCTU	P9WP51	cbs	Rv1077	6	6	23.5221	23.4484	0.0737168	0.806541	1	intermediary metabolism and respiration
sp|P9WIM7|PRA_MYCTU	P9WIM7	pra	Rv1078	6	0	22.8352	NA	NA	NA	4.52945e-05	conserved hypotheticals
sp|P9WGB7|METB_MYCTU	P9WGB7	metB	Rv1079	6	1	22.8895	20.7863	2.10314	0.033151	0.000964813	intermediary metabolism and respiration
sp|P9WMT9|GREA_MYCTU	P9WMT9	greA	Rv1080c	6	6	25.3514	25.3612	-0.00981096	0.973101	1	information pathways
sp|P9WJN1|MCA_MYCTU	P9WJN1	mca	Rv1082	6	6	23.5875	24.0846	-0.497156	0.164025	1	virulence, detoxification, adaptation
tr|O53431|O53431_MYCTU	O53431	Rv1083	Rv1083	5	6	25.0291	24.4731	0.556017	0.377182	0.224193	conserved hypotheticals
tr|O53432|O53432_MYCTU	O53432	Rv1084	Rv1084	5	2	23.4424	22.5231	0.919362	0.123055	0.0711741	conserved hypotheticals
sp|P9WFN7|Y1085_MYCTU	P9WFN7	Rv1085c	Rv1085c	2	6	19.6825	20.8038	-1.12129	0.0201271	0.00571459	virulence, detoxification, adaptation
sp|P9WFF5|ZFPP_MYCTU	P9WFF5	Rv1086	Rv1086	5	6	21.9279	21.751	0.176955	0.465086	0.224193	cell wall and cell processes
sp|P9WGI9|GLYA1_MYCTU	P9WGI9	glyA1	Rv1093	6	6	24.3002	24.6423	-0.342019	0.400817	1	intermediary metabolism and respiration
sp|P9WNZ5|DESA2_MYCTU	P9WNZ5	desA2	Rv1094	6	6	25.814	26.0556	-0.241664	0.371093	1	lipid metabolism
tr|O53443|O53443_MYCTU	O53443	phoH2	Rv1095	4	6	22.1093	21.9124	0.196866	0.464303	0.0747595	intermediary metabolism and respiration
sp|P9WN93|FUMC_MYCTU	P9WN93	fum	Rv1098c	6	6	24.6719	23.6542	1.01777	9.25337e-05	1	intermediary metabolism and respiration
sp|P9WN21|GLPX_MYCTU	P9WN21	glpX	Rv1099c	6	6	23.8163	25.387	-1.57067	0.00307147	1	intermediary metabolism and respiration
sp|P9WQP7|3BHS_MYCTU	P9WQP7	Rv1106c	Rv1106c	6	6	21.5357	21.3594	0.176282	0.329381	1	intermediary metabolism and respiration
sp|P9WF31|EX7L_MYCTU	P9WF31	xseA	Rv1108c	4	5	21.6894	22.2807	-0.591393	0.110839	0.501795	information pathways
sp|P9WM59|Y1109_MYCTU	P9WM59	Rv1109c	Rv1109c	6	6	20.6635	21.9166	-1.2531	0.00322033	1	conserved hypotheticals
sp|P9WKG1|ISPH2_MYCTU	P9WKG1	lytB2	Rv1110	6	6	24.3143	25.5036	-1.18932	0.0778286	1	cell wall and cell processes
tr|O86351|O86351_MYCTU	O86351	Rv1111c	Rv1111c	4	6	23.7786	24.9885	-1.20986	0.166895	0.0747595	conserved hypotheticals
tr|O53459|O53459_MYCTU	O53459	Rv1112	Rv1112	6	6	25.3404	25.043	0.297364	0.253475	1	conserved hypotheticals
sp|P9WJ33|VPB32_MYCTU	P9WJ33	vapB32	Rv1113	6	6	24.5528	24.9788	-0.426041	0.211619	1	virulence, detoxification, adaptation
tr|O06569|O06569_MYCTU	O06569	Rv1117	Rv1117	5	1	22.9206	19.7644	3.15623	0.028808	0.0158264	conserved hypotheticals
sp|P9WN71|G6PD1_MYCTU	P9WN71	zwf1	Rv1121	6	5	25.1177	24.7179	0.399775	0.606742	0.224193	intermediary metabolism and respiration
tr|O06574|O06574_MYCTU	O06574	gnd2	Rv1122	6	6	25.4743	21.898	3.57633	2.49364e-06	1	intermediary metabolism and respiration
tr|O06576|O06576_MYCTU	O06576	ephC	Rv1124	5	6	22.2342	22.5296	-0.295409	0.376346	0.224193	virulence, detoxification, adaptation
tr|O06578|O06578_MYCTU	O06578	Rv1126c	Rv1126c	6	6	23.4431	23.7679	-0.324823	0.850526	1	conserved hypotheticals
tr|O06579|O06579_MYCTU	O06579	ppdK	Rv1127c	2	5	23.0104	24.2094	-1.19903	0.0642355	0.0711741	intermediary metabolism and respiration
sp|O06581|PRPR_MYCTU	O06581	Rv1129c	Rv1129c	5	0	23.1072	NA	NA	NA	0.000964813	regulatory proteins
sp|O06582|PRPD_MYCTU	O06582	prpD	Rv1130	6	6	23.3624	23.8972	-0.534748	0.18451	1	intermediary metabolism and respiration
sp|I6Y9Q3|PRPC_MYCTU	I6Y9Q3	prpC	Rv1131	6	6	23.1728	22.3067	0.866058	0.0142901	1	intermediary metabolism and respiration
tr|O06583|O06583_MYCTU	O06583	Rv1132	Rv1132	5	6	23.5887	24.0935	-0.504759	0.344736	0.224193	cell wall and cell processes
sp|P9WK07|METE_MYCTU	P9WK07	metE	Rv1133c	6	6	27.3836	26.6525	0.731111	2.98735e-05	1	intermediary metabolism and respiration
tr|O06540|O06540_MYCTU	O06540	Rv1140	Rv1140	5	0	23.161	NA	NA	NA	0.000964813	cell wall and cell processes
tr|O06541|O06541_MYCTU	O06541	echA11	Rv1141c	4	6	22.5222	22.2119	0.310325	0.343701	0.0747595	lipid metabolism
tr|O06542|O06542_MYCTU	O06542	echA10	Rv1142c	1	6	22.2871	22.772	-0.484981	0.486476	0.000964813	lipid metabolism
sp|O06543|AMACR_MYCTU	O06543	mcr	Rv1143	4	3	21.2797	21.2709	0.00882308	0.976196	0.557128	lipid metabolism
sp|P9WGQ7|Y1144_MYCTU	P9WGQ7	Rv1144	Rv1144	6	6	24.8955	24.2244	0.671119	0.0110226	1	intermediary metabolism and respiration
sp|P9WGG3|NPD_MYCTU	P9WGG3	Rv1151c	Rv1151c	5	5	22.1223	21.5055	0.61673	0.371427	1	regulatory proteins
tr|O06550|O06550_MYCTU	O06550	Rv1152	Rv1152	0	5	NA	23.3045	NA	NA	0.000964813	regulatory proteins
tr|O06552|O06552_MYCTU	O06552	Rv1154c	Rv1154c	6	4	22.2871	21.4885	0.798618	0.0246418	0.0747595	conserved hypotheticals
sp|A0A089QKZ7|Y155A_MYCTU	A0A089QKZ7	Rv1155a	Rv1155a	5	6	17.0999	20.7352	-3.63527	0.000102101	0.224193	intermediary metabolism and respiration
tr|O06554|O06554_MYCTU	O06554	Rv1156	Rv1156	6	6	22.7196	22.3661	0.353514	0.0560965	1	conserved hypotheticals
sp|P9WI93|PHS_MYCTU	P9WI93	Rv1159a	Rv1159a	5	0	21.8678	NA	NA	NA	0.000964813	conserved hypotheticals
sp|P9WIY1|MUTT2_MYCTU	P9WIY1	mutT2	Rv1160	0	3	NA	23.6728	NA	NA	0.022871	information pathways
sp|P9WJQ3|NARG_MYCTU	P9WJQ3	narG	Rv1161	6	6	23.8879	23.1953	0.692502	0.0118118	1	intermediary metabolism and respiration
tr|O06560|O06560_MYCTU	O06560	narH	Rv1162	5	0	21.1794	NA	NA	NA	0.000964813	intermediary metabolism and respiration
tr|O06562|O06562_MYCTU	O06562	narI	Rv1164	6	0	23.25	NA	NA	NA	4.52945e-05	intermediary metabolism and respiration
tr|O06563|O06563_MYCTU	O06563	typA	Rv1165	6	6	22.2653	21.9287	0.336571	0.139983	1	information pathways
tr|L7N693|L7N693_MYCTU	L7N693	PE12	Rv1172c	6	6	22.3918	21.9661	0.425646	0.276307	1	PE/PPE
sp|P9WP77|FBIC_MYCTU	P9WP77	fbiC	Rv1173	0	3	NA	23.098	NA	NA	0.022871	intermediary metabolism and respiration
tr|O50431|O50431_MYCTU	O50431	fadH	Rv1175c	0	5	NA	22.9546	NA	NA	0.000964813	lipid metabolism
tr|O50433|O50433_MYCTU	O50433	fdxC	Rv1177	6	6	24.2063	22.0221	2.1843	0.000129908	1	intermediary metabolism and respiration
tr|O50434|O50434_MYCTU	O50434	Rv1178	Rv1178	6	6	22.9347	22.7565	0.178289	0.65256	1	intermediary metabolism and respiration
tr|O50435|O50435_MYCTU	O50435	Rv1179c	Rv1179c	6	6	25.4166	24.1796	1.23705	0.00021698	1	conserved hypotheticals
sp|A0A089QRB9|MSL3_MYCTU	A0A089QRB9	msl3	Rv1180/Rv1181	6	6	25.7323	25.2122	0.520105	0.000123042	1	lipid metabolism
sp|P9WIK5|PAPA3_MYCTU	P9WIK5	papA3	Rv1182	4	4	22.7888	22.4441	0.344752	0.597191	1	lipid metabolism
sp|P9WJU1|MMPLA_MYCTU	P9WJU1	mmpL10	Rv1183	3	0	23.6148	NA	NA	NA	0.022871	cell wall and cell processes
sp|P9WQ49|FAD21_MYCTU	P9WQ49	fadD21	Rv1185c	6	6	21.6434	23.0044	-1.36103	0.00588942	1	lipid metabolism
tr|O50443|O50443_MYCTU	O50443	rocA	Rv1187	6	6	23.1235	22.1645	0.959002	0.00591603	1	intermediary metabolism and respiration
tr|O50444|O50444_MYCTU	O50444	Rv1188	Rv1188	0	6	NA	20.5956	NA	NA	4.52945e-05	intermediary metabolism and respiration
tr|O05293|O05293_MYCTU	O05293	Rv1191	Rv1191	2	4	22.6219	23.1143	-0.492423	0.362877	0.243678	conserved hypotheticals
tr|O05294|O05294_MYCTU	O05294	Rv1192	Rv1192	2	6	19.8803	21.3348	-1.45447	0.00697995	0.00571459	conserved hypotheticals
tr|O05295|O05295_MYCTU	O05295	fadD36	Rv1193	6	6	25.3919	25.5581	-0.166255	0.477548	1	lipid metabolism
tr|O05296|O05296_MYCTU	O05296	Rv1194c	Rv1194c	3	6	24.6083	23.7746	0.833654	0.0446156	0.022871	conserved hypotheticals
sp|L7N675|PPE18_MYCTU	L7N675	PPE18	Rv1196	6	0	25.0016	NA	NA	NA	4.52945e-05	PE/PPE
sp|P9WP21|DAPD_MYCTU	P9WP21	dapD	Rv1201c	6	6	24.8877	25.1056	-0.217952	0.287119	1	intermediary metabolism and respiration
sp|P9WHS9|DAPE_MYCTU	P9WHS9	dapE	Rv1202	6	4	23.6807	23.8162	-0.13558	0.853943	0.0747595	intermediary metabolism and respiration
tr|O05305|O05305_MYCTU	O05305	Rv1204c	Rv1204c	0	4	NA	21.1493	NA	NA	0.00571459	conserved hypotheticals
sp|O05307|FAC6_MYCTU	O05307	fadD6	Rv1206	6	6	24.0613	23.8337	0.227569	0.342675	1	lipid metabolism
sp|P9WNC9|DHPS2_MYCTU	P9WNC9	folP2	Rv1207	5	6	21.7899	22.5155	-0.72562	0.0307946	0.224193	intermediary metabolism and respiration
sp|P9WMW9|GPGS_MYCTU	P9WMW9	gpgS	Rv1208	0	5	NA	22.6201	NA	NA	0.000964813	intermediary metabolism and respiration
tr|O05310|O05310_MYCTU	O05310	Rv1209	Rv1209	3	6	21.8561	22.7687	-0.912562	0.171328	0.022871	conserved hypotheticals
tr|O05311|O05311_MYCTU	O05311	tagA	Rv1210	5	6	20.8849	21.0553	-0.170426	0.756637	0.224193	information pathways
tr|O05312|O05312_MYCTU	O05312	Rv1211	Rv1211	6	6	27.8523	27.0824	0.76994	0.00628562	1	conserved hypotheticals
sp|P9WN43|GLGC_MYCTU	P9WN43	glgC	Rv1213	6	6	24.9913	25.1731	-0.181799	0.208569	1	intermediary metabolism and respiration
tr|O05316|O05316_MYCTU	O05316	Rv1215c	Rv1215c	6	6	23.3578	22.7392	0.618544	0.0556828	1	conserved hypotheticals
tr|O05317|O05317_MYCTU	O05317	Rv1216c	Rv1216c	6	2	26.6878	23.2978	3.38993	0.0303239	0.00571459	cell wall and cell processes
sp|O05318|MEPRM_MYCTU	O05318	Rv1217c	Rv1217c	3	1	20.5519	18.3059	2.24605	0.00783974	0.212864	cell wall and cell processes
sp|O86311|MEATP_MYCTU	O86311	Rv1218c	Rv1218c	6	6	23.7691	23.5423	0.226769	0.341903	1	cell wall and cell processes
sp|O86312|RAAS_MYCTU	O86312	Rv1219c	Rv1219c	0	3	NA	21.8799	NA	NA	0.022871	regulatory proteins
sp|P9WJZ7|Y1220_MYCTU	P9WJZ7	Rv1220c	Rv1220c	6	6	24.7088	25.1765	-0.467663	0.292685	1	intermediary metabolism and respiration
sp|O06291|HTRA1_MYCTU	O06291	htrA	Rv1223	6	6	23.9706	23.9478	0.0228627	0.92952	1	intermediary metabolism and respiration
sp|P9WG99|TATB_MYCTU	P9WG99	tatB	Rv1224	6	6	23.6577	22.8069	0.850776	0.0285272	1	cell wall and cell processes
sp|P9WJN7|APBC_MYCTU	P9WJN7	mrp	Rv1229c	6	6	22.2324	21.951	0.28144	0.420376	1	intermediary metabolism and respiration
tr|O86314|O86314_MYCTU	O86314	Rv1231c	Rv1231c	6	6	22.3605	22.9285	-0.568033	0.0352152	1	cell wall and cell processes
tr|O86315|O86315_MYCTU	O86315	Rv1232c	Rv1232c	6	6	24.1704	25.4727	-1.30227	8.91496e-06	1	conserved hypotheticals
tr|O50451|O50451_MYCTU	O50451	Rv1234	Rv1234	6	2	24.3301	23.4169	0.91316	0.211167	0.00571459	cell wall and cell processes
sp|P9WGU9|LPQY_MYCTU	P9WGU9	lpqY	Rv1235	3	0	22.588	NA	NA	NA	0.022871	cell wall and cell processes
sp|P9WQI3|SUGC_MYCTU	P9WQI3	sugC	Rv1238	6	6	24.6934	24.1771	0.516294	0.314254	1	cell wall and cell processes
tr|O50455|O50455_MYCTU	O50455	corA	Rv1239c	6	6	24.1052	24.7242	-0.619068	0.246547	1	cell wall and cell processes
sp|P9WK13|MDH_MYCTU	P9WK13	mdh	Rv1240	6	6	26.7977	26.7677	0.0300826	0.871326	1	intermediary metabolism and respiration
sp|O50456|VPB33_MYCTU	O50456	vapB33	Rv1241	6	6	22.7816	23.6919	-0.910286	0.00940307	1	virulence, detoxification, adaptation
tr|O50460|O50460_MYCTU	O50460	Rv1245c	Rv1245c	6	6	25.9038	25.338	0.565803	0.117583	1	intermediary metabolism and respiration
sp|O50462|RELB_MYCTU	O50462	relB	Rv1247c	5	6	23.2131	22.9368	0.27632	0.47725	0.224193	virulence, detoxification, adaptation
sp|P9WIS5|KGD_MYCTU	P9WIS5	Rv1248c	Rv1248c	6	6	25.2523	26.0991	-0.846728	4.26017e-06	1	intermediary metabolism and respiration
tr|O50464|O50464_MYCTU	O50464	Rv1249c	Rv1249c	1	3	23.1976	22.5982	0.599372	0.345666	0.212864	cell wall and cell processes
tr|O50466|O50466_MYCTU	O50466	Rv1251c	Rv1251c	0	5	NA	21.822	NA	NA	0.000964813	conserved hypotheticals
tr|Q11061|Q11061_MYCTU	Q11061	Rv1257c	Rv1257c	6	6	21.8911	22.2833	-0.39222	0.56412	1	intermediary metabolism and respiration
sp|P9WM51|Y1260_MYCTU	P9WM51	Rv1260	Rv1260	5	6	22.7009	21.4493	1.25164	5.5417e-05	0.224193	intermediary metabolism and respiration
sp|P9WP13|FQR61_MYCTU	P9WP13	Rv1261c	Rv1261c	6	6	24.0066	23.6934	0.31315	0.296078	1	conserved hypotheticals
sp|P9WQ97|AMIB2_MYCTU	P9WQ97	amiB2	Rv1263	6	6	23.0305	21.8949	1.13558	7.00755e-05	1	intermediary metabolism and respiration
sp|P9WMU9|Y1264_MYCTU	P9WMU9	Rv1264	Rv1264	6	5	24.319	23.6372	0.681753	0.129396	0.224193	intermediary metabolism and respiration
sp|P9WM49|Y1265_MYCTU	P9WM49	Rv1265	Rv1265	6	5	21.7369	21.7536	-0.016694	0.95926	0.224193	conserved hypotheticals
sp|P9WI71|PKNH_MYCTU	P9WI71	pknH	Rv1266c	6	6	23.6787	22.3904	1.2883	0.002896	1	regulatory proteins
sp|P9WGJ9|EMBR_MYCTU	P9WGJ9	embR	Rv1267c	6	6	23.8832	23.6719	0.211255	0.585416	1	regulatory proteins
sp|P9WK55|LPRA_MYCTU	P9WK55	lprA	Rv1270c	6	0	21.8416	NA	NA	NA	4.52945e-05	cell wall and cell processes
sp|P9WMV5|Y1279_MYCTU	P9WMV5	Rv1279	Rv1279	6	6	22.3792	22.5262	-0.147003	0.633841	1	intermediary metabolism and respiration
sp|P9WQJ5|Y1281_MYCTU	P9WQJ5	oppD	Rv1281c	6	3	23.7784	23.079	0.699474	0.0143073	0.022871	cell wall and cell processes
sp|P9WFZ7|Y1283_MYCTU	P9WFZ7	oppB	Rv1283c	5	3	22.4709	21.3288	1.14211	0.0387869	0.212864	cell wall and cell processes
sp|P9WPJ7|MTCA1_MYCTU	P9WPJ7	canA	Rv1284	6	1	22.5463	21.8813	0.665038	0.268996	0.000964813	intermediary metabolism and respiration
sp|P9WIK1|CYSD_MYCTU	P9WIK1	cysD	Rv1285	6	6	24.5096	24.1167	0.392898	0.114202	1	intermediary metabolism and respiration
sp|P9WNM5|CYSNC_MYCTU	P9WNM5	cysN	Rv1286	6	6	23.3744	23.7601	-0.385656	0.215997	1	intermediary metabolism and respiration
sp|P9WME3|Y1287_MYCTU	P9WME3	Rv1287	Rv1287	2	6	21.878	23.373	-1.49505	0.0366155	0.00571459	conserved hypotheticals
sp|P9WM37|Y1289_MYCTU	P9WM37	Rv1289	Rv1289	3	6	22.7305	22.418	0.312538	0.50831	0.022871	conserved hypotheticals
sp|P9WM35|Y1290_MYCTU	P9WM35	Rv1290c	Rv1290c	5	4	21.714	21.9268	-0.212799	0.744533	0.501795	conserved hypotheticals
sp|P9WFW5|SYR_MYCTU	P9WFW5	argS	Rv1292	6	6	24.66	24.2046	0.455384	0.262028	1	information pathways
sp|P9WPX1|DHOM_MYCTU	P9WPX1	thrA	Rv1294	6	6	23.8347	23.7773	0.0574936	0.771898	1	intermediary metabolism and respiration
sp|P9WG59|THRC_MYCTU	P9WG59	thrC	Rv1295	6	0	21.708	NA	NA	NA	4.52945e-05	intermediary metabolism and respiration
sp|P9WKE7|KHSE_MYCTU	P9WKE7	thrB	Rv1296	6	5	23.2821	23.8954	-0.613315	0.398683	0.224193	intermediary metabolism and respiration
sp|P9WHF3|RHO_MYCTU	P9WHF3	rho	Rv1297	6	6	22.1749	24.1789	-2.00399	0.000541851	1	information pathways
sp|P9WHA1|RL31_MYCTU	P9WHA1	rpmE	Rv1298	2	5	23.4075	23.0971	0.310409	0.83423	0.0711741	information pathways
sp|P9WHG3|RF1_MYCTU	P9WHG3	prfA	Rv1299	6	6	24.9331	24.999	-0.0658496	0.64321	1	information pathways
sp|P9WGC9|TSAC_MYCTU	P9WGC9	Rv1301	Rv1301	6	6	24.3625	23.4693	0.893234	0.00339093	1	conserved hypotheticals
sp|P9WM31|Y1303_MYCTU	P9WM31	Rv1303	Rv1303	6	6	25.1146	25.7494	-0.634772	0.00524084	1	cell wall and cell processes
sp|P9WPS1|ATPL_MYCTU	P9WPS1	atpE	Rv1305	6	0	21.755	NA	NA	NA	4.52945e-05	intermediary metabolism and respiration
sp|P9WPV5|ATPF_MYCTU	P9WPV5	atpF	Rv1306	6	6	27.0547	26.1464	0.908312	0.000495927	1	intermediary metabolism and respiration
sp|P9WPV3|ATPFD_MYCTU	P9WPV3	atpH	Rv1307	6	6	27.1871	26.3046	0.882522	1.72767e-06	1	intermediary metabolism and respiration
sp|P9WPU7|ATPA_MYCTU	P9WPU7	atpA	Rv1308	6	6	27.6758	27.2937	0.382066	0.0132638	1	intermediary metabolism and respiration
sp|P9WPU9|ATPG_MYCTU	P9WPU9	atpG	Rv1309	6	6	25.5363	25.0441	0.49217	0.0298807	1	intermediary metabolism and respiration
sp|P9WPU5|ATPB_MYCTU	P9WPU5	atpD	Rv1310	6	6	27.7858	27.9009	-0.115135	0.435876	1	intermediary metabolism and respiration
sp|P9WPV1|ATPE_MYCTU	P9WPV1	atpC	Rv1311	6	6	23.5151	24.1124	-0.597276	0.32112	1	intermediary metabolism and respiration
sp|P9WP99|PDUO_MYCTU	P9WP99	Rv1314c	Rv1314c	6	6	24.083	24.2345	-0.151543	0.436639	1	conserved hypotheticals
sp|P9WJM1|MURA_MYCTU	P9WJM1	murA	Rv1315	6	6	21.5286	22.4354	-0.906835	0.0437528	1	cell wall and cell processes
sp|P9WJW5|OGT_MYCTU	P9WJW5	ogt	Rv1316c	4	2	23.0078	22.828	0.179766	0.674793	0.243678	information pathways
sp|P9WJW3|ALKA_MYCTU	P9WJW3	alkA	Rv1317c	3	2	21.0462	20.9083	0.137952	0.847564	0.557128	information pathways
sp|P9WQ33|Y1318_MYCTU	P9WQ33	Rv1318c	Rv1318c	3	0	24.61	NA	NA	NA	0.022871	intermediary metabolism and respiration
sp|P9WQ31|Y1319_MYCTU	P9WQ31	Rv1319c	Rv1319c	4	0	21.5042	NA	NA	NA	0.00571459	intermediary metabolism and respiration
sp|P9WQ29|Y1320_MYCTU	P9WQ29	Rv1320c	Rv1320c	2	3	23.0614	23.1289	-0.0675356	0.877412	0.557128	intermediary metabolism and respiration
tr|L7N6B1|L7N6B1_MYCTU	L7N6B1	Rv1322A	Rv1322A	0	5	NA	23.2103	NA	NA	0.000964813	conserved hypotheticals
sp|P9WG69|FADA4_MYCTU	P9WG69	fadA4	Rv1323	6	6	24.9143	26.049	-1.13467	9.84463e-05	1	lipid metabolism
sp|P9WG61|Y1324_MYCTU	P9WG61	Rv1324	Rv1324	6	6	24.0188	23.5596	0.459132	0.0671153	1	intermediary metabolism and respiration
sp|P9WN45|GLGB_MYCTU	P9WN45	glgB	Rv1326c	6	5	22.0368	22.5634	-0.526589	0.382583	0.224193	intermediary metabolism and respiration
sp|P9WQ17|GLGE_MYCTU	P9WQ17	glgE	Rv1327c	6	2	24.8313	23.9752	0.856104	0.332775	0.00571459	intermediary metabolism and respiration
sp|P9WMW1|PHSG_MYCTU	P9WMW1	glgP	Rv1328	6	6	23.0185	22.406	0.61249	0.0062928	1	intermediary metabolism and respiration
sp|P9WMR5|DING_MYCTU	P9WMR5	dinG	Rv1329c	0	3	NA	21.8516	NA	NA	0.022871	information pathways
sp|P9WJI9|PNCB1_MYCTU	P9WJI9	pncB1	Rv1330c	6	6	22.5748	23.6271	-1.05229	0.0517345	1	intermediary metabolism and respiration
sp|P9WM25|Y1332_MYCTU	P9WM25	Rv1332	Rv1332	6	6	21.8983	22.156	-0.257691	0.444193	1	regulatory proteins
sp|P9WM23|Y1333_MYCTU	P9WM23	Rv1333	Rv1333	6	6	23.1529	22.4204	0.732491	0.0728026	1	intermediary metabolism and respiration
sp|P9WHS1|MEC_MYCTU	P9WHS1	mec	Rv1334	6	6	25.1041	24.4652	0.638901	0.191398	1	intermediary metabolism and respiration
sp|P9WP33|CYSO_MYCTU	P9WP33	cysO	Rv1335	5	5	21.578	20.2871	1.29089	0.0176565	1	intermediary metabolism and respiration
sp|P9WP53|CYSM_MYCTU	P9WP53	cysM	Rv1336	6	6	22.0646	20.8134	1.25122	0.00811078	1	intermediary metabolism and respiration
sp|P9WM21|Y1337_MYCTU	P9WM21	Rv1337	Rv1337	3	0	18.6622	NA	NA	NA	0.022871	cell wall and cell processes
sp|P9WPW9|MURI_MYCTU	P9WPW9	murI	Rv1338	6	6	24.2252	24.0412	0.184058	0.733311	1	cell wall and cell processes
sp|P9WGZ7|RNPH_MYCTU	P9WGZ7	rphA	Rv1340	6	6	24.2481	22.4155	1.83263	0.00145878	1	information pathways
sp|P9WMR7|IXTPA_MYCTU	P9WMR7	Rv1341	Rv1341	6	6	22.1686	22.0434	0.125279	0.769776	1	conserved hypotheticals
sp|P9WQ41|MBTM_MYCTU	P9WQ41	mbtM	Rv1345	6	6	21.0958	21.292	-0.196176	0.607652	1	lipid metabolism
sp|P9WQJ9|IRTA_MYCTU	P9WQJ9	irtA	Rv1348	0	4	NA	20.0994	NA	NA	0.00571459	cell wall and cell processes
sp|P9WQJ7|IRTB_MYCTU	P9WQJ7	irtB	Rv1349	0	5	NA	22.5783	NA	NA	0.000964813	cell wall and cell processes
sp|P9WGR9|Y1350_MYCTU	P9WGR9	fabG2	Rv1350	6	6	22.6557	22.1409	0.514737	0.204854	1	lipid metabolism
sp|P9WM15|Y1352_MYCTU	P9WM15	Rv1352	Rv1352	6	0	22.254	NA	NA	NA	4.52945e-05	conserved hypotheticals
sp|P9WM03|Y1360_MYCTU	P9WM03	Rv1360	Rv1360	3	0	23.4373	NA	NA	NA	0.022871	intermediary metabolism and respiration
sp|P9WM01|Y1362_MYCTU	P9WM01	Rv1362c	Rv1362c	6	6	24.9998	24.4945	0.505312	0.0188151	1	cell wall and cell processes
sp|P9WLZ9|Y1363_MYCTU	P9WLZ9	Rv1363c	Rv1363c	6	6	24.8085	24.9398	-0.131247	0.662783	1	cell wall and cell processes
sp|P9WLZ7|MTDRP_MYCTU	P9WLZ7	Rv1364c	Rv1364c	5	6	23.0292	23.9451	-0.915863	0.0121301	0.224193	information pathways
tr|V5QQR7|V5QQR7_MYCTU	V5QQR7	Rv1366A	Rv1366A	6	4	24.8969	24.0154	0.881511	0.0790552	0.0747595	conserved hypotheticals
sp|P9WLZ3|Y1367_MYCTU	P9WLZ3	Rv1367c	Rv1367c	6	6	23.1081	22.8134	0.294697	0.128404	1	conserved hypotheticals
tr|P71805|P71805_MYCTU	P71805	Rv1377c	Rv1377c	6	0	22.142	NA	NA	NA	4.52945e-05	intermediary metabolism and respiration
sp|P9WHK3|PYRR_MYCTU	P9WHK3	pyrR	Rv1379	6	6	24.6552	24.706	-0.0507896	0.897509	1	regulatory proteins
sp|P9WIT7|PYRB_MYCTU	P9WIT7	pyrB	Rv1380	6	6	22.8725	23.5969	-0.724446	0.0334623	1	intermediary metabolism and respiration
sp|P9WHL3|PYRC_MYCTU	P9WHL3	pyrC	Rv1381	6	6	23.5752	25.2657	-1.69051	0.0327887	1	intermediary metabolism and respiration
tr|P71810|P71810_MYCTU	P71810	Rv1382	Rv1382	6	6	21.4238	22.2002	-0.776334	0.0335325	1	cell wall and cell processes
sp|P9WPK5|CARA_MYCTU	P9WPK5	carA	Rv1383	6	6	21.0952	22.3835	-1.28829	0.00130585	1	intermediary metabolism and respiration
sp|P9WPK3|CARB_MYCTU	P9WPK3	carB	Rv1384	6	6	21.9952	22.1732	-0.178054	0.640243	1	intermediary metabolism and respiration
sp|P9WIU3|PYRF_MYCTU	P9WIU3	pyrF	Rv1385	6	5	21.9865	21.5356	0.450898	0.390755	0.224193	intermediary metabolism and respiration
sp|P9WI23|PPE20_MYCTU	P9WI23	PPE20	Rv1387	1	6	19.7132	24.4114	-4.69816	0.000199453	0.000964813	PE/PPE
tr|P71658|P71658_MYCTU	P71658	mihF	Rv1388	6	6	26.0984	25.6841	0.414324	0.229437	1	information pathways
sp|P9WKE9|KGUA_MYCTU	P9WKE9	gmk	Rv1389	5	0	24.5323	NA	NA	NA	0.000964813	intermediary metabolism and respiration
sp|P9WGY5|RPOZ_MYCTU	P9WGY5	rpoZ	Rv1390	6	6	24.3922	24.4838	-0.0916381	0.801728	1	information pathways
sp|P9WNZ1|COABC_MYCTU	P9WNZ1	dfp	Rv1391	6	6	22.9618	23.0975	-0.135702	0.694452	1	intermediary metabolism and respiration
sp|P9WGV1|METK_MYCTU	P9WGV1	metK	Rv1392	6	6	25.5686	25.8773	-0.308745	0.206184	1	intermediary metabolism and respiration
tr|P71662|P71662_MYCTU	P71662	Rv1393c	Rv1393c	0	6	NA	23.6599	NA	NA	4.52945e-05	intermediary metabolism and respiration
sp|P9WLZ1|VPB10_MYCTU	P9WLZ1	vapB10	Rv1398c	6	6	23.5745	24.6544	-1.07992	0.015834	1	virulence, detoxification, adaptation
sp|P71668|LIPI_MYCTU	P71668	lipI	Rv1400c	6	6	22.7513	23.933	-1.18167	0.00565913	1	intermediary metabolism and respiration
tr|P71672|P71672_MYCTU	P71672	Rv1404	Rv1404	6	6	22.8258	22.8639	-0.0381542	0.874651	1	regulatory proteins
sp|P9WGX3|Y1407_MYCTU	P9WGX3	fmu	Rv1407	0	5	NA	21.4529	NA	NA	0.000964813	information pathways
sp|P9WI51|RPE_MYCTU	P9WI51	rpe	Rv1408	4	3	23.8753	22.5722	1.30306	0.080764	0.557128	intermediary metabolism and respiration
sp|P9WPH1|RIBD_MYCTU	P9WPH1	ribG	Rv1409	6	6	24.8429	24.3328	0.510053	0.0117142	1	intermediary metabolism and respiration
sp|P9WJY3|MFS55_MYCTU	P9WJY3	Rv1410c	Rv1410c	3	2	24.0465	24.8897	-0.843197	0.377302	0.557128	cell wall and cell processes
sp|P9WK45|LPRG_MYCTU	P9WK45	lprG	Rv1411c	3	4	21.8189	22.1863	-0.367442	0.498867	0.557128	cell wall and cell processes
sp|P9WK35|RISA_MYCTU	P9WK35	ribC	Rv1412	6	6	25.8363	25.7673	0.0689483	0.843427	1	intermediary metabolism and respiration
sp|P9WHF1|RIBBA_MYCTU	P9WHF1	ribA2	Rv1415	6	6	22.7499	23.8503	-1.10033	0.0228537	1	intermediary metabolism and respiration
sp|P9WHE9|RISB_MYCTU	P9WHE9	ribH	Rv1416	6	6	24.4551	23.8124	0.642613	0.0260185	1	intermediary metabolism and respiration
sp|P9WLY1|Y1417_MYCTU	P9WLY1	Rv1417	Rv1417	5	1	20.2111	20.8727	-0.661581	0.446381	0.0158264	cell wall and cell processes
sp|P9WFC5|UVRC_MYCTU	P9WFC5	uvrC	Rv1420	1	6	22.8838	23.8149	-0.931012	0.0851096	0.000964813	information pathways
sp|P9WFQ3|Y1421_MYCTU	P9WFQ3	Rv1421	Rv1421	6	5	22.9164	21.5679	1.3485	0.00249882	0.224193	conserved hypotheticals
sp|P9WMU5|GNGF_MYCTU	P9WMU5	Rv1422	Rv1422	6	6	23.4224	23.719	-0.296615	0.325706	1	conserved hypotheticals
sp|P9WF45|WHIA_MYCTU	P9WF45	whiA	Rv1423	6	6	23.5722	23.6845	-0.112343	0.424521	1	regulatory proteins
sp|P9WKC1|Y1425_MYCTU	P9WKC1	Rv1425	Rv1425	6	6	21.5289	20.7984	0.730543	0.0366664	1	lipid metabolism
tr|O06832|O06832_MYCTU	O06832	lipO	Rv1426c	1	4	21.5934	20.2811	1.31229	0.264795	0.0711741	intermediary metabolism and respiration
tr|O06831|O06831_MYCTU	O06831	fadD12	Rv1427c	6	6	23.5772	24.7194	-1.14218	0.000389044	1	lipid metabolism
tr|O06830|O06830_MYCTU	O06830	Rv1428c	Rv1428c	4	6	21.9877	22.4939	-0.506201	0.0245244	0.0747595	conserved hypotheticals
tr|O06829|O06829_MYCTU	O06829	Rv1429	Rv1429	5	1	21.5385	22.4653	-0.926824	0.35038	0.0158264	conserved hypotheticals
tr|O06827|O06827_MYCTU	O06827	Rv1431	Rv1431	5	0	22.7738	NA	NA	NA	0.000964813	cell wall and cell processes
sp|O06825|LDT3_MYCTU	O06825	Rv1433	Rv1433	0	5	NA	24.1587	NA	NA	0.000964813	cell wall and cell processes
sp|P9WN83|G3P_MYCTU	P9WN83	gap	Rv1436	6	6	26.2018	25.8096	0.392243	0.210336	1	intermediary metabolism and respiration
sp|P9WID1|PGK_MYCTU	P9WID1	pgk	Rv1437	6	6	24.209	23.3529	0.856059	8.41157e-05	1	intermediary metabolism and respiration
tr|O06817|O06817_MYCTU	O06817	bisC	Rv1442	1	5	24.1345	22.9058	1.22878	0.0865539	0.0158264	intermediary metabolism and respiration
tr|O06816|O06816_MYCTU	O06816	Rv1443c	Rv1443c	6	3	24.1819	23.4736	0.708263	0.0485566	0.022871	conserved hypotheticals
sp|P9WQP5|6PGL_MYCTU	P9WQP5	devB	Rv1445c	6	5	23.2549	21.3819	1.87306	0.00161897	0.224193	intermediary metabolism and respiration
tr|O06813|O06813_MYCTU	O06813	opcA	Rv1446c	6	6	25.8007	24.0318	1.76882	3.63005e-05	1	intermediary metabolism and respiration
sp|P9WN73|G6PD2_MYCTU	P9WN73	zwf2	Rv1447c	5	5	23.7697	23.7039	0.0657779	0.897964	1	intermediary metabolism and respiration
sp|P9WG33|TAL_MYCTU	P9WG33	tal	Rv1448c	6	4	22.0983	21.1383	0.959995	0.225873	0.0747595	intermediary metabolism and respiration
sp|P9WG25|TKT_MYCTU	P9WG25	tkt	Rv1449c	6	6	27.201	26.5312	0.669754	0.000174668	1	intermediary metabolism and respiration
tr|O53146|O53146_MYCTU	O53146	qor	Rv1454c	6	6	23.3695	21.3392	2.0303	1.36886e-05	1	intermediary metabolism and respiration
tr|O53149|O53149_MYCTU	O53149	Rv1458c	Rv1458c	6	6	20.0454	21.5756	-1.5302	0.0002674	1	cell wall and cell processes
sp|O53150|Y1459_MYCTU	O53150	Rv1459c	Rv1459c	3	0	23.5925	NA	NA	NA	0.022871	cell wall and cell processes
tr|O53151|O53151_MYCTU	O53151	Rv1460	Rv1460	0	6	NA	21.0474	NA	NA	4.52945e-05	regulatory proteins
sp|P9WFP7|Y1461_MYCTU	P9WFP7	Rv1461	Rv1461	6	6	23.7123	24.8054	-1.09302	0.000106046	1	conserved hypotheticals
sp|P9WFP5|Y1462_MYCTU	P9WFP5	Rv1462	Rv1462	6	6	24.8266	25.6379	-0.811272	0.002086	1	conserved hypotheticals
tr|O53154|O53154_MYCTU	O53154	Rv1463	Rv1463	6	6	24.2659	25.4569	-1.19094	0.000235635	1	cell wall and cell processes
sp|P9WQ69|CSD_MYCTU	P9WQ69	csd	Rv1464	6	6	22.0385	23.7388	-1.70033	6.64558e-05	1	intermediary metabolism and respiration
tr|O53156|O53156_MYCTU	O53156	Rv1465	Rv1465	5	6	20.6647	20.549	0.115695	0.665148	0.224193	intermediary metabolism and respiration
tr|O53157|O53157_MYCTU	O53157	Rv1466	Rv1466	4	6	25.4512	24.7624	0.688761	0.134813	0.0747595	conserved hypotheticals
tr|O53158|O53158_MYCTU	O53158	fadE15	Rv1467c	6	6	24.5083	24.6037	-0.0954289	0.7381	1	lipid metabolism
tr|L7N664|L7N664_MYCTU	L7N664	trxB1	Rv1471	6	6	21.5192	21.5887	-0.0694608	0.872661	1	intermediary metabolism and respiration
sp|P9WNN7|ECH12_MYCTU	P9WNN7	echA12	Rv1472	0	6	NA	24.2425	NA	NA	4.52945e-05	lipid metabolism
tr|O53164|O53164_MYCTU	O53164	Rv1473	Rv1473	0	6	NA	24.4843	NA	NA	4.52945e-05	cell wall and cell processes
sp|O53166|ACNA_MYCTU	O53166	acn	Rv1475c	6	6	27.6151	27.3988	0.216236	0.443147	1	intermediary metabolism and respiration
tr|O53167|O53167_MYCTU	O53167	Rv1476	Rv1476	3	0	24.2957	NA	NA	NA	0.022871	cell wall and cell processes
sp|O53168|RIPA_MYCTU	O53168	ripA	Rv1477	5	6	21.1009	22.2032	-1.1023	0.0227268	0.224193	virulence, detoxification, adaptation
tr|Q79FN7|Q79FN7_MYCTU	Q79FN7	moxR1	Rv1479	6	6	26.4399	25.8445	0.595411	0.000741153	1	regulatory proteins
sp|P9WLX5|Y1480_MYCTU	P9WLX5	Rv1480	Rv1480	6	6	23.4021	23.4352	-0.0330853	0.916514	1	conserved hypotheticals
sp|P9WFJ7|Y1481_MYCTU	P9WFJ7	Rv1481	Rv1481	6	6	24.089	23.4714	0.617588	0.0464541	1	cell wall and cell processes
sp|P9WGT3|MABA_MYCTU	P9WGT3	fabG1	Rv1483	6	6	24.2414	24.8556	-0.614219	0.191431	1	lipid metabolism
sp|P9WGR1|INHA_MYCTU	P9WGR1	inhA	Rv1484	6	6	26.2243	27.2763	-1.05203	0.00116239	1	lipid metabolism
sp|P9WNE3|CPFC_MYCTU	P9WNE3	hemZ	Rv1485	6	1	21.5348	21.4304	0.104399	0.874627	0.000964813	intermediary metabolism and respiration
tr|P71767|P71767_MYCTU	P71767	Rv1487	Rv1487	6	5	24.0823	21.3827	2.69959	6.59696e-07	0.224193	cell wall and cell processes
sp|P9WPR9|Y1488_MYCTU	P9WPR9	Rv1488	Rv1488	6	6	26.4344	24.21	2.2244	5.71566e-09	1	cell wall and cell processes
tr|L7N692|L7N692_MYCTU	L7N692	Rv1489	Rv1489	6	2	21.3595	20.5621	0.797373	0.21166	0.00571459	conserved hypotheticals
sp|P9WJK7|MUTA_MYCTU	P9WJK7	mutA	Rv1492	6	6	24.9182	24.1925	0.725695	0.135514	1	lipid metabolism
sp|P9WJK5|MUTB_MYCTU	P9WJK5	mutB	Rv1493	6	6	24.2237	23.6447	0.578992	0.00139692	1	lipid metabolism
sp|P9WJ91|MAZE4_MYCTU	P9WJ91	mazE4	Rv1494	0	3	NA	22.1166	NA	NA	0.022871	virulence, detoxification, adaptation
sp|P9WPZ1|Y1496_MYCTU	P9WPZ1	Rv1496	Rv1496	3	6	22.6997	22.9221	-0.222391	0.58601	0.022871	cell wall and cell processes
sp|P71778|LIPL_MYCTU	P71778	lipL	Rv1497	0	3	NA	20.8202	NA	NA	0.022871	intermediary metabolism and respiration
sp|P9WLW5|Y1507_MYCTU	P9WLW5	Rv1507c	Rv1507c	6	5	23.0288	23.1075	-0.0786835	0.844664	0.224193	conserved hypotheticals
sp|P9WLW3|Y1509_MYCTU	P9WLW3	Rv1509	Rv1509	2	3	19.7807	19.7832	-0.00249732	0.995003	0.557128	unknown
tr|P71790|P71790_MYCTU	P71790	gmdA	Rv1511	6	6	22.5865	23.1929	-0.606382	0.0159419	1	intermediary metabolism and respiration
tr|P71791|P71791_MYCTU	P71791	epiA	Rv1512	6	6	23.1404	22.5471	0.593375	0.279201	1	intermediary metabolism and respiration
sp|P9WQ45|FAD25_MYCTU	P9WQ45	fadD25	Rv1521	6	6	22.7883	22.64	0.148358	0.456477	1	lipid metabolism
sp|P9WN07|Y1524_MYCTU	P9WN07	Rv1524	Rv1524	2	5	22.3792	23.1289	-0.749705	0.12734	0.0711741	intermediary metabolism and respiration
sp|O53901|PKS5_MYCTU	O53901	pks5	Rv1527c	0	6	NA	24.4985	NA	NA	4.52945e-05	lipid metabolism
tr|O53903|O53903_MYCTU	O53903	fadD24	Rv1529	5	5	21.659	20.7713	0.887707	0.246091	1	lipid metabolism
sp|P9WQC3|ADH_MYCTU	P9WQC3	adh	Rv1530	6	0	21.3324	NA	NA	NA	4.52945e-05	intermediary metabolism and respiration
tr|O53905|O53905_MYCTU	O53905	Rv1531	Rv1531	3	0	22.569	NA	NA	NA	0.022871	conserved hypotheticals
tr|O06178|O06178_MYCTU	O06178	Rv1532c	Rv1532c	5	0	21.6137	NA	NA	NA	0.000964813	conserved hypotheticals
sp|O06179|Y1533_MYCTU	O06179	Rv1533	Rv1533	6	6	25.4708	23.2684	2.20242	1.40727e-06	1	conserved hypotheticals
sp|P9WFV3|SYI_MYCTU	P9WFV3	ileS	Rv1536	6	6	21.1017	21.1042	-0.00255641	0.993023	1	information pathways
sp|P9WNT3|DPO41_MYCTU	P9WNT3	dinX	Rv1537	0	3	NA	24.0421	NA	NA	0.022871	information pathways
sp|P9WPX5|ASPG_MYCTU	P9WPX5	ansA	Rv1538c	4	4	23.6994	22.5559	1.14353	0.111838	1	intermediary metabolism and respiration
sp|P9WK99|LSPA_MYCTU	P9WK99	lspA	Rv1539	6	6	23.0962	22.6106	0.485563	0.0598753	1	cell wall and cell processes
sp|P9WHQ3|Y1540_MYCTU	P9WHQ3	Rv1540	Rv1540	0	6	NA	23.0001	NA	NA	4.52945e-05	conserved hypotheticals
sp|P9WGS1|Y1543_MYCTU	P9WGS1	Rv1543	Rv1543	6	6	26.3117	26.8421	-0.530425	0.055267	1	lipid metabolism
tr|Q10782|Q10782_MYCTU	Q10782	Rv1544	Rv1544	6	6	23.5917	21.8684	1.72333	1.15995e-05	1	lipid metabolism
sp|P9WLU7|Y1546_MYCTU	P9WLU7	Rv1546	Rv1546	6	4	22.9415	22.4325	0.508987	0.399893	0.0747595	conserved hypotheticals
sp|P9WNT7|DPO3A_MYCTU	P9WNT7	dnaE1	Rv1547	0	6	NA	22.1555	NA	NA	4.52945e-05	information pathways
sp|P9WN91|FRDA_MYCTU	P9WN91	frdA	Rv1552	5	0	23.9525	NA	NA	NA	0.000964813	intermediary metabolism and respiration
sp|P9WN89|FRDB_MYCTU	P9WN89	frdB	Rv1553	4	0	23.5868	NA	NA	NA	0.00571459	intermediary metabolism and respiration
sp|P9WP11|FQR58_MYCTU	P9WP11	Rv1558	Rv1558	6	6	25.0899	24.4437	0.646204	0.0601594	1	conserved hypotheticals
sp|P9WG95|ILVA_MYCTU	P9WG95	ilvA	Rv1559	6	6	23.2245	22.3094	0.915069	0.0136792	1	intermediary metabolism and respiration
sp|P9WLU3|VPB11_MYCTU	P9WLU3	vapB11	Rv1560	6	6	22.0344	22.4194	-0.38501	0.240968	1	virulence, detoxification, adaptation
sp|P9WQ23|TREZ_MYCTU	P9WQ23	treZ	Rv1562c	5	6	22.9573	22.1439	0.813385	0.0741447	0.224193	virulence, detoxification, adaptation
sp|P9WQ25|GLGX_MYCTU	P9WQ25	treX	Rv1564c	4	5	19.912	20.2896	-0.377624	0.184552	0.501795	virulence, detoxification, adaptation
sp|P9WQ81|BIOA_MYCTU	P9WQ81	bioA	Rv1568	3	0	22.3903	NA	NA	NA	0.022871	intermediary metabolism and respiration
tr|O06614|O06614_MYCTU	O06614	Rv1576c	Rv1576c	5	6	23.8692	23.8084	0.0607629	0.912101	0.224193	insertion seqs and phages
tr|O06611|O06611_MYCTU	O06611	Rv1579c	Rv1579c	5	0	23.6684	NA	NA	NA	0.000964813	insertion seqs and phages
tr|O06610|O06610_MYCTU	O06610	Rv1580c	Rv1580c	6	0	24.1838	NA	NA	NA	4.52945e-05	insertion seqs and phages
tr|O06604|O06604_MYCTU	O06604	Rv1586c	Rv1586c	2	6	22.9487	23.6054	-0.656776	0.115638	0.00571459	insertion seqs and phages
sp|P9WPQ7|BIOB_MYCTU	P9WPQ7	bioB	Rv1589	0	6	NA	22.3607	NA	NA	4.52945e-05	intermediary metabolism and respiration
sp|P9WLT7|Y1590_MYCTU	P9WLT7	Rv1590	Rv1590	3	6	23.2348	24.6087	-1.37391	0.0918507	0.022871	conserved hypotheticals
sp|P9WLT5|Y1591_MYCTU	P9WLT5	Rv1591	Rv1591	6	6	23.22	22.884	0.336061	0.208445	1	cell wall and cell processes
sp|P9WK89|Y1592_MYCTU	P9WK89	Rv1592c	Rv1592c	1	6	21.8057	23.5258	-1.72008	0.0168481	0.000964813	conserved hypotheticals
tr|O06597|O06597_MYCTU	O06597	Rv1593c	Rv1593c	6	6	20.3214	22.6184	-2.29699	0.00057027	1	conserved hypotheticals
sp|P9WJK1|NADA_MYCTU	P9WJK1	nadA	Rv1594	4	6	22.413	23.466	-1.05293	0.00104953	0.0747595	intermediary metabolism and respiration
sp|P9WJJ9|NADB_MYCTU	P9WJJ9	nadB	Rv1595	2	6	19.5059	24.3715	-4.86567	1.88559e-06	0.00571459	intermediary metabolism and respiration
sp|P9WJJ7|NADC_MYCTU	P9WJJ7	nadC	Rv1596	6	6	22.0615	22.3395	-0.277943	0.115988	1	intermediary metabolism and respiration
tr|O06592|O06592_MYCTU	O06592	Rv1598c	Rv1598c	6	5	23.4863	23.2698	0.216524	0.410267	0.224193	conserved hypotheticals
sp|P9WNW9|HISX_MYCTU	P9WNW9	hisD	Rv1599	6	6	21.6557	20.989	0.666738	0.0935369	1	intermediary metabolism and respiration
sp|P9WML7|HIS8_MYCTU	P9WML7	hisC1	Rv1600	5	6	24.9762	24.2049	0.771221	0.0444728	0.224193	intermediary metabolism and respiration
sp|P9WMM1|HIS5_MYCTU	P9WMM1	hisH	Rv1602	5	6	22.6742	23.8494	-1.17523	0.00467847	0.224193	intermediary metabolism and respiration
sp|P9WMM5|HIS4_MYCTU	P9WMM5	hisA	Rv1603	6	6	23.2829	24.5419	-1.25897	0.0047378	1	intermediary metabolism and respiration
sp|P9WMM3|HIS6_MYCTU	P9WMM3	hisF	Rv1605	3	6	21.0988	22.0922	-0.993416	0.266884	0.022871	intermediary metabolism and respiration
sp|P9WID9|BCPB_MYCTU	P9WID9	bcpB	Rv1608c	6	6	24.1373	23.5855	0.551874	0.240409	1	virulence, detoxification, adaptation
sp|P9WFX3|TRPE_MYCTU	P9WFX3	trpE	Rv1609	6	6	23.8253	23.2636	0.561676	0.00487068	1	intermediary metabolism and respiration
tr|O06128|O06128_MYCTU	O06128	Rv1610	Rv1610	6	6	20.9091	21.8309	-0.921825	0.0132718	1	cell wall and cell processes
sp|P9WFX7|TRPC_MYCTU	P9WFX7	trpC	Rv1611	6	6	25.6345	25.8611	-0.2266	0.467608	1	intermediary metabolism and respiration
sp|P9WFX9|TRPB_MYCTU	P9WFX9	trpB	Rv1612	6	6	24.63	25.6298	-0.999879	0.00398775	1	intermediary metabolism and respiration
sp|P9WFY1|TRPA_MYCTU	P9WFY1	trpA	Rv1613	6	6	23.56	23.6076	-0.0476645	0.836874	1	intermediary metabolism and respiration
sp|P9WK93|LGT_MYCTU	P9WK93	lgt	Rv1614	6	6	23.5066	24.0135	-0.506839	0.0780977	1	cell wall and cell processes
sp|P9WKE5|KPYK_MYCTU	P9WKE5	pykA	Rv1617	6	6	25.5172	24.7235	0.793692	0.0034132	1	intermediary metabolism and respiration
tr|O06135|O06135_MYCTU	O06135	tesB1	Rv1618	0	3	NA	21.2006	NA	NA	0.022871	lipid metabolism
tr|O06137|O06137_MYCTU	O06137	cydC	Rv1620c	0	4	NA	22.5539	NA	NA	0.00571459	intermediary metabolism and respiration
tr|O06138|O06138_MYCTU	O06138	cydD	Rv1621c	0	6	NA	24.3219	NA	NA	4.52945e-05	intermediary metabolism and respiration
tr|L7N662|L7N662_MYCTU	L7N662	cydA	Rv1623c	6	6	22.0934	22.2615	-0.168163	0.590054	1	intermediary metabolism and respiration
tr|O06141|O06141_MYCTU	O06141	Rv1624c	Rv1624c	4	0	24.2645	NA	NA	NA	0.00571459	cell wall and cell processes
sp|P9WQ35|CYA1_MYCTU	P9WQ35	cya	Rv1625c	6	6	20.2653	20.5465	-0.281277	0.608928	1	intermediary metabolism and respiration
sp|P9WGM3|PDTAR_MYCTU	P9WGM3	Rv1626	Rv1626	6	6	26.537	26.4233	0.113691	0.613484	1	regulatory proteins
tr|O06144|O06144_MYCTU	O06144	Rv1627c	Rv1627c	6	6	22.9046	23.2747	-0.370114	0.11289	1	lipid metabolism
tr|O06145|O06145_MYCTU	O06145	Rv1628c	Rv1628c	6	6	20.3562	20.7658	-0.409652	0.11765	1	conserved hypotheticals
sp|P9WNU5|DPO1_MYCTU	P9WNU5	polA	Rv1629	6	6	23.2495	22.5578	0.69172	0.00519467	1	information pathways
sp|P9WH43|RS1_MYCTU	P9WH43	rpsA	Rv1630	6	6	26.5672	27.1633	-0.59607	0.0441864	1	information pathways
sp|P9WPA3|COAE_MYCTU	P9WPA3	coaE	Rv1631	6	6	21.4848	22.1159	-0.6311	0.145933	1	intermediary metabolism and respiration
tr|O06149|O06149_MYCTU	O06149	Rv1632c	Rv1632c	4	5	23.9006	22.7497	1.15086	0.0524602	0.501795	conserved hypotheticals
sp|P9WFC7|UVRB_MYCTU	P9WFC7	uvrB	Rv1633	6	6	22.2321	22.7709	-0.538735	0.0276794	1	information pathways
sp|P9WFC9|Y1636_MYCTU	P9WFC9	TB15.3	Rv1636	6	6	29.849	29.6531	0.195824	0.343982	1	virulence, detoxification, adaptation
tr|O06154|O06154_MYCTU	O06154	Rv1637c	Rv1637c	6	0	23.7024	NA	NA	NA	4.52945e-05	conserved hypotheticals
sp|P9WQK7|UVRA_MYCTU	P9WQK7	uvrA	Rv1638	2	5	21.5161	22.3264	-0.810383	0.100518	0.0711741	information pathways
tr|L7N673|L7N673_MYCTU	L7N673	Rv1638A	Rv1638A	6	6	26.0106	24.7427	1.26793	0.000313598	1	conserved hypotheticals
sp|P9WFU7|LYSX_MYCTU	P9WFU7	lysX	Rv1640c	6	6	22.9351	21.0951	1.83999	3.15497e-05	1	information pathways
sp|P9WKJ9|IF3_MYCTU	P9WKJ9	infC	Rv1641	6	6	24.6743	26.0542	-1.37986	0.000792891	1	information pathways
sp|P9WHC5|RL20_MYCTU	P9WHC5	rplT	Rv1643	6	6	25.5751	26.6515	-1.07633	0.0336345	1	information pathways
tr|P94982|P94982_MYCTU	P94982	Rv1647	Rv1647	6	6	22.0746	22.314	-0.239332	0.617248	1	intermediary metabolism and respiration
sp|P9WFU3|SYFA_MYCTU	P9WFU3	pheS	Rv1649	6	6	22.7285	23.2068	-0.478331	0.00917065	1	information pathways
sp|P9WFU1|SYFB_MYCTU	P9WFU1	pheT	Rv1650	6	6	24.8997	23.5667	1.33302	0.00038011	1	information pathways
sp|P9WPZ9|ARGC_MYCTU	P9WPZ9	argC	Rv1652	6	6	22.7267	22.0641	0.662633	0.0241078	1	intermediary metabolism and respiration
sp|P9WPZ3|ARGJ_MYCTU	P9WPZ3	argJ	Rv1653	6	6	23.8623	23.3009	0.561419	0.0053445	1	intermediary metabolism and respiration
sp|P9WQ01|ARGB_MYCTU	P9WQ01	argB	Rv1654	6	6	25.501	25.0421	0.458864	0.345688	1	intermediary metabolism and respiration
sp|P9WPZ7|ARGD_MYCTU	P9WPZ7	argD	Rv1655	6	6	22.7862	23.8946	-1.10843	0.0378179	1	intermediary metabolism and respiration
sp|P9WPY9|ARGR_MYCTU	P9WPY9	argR	Rv1657	6	6	21.5497	23.244	-1.69428	9.76709e-06	1	regulatory proteins
sp|P9WPW7|ASSY_MYCTU	P9WPW7	argG	Rv1658	6	6	25.7275	25.7789	-0.051491	0.81738	1	intermediary metabolism and respiration
sp|P9WPY7|ARLY_MYCTU	P9WPY7	argH	Rv1659	6	6	25.3309	24.9458	0.3851	0.293288	1	intermediary metabolism and respiration
sp|P9WPF5|PKS10_MYCTU	P9WPF5	pks10	Rv1660	4	6	22.5099	22.7507	-0.240716	0.177832	0.0747595	lipid metabolism
tr|P94996|P94996_MYCTU	P94996	pks7	Rv1661	1	4	20.3574	20.0912	0.266205	0.805006	0.0711741	lipid metabolism
sp|P9WPF3|PKS11_MYCTU	P9WPF3	pks11	Rv1665	4	5	22.8957	22.5286	0.367162	0.303564	0.501795	lipid metabolism
tr|O53920|O53920_MYCTU	O53920	Rv1673c	Rv1673c	0	6	NA	20.3329	NA	NA	4.52945e-05	conserved hypotheticals
tr|O53923|O53923_MYCTU	O53923	Rv1676	Rv1676	6	6	22.2736	22.1127	0.160903	0.598386	1	conserved hypotheticals
tr|O53925|O53925_MYCTU	O53925	Rv1678	Rv1678	3	1	22.2985	22.1488	0.149768	0.97178	0.212864	cell wall and cell processes
tr|O53926|O53926_MYCTU	O53926	fadE16	Rv1679	6	4	26.2627	25.1769	1.08588	0.0124388	0.0747595	lipid metabolism
tr|O33182|O33182_MYCTU	O33182	Rv1680	Rv1680	6	6	23.8437	24.6891	-0.845355	0.0189356	1	conserved hypotheticals
tr|O33183|O33183_MYCTU	O33183	moeX	Rv1681	2	3	21.1337	22.1659	-1.03214	0.275314	0.557128	intermediary metabolism and respiration
tr|O33185|O33185_MYCTU	O33185	Rv1683	Rv1683	6	6	23.9045	24.4911	-0.586603	0.0180954	1	lipid metabolism
tr|O33186|O33186_MYCTU	O33186	Rv1684	Rv1684	5	2	22.589	22.5738	0.0151504	0.980535	0.0711741	conserved hypotheticals
tr|O33189|O33189_MYCTU	O33189	Rv1687c	Rv1687c	1	5	21.2456	20.9304	0.31525	0.530032	0.0158264	cell wall and cell processes
sp|P9WJP7|3MGH_MYCTU	P9WJP7	mpg	Rv1688	6	6	24.2234	24.4667	-0.243327	0.636084	1	information pathways
sp|P9WFT1|SYY_MYCTU	P9WFT1	tyrS	Rv1689	6	6	24.8102	24.5826	0.227584	0.217444	1	information pathways
tr|O33193|O33193_MYCTU	O33193	Rv1691	Rv1691	5	6	22.3568	22.7953	-0.438454	0.232642	0.224193	conserved hypotheticals
sp|O33194|G3PP_MYCTU	O33194	Rv1692	Rv1692	6	6	23.652	23.5681	0.0838822	0.797567	1	intermediary metabolism and respiration
tr|O33195|O33195_MYCTU	O33195	Rv1693	Rv1693	6	6	22.3513	23.2366	-0.885261	0.0327036	1	conserved hypotheticals
sp|P9WJ63|TLYA_MYCTU	P9WJ63	tlyA	Rv1694	0	6	NA	22.1223	NA	NA	4.52945e-05	virulence, detoxification, adaptation
sp|P9WHV7|NADK_MYCTU	P9WHV7	ppnK	Rv1695	6	6	23.7807	24.0711	-0.290386	0.65862	1	intermediary metabolism and respiration
sp|P9WHI7|RECN_MYCTU	P9WHI7	recN	Rv1696	6	6	23.7048	24.5318	-0.827031	0.146175	1	information pathways
tr|O33198|O33198_MYCTU	O33198	Rv1697	Rv1697	4	6	22.8385	24.4974	-1.6589	5.67268e-05	0.0747595	conserved hypotheticals
sp|P9WJ83|MCTB_MYCTU	P9WJ83	mctB	Rv1698	6	6	24.4668	25.7864	-1.31959	1.11144e-05	1	cell wall and cell processes
sp|P9WHK7|PYRG_MYCTU	P9WHK7	pyrG	Rv1699	6	6	21.3913	23.0809	-1.68959	2.45975e-05	1	intermediary metabolism and respiration
sp|P9WF33|XERD_MYCTU	P9WF33	Rv1701	Rv1701	0	5	NA	23.5763	NA	NA	0.000964813	insertion seqs and phages
tr|L0TAD5|L0TAD5_MYCTU	L0TAD5	Rv1703c	Rv1703c	6	5	24.4256	22.3896	2.03602	0.0200812	0.224193	intermediary metabolism and respiration
sp|P9WLT1|Y1708_MYCTU	P9WLT1	Rv1708	Rv1708	6	6	24.0352	24.074	-0.03876	0.91369	1	cell wall and cell processes
tr|O33208|O33208_MYCTU	O33208	scpA	Rv1709	2	6	21.9516	21.4731	0.47846	0.344188	0.00571459	cell wall and cell processes
tr|I6XCB2|I6XCB2_MYCTU	I6XCB2	scpB	Rv1710	5	6	20.6578	20.4933	0.164422	0.629576	0.224193	cell wall and cell processes
sp|P9WHQ1|Y1711_MYCTU	P9WHQ1	Rv1711	Rv1711	5	6	20.5059	21.2655	-0.759665	0.257003	0.224193	conserved hypotheticals
sp|P9WPA9|KCY_MYCTU	P9WPA9	cmk	Rv1712	6	6	21.43	20.8964	0.533606	0.463293	1	intermediary metabolism and respiration
sp|P9WNL3|DER_MYCTU	P9WNL3	engA	Rv1713	4	6	21.1211	21.7806	-0.65948	0.0972921	0.0747595	intermediary metabolism and respiration
tr|P71977|P71977_MYCTU	P71977	Rv1719	Rv1719	6	6	23.2764	23.1095	0.166828	0.38039	1	regulatory proteins
sp|P9WJ53|VPB12_MYCTU	P9WJ53	vapB12	Rv1721c	5	6	22.8031	22.8747	-0.0715767	0.804618	0.224193	virulence, detoxification, adaptation
tr|P71980|P71980_MYCTU	P71980	Rv1722	Rv1722	6	6	24.494	22.7034	1.79052	0.00106185	1	lipid metabolism
tr|P71982|P71982_MYCTU	P71982	Rv1724c	Rv1724c	5	4	23.1764	22.685	0.491435	0.131826	0.501795	conserved hypotheticals
tr|P71985|P71985_MYCTU	P71985	Rv1727	Rv1727	5	0	23.7071	NA	NA	NA	0.000964813	conserved hypotheticals
sp|P9WFH9|Y1770_MYCTU	P9WFH9	Rv1729c	Rv1729c	2	4	21.9573	21.9483	0.00905296	0.981507	0.243678	lipid metabolism
sp|P9WNX7|GABD2_MYCTU	P9WNX7	gabD2	Rv1731	6	6	26.1314	25.853	0.278335	0.37687	1	intermediary metabolism and respiration
tr|P71990|P71990_MYCTU	P71990	Rv1732c	Rv1732c	6	0	23.7033	NA	NA	NA	4.52945e-05	conserved hypotheticals
sp|P9WLS3|Y1738_MYCTU	P9WLS3	Rv1738	Rv1738	6	6	23.631	22.6733	0.957667	0.0213891	1	conserved hypotheticals
tr|O33271|O33271_MYCTU	O33271	Rv1742	Rv1742	3	0	21.3754	NA	NA	NA	0.022871	unknown
sp|P9WI77|PKNE_MYCTU	P9WI77	pknE	Rv1743	1	5	22.5686	24.1876	-1.61907	0.098156	0.0158264	regulatory proteins
sp|P9WI75|PKNF_MYCTU	P9WI75	pknF	Rv1746	6	6	24.9127	24.8562	0.0564777	0.886846	1	regulatory proteins
sp|O65934|ABC1_MYCTU	O65934	Rv1747	Rv1747	6	6	24.3159	24.464	-0.148084	0.460148	1	cell wall and cell processes
tr|P72005|P72005_MYCTU	P72005	Rv1748	Rv1748	6	6	22.8358	22.6909	0.14486	0.63526	1	conserved hypotheticals
tr|P72007|P72007_MYCTU	P72007	fadD1	Rv1750c	6	6	24.0301	23.601	0.429091	0.146483	1	lipid metabolism
tr|O65936|O65936_MYCTU	O65936	Rv1751	Rv1751	2	6	23.6903	22.7507	0.939597	0.14348	0.00571459	intermediary metabolism and respiration
tr|O06796|O06796_MYCTU	O06796	Rv1761c	Rv1761c	4	4	23.0639	22.0611	1.00278	0.0766252	1	cell wall and cell processes
tr|O06800|O06800_MYCTU	O06800	Rv1767	Rv1767	6	0	23.8918	NA	NA	NA	4.52945e-05	conserved hypotheticals
tr|O06802|O06802_MYCTU	O06802	Rv1769	Rv1769	6	6	24.0521	24.6464	-0.594349	0.167847	1	conserved hypotheticals
tr|O06803|O06803_MYCTU	O06803	Rv1770	Rv1770	6	6	22.7078	23.7549	-1.04705	0.00102426	1	conserved hypotheticals
sp|P9WIT3|GULDH_MYCTU	P9WIT3	Rv1771	Rv1771	6	6	23.9548	24.2433	-0.288521	0.397902	1	intermediary metabolism and respiration
tr|O33177|O33177_MYCTU	O33177	Rv1774	Rv1774	5	0	24.006	NA	NA	NA	0.000964813	intermediary metabolism and respiration
tr|O33181|O33181_MYCTU	O33181	Rv1778c	Rv1778c	2	6	22.6283	23.3745	-0.746253	0.129988	0.00571459	conserved hypotheticals
tr|O53930|O53930_MYCTU	O53930	Rv1779c	Rv1779c	1	5	22.1282	21.9441	0.184118	0.747191	0.0158264	cell wall and cell processes
tr|O53931|O53931_MYCTU	O53931	Rv1780	Rv1780	6	6	23.4963	23.8988	-0.402446	0.199627	1	conserved hypotheticals
sp|P9WK23|MALQ_MYCTU	P9WK23	malQ	Rv1781c	6	0	22.8875	NA	NA	NA	4.52945e-05	intermediary metabolism and respiration
sp|P9WNQ9|ECCB5_MYCTU	P9WNQ9	eccB5	Rv1782	6	6	22.3995	22.3371	0.0623715	0.871332	1	cell wall and cell processes
sp|P9WNA5|ECCC5_MYCTU	P9WNA5	eccC5	Rv1783	6	6	23.7111	23.6911	0.0199379	0.87715	1	cell wall and cell processes
sp|P9WPL3|CP143_MYCTU	P9WPL3	cyp143	Rv1785c	6	4	22.6999	20.8584	1.84152	0.0253367	0.0747595	intermediary metabolism and respiration
tr|O53937|O53937_MYCTU	O53937	Rv1786	Rv1786	3	5	23.1586	23.6534	-0.494767	0.626388	0.212864	intermediary metabolism and respiration
sp|O53943|ESPG5_MYCTU	O53943	Rv1794	Rv1794	6	6	25.9394	25.6374	0.301987	0.137475	1	conserved hypotheticals
sp|P9WNP9|ECCD5_MYCTU	P9WNP9	eccD5	Rv1795	6	6	25.2401	25.0547	0.185385	0.494251	1	cell wall and cell processes
sp|P9WPI1|ECCA5_MYCTU	P9WPI1	eccA5	Rv1798	6	6	22.0097	21.6246	0.38509	0.122414	1	cell wall and cell processes
sp|P9WI05|PPE32_MYCTU	P9WI05	PPE32	Rv1808	5	0	22.6277	NA	NA	NA	0.000964813	PE/PPE
sp|P9WI03|PPE33_MYCTU	P9WI03	PPE33	Rv1809	4	6	20.7416	21.8343	-1.0927	0.044881	0.0747595	PE/PPE
sp|P9WJJ1|Y1812_MYCTU	P9WJJ1	Rv1812c	Rv1812c	1	4	22.7904	23.8228	-1.03238	0.128019	0.0711741	intermediary metabolism and respiration
sp|P9WMC9|Y1816_MYCTU	P9WMC9	Rv1816	Rv1816	2	4	21.2033	20.2097	0.993575	0.103851	0.243678	regulatory proteins
sp|P9WQI9|BACA_MYCTU	P9WQI9	bacA	Rv1819c	6	6	24.2986	22.8085	1.49009	4.54359e-05	1	cell wall and cell processes
sp|P9WG39|ILVG_MYCTU	P9WG39	ilvG	Rv1820	6	6	24.3089	24.5937	-0.284826	0.199504	1	intermediary metabolism and respiration
sp|P9WGP3|SECA2_MYCTU	P9WGP3	secA2	Rv1821	6	6	23.4986	24.393	-0.894411	0.00422842	1	cell wall and cell processes
sp|P9WFG1|Y1823_MYCTU	P9WFG1	Rv1823	Rv1823	6	6	21.333	21.5515	-0.218481	0.396553	1	conserved hypotheticals
sp|P9WFG3|Y1825_MYCTU	P9WFG3	Rv1825	Rv1825	6	6	26.3669	26.1665	0.20042	0.673621	1	conserved hypotheticals
sp|P9WN55|GCSH_MYCTU	P9WN55	gcvH	Rv1826	4	0	22.6673	NA	NA	NA	0.00571459	intermediary metabolism and respiration
sp|P9WJA9|GARA_MYCTU	P9WJA9	garA	Rv1827	6	6	23.7017	22.6736	1.0281	0.0163693	1	conserved hypotheticals
sp|P9WME7|Y1828_MYCTU	P9WME7	Rv1828	Rv1828	3	0	22.2838	NA	NA	NA	0.022871	conserved hypotheticals
sp|P9WLR5|Y1829_MYCTU	P9WLR5	Rv1829	Rv1829	5	4	21.9195	21.5365	0.383003	0.262252	0.501795	conserved hypotheticals
sp|P9WME5|Y1830_MYCTU	P9WME5	Rv1830	Rv1830	6	6	22.4307	23.7864	-1.35577	0.00626633	1	conserved hypotheticals
sp|P9WN53|GCSP_MYCTU	P9WN53	gcvB	Rv1832	6	6	24.9854	25.5929	-0.607473	0.066233	1	intermediary metabolism and respiration
sp|P9WMS1|DHMA2_MYCTU	P9WMS1	Rv1833c	Rv1833c	6	0	23.7943	NA	NA	NA	4.52945e-05	intermediary metabolism and respiration
sp|P9WLQ9|Y1836_MYCTU	P9WLQ9	Rv1836c	Rv1836c	6	6	24.3856	23.4817	0.903948	0.0501378	1	conserved hypotheticals
sp|P9WK17|MASZ_MYCTU	P9WK17	glcB	Rv1837c	6	6	23.2746	23.876	-0.601361	0.0105437	1	intermediary metabolism and respiration
sp|P9WJ51|VPB13_MYCTU	P9WJ51	vapB13	Rv1839c	3	6	19.9319	21.1029	-1.171	0.0209878	0.022871	virulence, detoxification, adaptation
sp|P9WLQ7|Y1841_MYCTU	P9WLQ7	Rv1841c	Rv1841c	6	0	23.5844	NA	NA	NA	4.52945e-05	cell wall and cell processes
sp|P9WFP3|Y1842_MYCTU	P9WFP3	Rv1842c	Rv1842c	6	6	22.4677	21.3492	1.1185	0.0357938	1	cell wall and cell processes
sp|P9WKI3|Y1843_MYCTU	P9WKI3	guaB1	Rv1843c	6	6	25.4134	24.0738	1.3395	3.18543e-07	1	intermediary metabolism and respiration
sp|P9WMJ5|BLAI_MYCTU	P9WMJ5	blaI	Rv1846c	6	1	25.0228	24.69	0.332739	0.612207	0.000964813	regulatory proteins
sp|P9WIM3|Y1847_MYCTU	P9WIM3	Rv1847	Rv1847	6	6	23.8764	24.4143	-0.537903	0.0869243	1	conserved hypotheticals
sp|P9WFF1|URE1_MYCTU	P9WFF1	ureC	Rv1850	6	6	21.1517	20.8848	0.266965	0.513492	1	intermediary metabolism and respiration
sp|P9WFE3|UREG_MYCTU	P9WFE3	ureG	Rv1852	6	6	22.69	22.7678	-0.0777933	0.696987	1	intermediary metabolism and respiration
sp|P95160|NDH_MYCTU	P95160	ndh	Rv1854c	6	6	22.6886	21.6354	1.05315	0.0036358	1	intermediary metabolism and respiration
tr|P95159|P95159_MYCTU	P95159	Rv1855c	Rv1855c	6	6	22.6841	21.6946	0.989502	0.00145147	1	intermediary metabolism and respiration
sp|P9WGQ1|Y1856_MYCTU	P9WGQ1	Rv1856c	Rv1856c	6	6	25.0142	25.8398	-0.825575	0.0121649	1	intermediary metabolism and respiration
sp|P9WIR7|APA_MYCTU	P9WIR7	apa	Rv1860	6	1	22.2207	21.9991	0.221674	0.88304	0.000964813	cell wall and cell processes
sp|P9WQC1|ADHA_MYCTU	P9WQC1	adhA	Rv1862	6	6	24.0517	23.3074	0.744352	0.00384434	1	intermediary metabolism and respiration
tr|P95151|P95151_MYCTU	P95151	Rv1864c	Rv1864c	6	6	22.0087	22.1535	-0.144851	0.70287	1	conserved hypotheticals
tr|P95150|P95150_MYCTU	P95150	Rv1865c	Rv1865c	2	6	22.0952	23.5773	-1.48207	2.88631e-05	0.00571459	intermediary metabolism and respiration
sp|P95149|Y1866_MYCTU	P95149	Rv1866	Rv1866	6	4	22.2379	21.5282	0.7097	0.014302	0.0747595	lipid metabolism
tr|P95148|P95148_MYCTU	P95148	Rv1867	Rv1867	6	6	21.5886	21.8911	-0.302458	0.636945	1	lipid metabolism
tr|P95147|P95147_MYCTU	P95147	Rv1868	Rv1868	0	3	NA	23.428	NA	NA	0.022871	conserved hypotheticals
tr|P95146|P95146_MYCTU	P95146	Rv1869c	Rv1869c	6	6	23.1385	22.3393	0.799161	0.102277	1	intermediary metabolism and respiration
tr|P95144|P95144_MYCTU	P95144	Rv1871c	Rv1871c	4	0	22.7563	NA	NA	NA	0.00571459	conserved hypotheticals
sp|P9WND5|LLDD_MYCTU	P9WND5	lldD2	Rv1872c	6	6	28.4799	26.8709	1.60901	0.00016794	1	intermediary metabolism and respiration
tr|O07755|O07755_MYCTU	O07755	Rv1874	Rv1874	6	6	24.188	22.7318	1.4562	0.0281727	1	conserved hypotheticals
tr|O07754|O07754_MYCTU	O07754	Rv1875	Rv1875	6	6	25.5041	23.6175	1.88655	6.95866e-05	1	conserved hypotheticals
tr|O07752|O07752_MYCTU	O07752	glnA3	Rv1878	6	6	24.4067	24.1447	0.262068	0.264142	1	intermediary metabolism and respiration
tr|O07751|O07751_MYCTU	O07751	Rv1879	Rv1879	6	0	22.7517	NA	NA	NA	4.52945e-05	conserved hypotheticals
sp|P9WPL9|CP140_MYCTU	P9WPL9	cyp140	Rv1880c	6	6	22.5742	22.3584	0.215871	0.786171	1	intermediary metabolism and respiration
sp|P9WIB9|SCMU_MYCTU	P9WIB9	Rv1885c	Rv1885c	3	2	24.1924	23.6164	0.576027	0.064384	0.557128	intermediary metabolism and respiration
tr|O07745|O07745_MYCTU	O07745	Rv1887	Rv1887	2	6	21.3792	24.5525	-3.17326	0.000249791	0.00571459	conserved hypotheticals
tr|O07742|O07742_MYCTU	O07742	Rv1890c	Rv1890c	2	4	23.203	22.8794	0.32361	0.706479	0.243678	conserved hypotheticals
tr|O07739|O07739_MYCTU	O07739	Rv1893	Rv1893	6	6	25.2512	25.551	-0.299781	0.0716461	1	conserved hypotheticals
tr|O07738|O07738_MYCTU	O07738	Rv1894c	Rv1894c	6	6	23.37	23.9391	-0.569107	0.175425	1	conserved hypotheticals
sp|P9WFH7|Y1947_MYCTU	P9WFH7	Rv1896c	Rv1896c	6	5	24.7355	23.5794	1.15607	0.0187735	0.224193	conserved hypotheticals
sp|P9WNS9|DTD_MYCTU	P9WNS9	Rv1897c	Rv1897c	6	6	23.3458	23.9464	-0.600582	0.181714	1	conserved hypotheticals
sp|P9WFQ1|Y1898_MYCTU	P9WFQ1	Rv1898	Rv1898	5	0	22.664	NA	NA	NA	0.000964813	conserved hypotheticals
sp|P9WK29|Y1899_MYCTU	P9WK29	lppD	Rv1899c	6	6	25.5046	25.7927	-0.288043	0.448886	1	cell wall and cell processes
tr|O07732|O07732_MYCTU	O07732	lipJ	Rv1900c	5	4	22.1499	22.2059	-0.0560625	0.922278	0.501795	intermediary metabolism and respiration
sp|P9WPE3|CINAL_MYCTU	P9WPE3	cinA	Rv1901	6	6	24.1223	24.7988	-0.676448	0.0328237	1	virulence, detoxification, adaptation
sp|P9WP27|DAO_MYCTU	P9WP27	aao	Rv1905c	4	2	21.864	22.4767	-0.612729	0.341317	0.243678	intermediary metabolism and respiration
tr|O07726|O07726_MYCTU	O07726	Rv1906c	Rv1906c	4	4	23.4246	22.9697	0.454847	0.35165	1	conserved hypotheticals
sp|P9WIE5|KATG_MYCTU	P9WIE5	katG	Rv1908c	6	6	24.1787	24.8058	-0.6271	0.0429283	1	virulence, detoxification, adaptation
tr|O07721|O07721_MYCTU	O07721	fadB5	Rv1912c	0	6	NA	21.9855	NA	NA	4.52945e-05	lipid metabolism
sp|O07718|ACEAA_MYCTU	O07718	aceAa	Rv1915	0	4	NA	20.9495	NA	NA	0.00571459	intermediary metabolism and respiration
tr|O53961|O53961_MYCTU	O53961	Rv1919c	Rv1919c	6	6	27.1389	27.4143	-0.275369	0.146443	1	conserved hypotheticals
tr|O53962|O53962_MYCTU	O53962	Rv1920	Rv1920	4	6	20.7938	20.8561	-0.06236	0.860071	0.0747595	cell wall and cell processes
tr|P95291|P95291_MYCTU	P95291	Rv1922	Rv1922	6	3	22.5592	21.1381	1.42109	0.0691141	0.022871	cell wall and cell processes
tr|P95290|P95290_MYCTU	P95290	lipD	Rv1923	6	6	21.9231	21.6068	0.316263	0.552507	1	intermediary metabolism and respiration
tr|P95289|P95289_MYCTU	P95289	Rv1924c	Rv1924c	6	6	23.0235	23.2829	-0.259436	0.523285	1	conserved hypotheticals
tr|I6Y7V6|I6Y7V6_MYCTU	I6Y7V6	fadD31	Rv1925	6	6	25.7769	26.6447	-0.867838	0.000309951	1	lipid metabolism
tr|P95287|P95287_MYCTU	P95287	Rv1927	Rv1927	6	6	21.0396	21.4405	-0.4009	0.303204	1	conserved hypotheticals
sp|P9WG35|TPX_MYCTU	P9WG35	tpx	Rv1932	6	6	27.3922	26.2031	1.18911	0.00697174	1	virulence, detoxification, adaptation
tr|P95278|P95278_MYCTU	P95278	Rv1936	Rv1936	4	0	21.6147	NA	NA	NA	0.00571459	intermediary metabolism and respiration
sp|P9WJ89|MAZE5_MYCTU	P9WJ89	mazE5	Rv1943c	3	0	20.5814	NA	NA	NA	0.022871	virulence, detoxification, adaptation
sp|P95257|SECBL_MYCTU	P95257	Rv1957	Rv1957	4	6	21.7742	23.7505	-1.97631	0.0105852	0.0747595	conserved hypotheticals
tr|O53977|O53977_MYCTU	O53977	Rv1976c	Rv1976c	6	6	22.7852	23.0554	-0.27016	0.558569	1	conserved hypotheticals
tr|O53978|O53978_MYCTU	O53978	Rv1977	Rv1977	6	3	24.5525	23.7532	0.799261	0.0136997	0.022871	conserved hypotheticals
tr|O53979|O53979_MYCTU	O53979	Rv1978	Rv1978	6	6	24.3478	25.1169	-0.769153	0.00142172	1	conserved hypotheticals
sp|P9WIN9|MP64_MYCTU	P9WIN9	mpt64	Rv1980c	5	0	20.0856	NA	NA	NA	0.000964813	cell wall and cell processes
sp|P9WJ29|VPB36_MYCTU	P9WJ29	vapB36	Rv1982A	2	6	21.1664	21.8465	-0.680107	0.301487	0.00571459	virulence, detoxification, adaptation
sp|P9WLP9|MBCT_MYCTU	P9WLP9	Rv1989c	Rv1989c	5	1	23.2802	24.4803	-1.20006	0.240837	0.0158264	conserved hypotheticals
sp|P9WLP7|MBCA_MYCTU	P9WLP7	Rv1990c	Rv1990c	6	6	22.6386	21.2267	1.41186	0.000938198	1	regulatory proteins
sp|P9WJ87|MAZE6_MYCTU	P9WJ87	mazE6	Rv1991A	5	2	24.0089	23.7978	0.211081	0.357436	0.0711741	virulence, detoxification, adaptation
sp|P9WPS7|CTPG_MYCTU	P9WPS7	ctpG	Rv1992c	6	6	23.6795	22.4443	1.23515	0.000350599	1	cell wall and cell processes
sp|P9WLP5|Y1993_MYCTU	P9WLP5	Rv1993c	Rv1993c	6	6	24.8588	24.0824	0.776362	0.0448119	1	conserved hypotheticals
sp|P9WLP1|Y1996_MYCTU	P9WLP1	Rv1996	Rv1996	6	6	22.2958	22.6522	-0.356379	0.355743	1	virulence, detoxification, adaptation
sp|P9WPS9|CTPF_MYCTU	P9WPS9	ctpF	Rv1997	3	5	21.9883	22.5011	-0.512751	0.618034	0.212864	cell wall and cell processes
sp|P9WLN9|Y1998_MYCTU	P9WLN9	Rv1998c	Rv1998c	3	6	23.5493	24.5725	-1.02326	0.0171066	0.022871	conserved hypotheticals
sp|P9WLN7|Y2000_MYCTU	P9WLN7	Rv2000	Rv2000	2	6	20.2074	23.0412	-2.8338	0.00682993	0.00571459	conserved hypotheticals
sp|P9WGT1|HSD_MYCTU	P9WGT1	fabG3	Rv2002	6	6	24.873	25.5825	-0.709502	0.210048	1	lipid metabolism
sp|P9WLN3|Y2004_MYCTU	P9WLN3	Rv2004c	Rv2004c	6	0	22.58	NA	NA	NA	4.52945e-05	conserved hypotheticals
sp|P9WLN1|Y2005_MYCTU	P9WLN1	Rv2005c	Rv2005c	6	4	25.7516	25.4199	0.331743	0.417619	0.0747595	virulence, detoxification, adaptation
sp|P9WN15|Y2006_MYCTU	P9WN15	otsB1	Rv2006	6	0	21.1154	NA	NA	NA	4.52945e-05	virulence, detoxification, adaptation
sp|P9WLM7|VPB15_MYCTU	P9WLM7	vapB15	Rv2009	6	6	22.116	21.0426	1.07334	0.0348825	1	virulence, detoxification, adaptation
tr|O53461|O53461_MYCTU	O53461	Rv2015c	Rv2015c	5	3	20.976	20.1497	0.82635	0.0618981	0.212864	conserved hypotheticals
sp|O53464|VPB45_MYCTU	O53464	Rv2018	Rv2018	6	6	25.595	24.5137	1.0813	0.00107043	1	conserved hypotheticals
sp|O53465|VPC45_MYCTU	O53465	Rv2019	Rv2019	3	0	20.5017	NA	NA	NA	0.022871	conserved hypotheticals
sp|P9WFD1|Y2026_MYCTU	P9WFD1	Rv2026c	Rv2026c	6	0	24.1608	NA	NA	NA	4.52945e-05	virulence, detoxification, adaptation
sp|P9WGK1|DOST_MYCTU	P9WGK1	dosT	Rv2027c	6	6	23.9318	24.3923	-0.460545	0.417976	1	regulatory proteins
sp|P9WFD9|Y2028_MYCTU	P9WFD9	Rv2028c	Rv2028c	6	6	23.4936	24.0128	-0.519198	0.128784	1	virulence, detoxification, adaptation
sp|P9WLM1|Y2030_MYCTU	P9WLM1	Rv2030c	Rv2030c	6	6	23.6584	22.3443	1.31414	0.00177877	1	conserved hypotheticals
sp|P9WMK1|ACR_MYCTU	P9WMK1	hspX	Rv2031c	6	6	30.3639	27.9157	2.4482	1.10423e-05	1	virulence, detoxification, adaptation
sp|P9WIZ9|ACG_MYCTU	P9WIZ9	acg	Rv2032	6	3	20.702	19.64	1.06196	0.0184392	0.022871	conserved hypotheticals
tr|L0TB61|L0TB61_MYCTU	L0TB61	Rv2037c	Rv2037c	6	0	22.1377	NA	NA	NA	4.52945e-05	cell wall and cell processes
tr|O53486|O53486_MYCTU	O53486	Rv2042c	Rv2042c	5	6	22.794	22.9167	-0.122714	0.824209	0.224193	conserved hypotheticals
tr|O53488|O53488_MYCTU	O53488	lipT	Rv2045c	0	5	NA	21.5129	NA	NA	0.000964813	intermediary metabolism and respiration
sp|P9WIH5|Y2047_MYCTU	P9WIH5	Rv2047c	Rv2047c	6	6	21.2879	20.8312	0.456751	0.378731	1	conserved hypotheticals
sp|I6XD69|PKS12_MYCTU	I6XD69	pks12	Rv2048c	3	6	21.2624	22.3092	-1.04682	0.00291741	0.022871	lipid metabolism
tr|O53491|O53491_MYCTU	O53491	Rv2049c	Rv2049c	0	4	NA	23.5115	NA	NA	0.00571459	conserved hypotheticals
sp|P9WHJ5|RBPA_MYCTU	P9WHJ5	Rv2050	Rv2050	6	6	21.7242	23.0226	-1.29845	0.00317446	1	conserved hypotheticals
sp|O53493|PPMNT_MYCTU	O53493	ppm1	Rv2051c	6	6	22.448	22.6161	-0.168099	0.417659	1	cell wall and cell processes
tr|O53494|O53494_MYCTU	O53494	Rv2052c	Rv2052c	5	1	23.3561	21.9068	1.44934	0.00222504	0.0158264	conserved hypotheticals
tr|O86353|O86353_MYCTU	O86353	Rv2054	Rv2054	6	3	21.5642	20.2117	1.35246	0.00633726	0.022871	conserved hypotheticals
tr|O86340|O86340_MYCTU	O86340	Rv2061c	Rv2061c	6	6	25.2926	26.3847	-1.09207	0.181689	1	conserved hypotheticals
tr|O53498|O53498_MYCTU	O53498	cobN	Rv2062c	4	6	21.428	22.5805	-1.15249	0.0432557	0.0747595	intermediary metabolism and respiration
sp|P9WJ85|MAZE7_MYCTU	P9WJ85	mazE7	Rv2063	4	4	21.1389	21.2741	-0.135191	0.752319	1	virulence, detoxification, adaptation
sp|P0CL62|MAZF7_MYCTU	P0CL62	mazF7	Rv2063A	4	3	21.5054	20.3644	1.14102	0.0542342	0.557128	virulence, detoxification, adaptation
tr|Q10675|Q10675_MYCTU	Q10675	cobG	Rv2064	0	5	NA	21.8721	NA	NA	0.000964813	intermediary metabolism and respiration
sp|P9WP87|COBH_MYCTU	P9WP87	cobH	Rv2065	6	6	23.1171	22.9242	0.192893	0.610913	1	intermediary metabolism and respiration
sp|P9WGB3|COBIJ_MYCTU	P9WGB3	cobI	Rv2066	4	6	21.4538	21.5237	-0.0699095	0.831959	0.0747595	intermediary metabolism and respiration
sp|P9WLL9|Y2067_MYCTU	P9WLL9	Rv2067c	Rv2067c	3	0	22.6669	NA	NA	NA	0.022871	conserved hypotheticals
sp|P9WKD3|BLAC_MYCTU	P9WKD3	blaC	Rv2068c	6	6	24.6312	24.0655	0.565679	0.217651	1	intermediary metabolism and respiration
sp|P9WGB1|COBM_MYCTU	P9WGB1	cobM	Rv2071c	5	1	21.2932	23.7864	-2.49316	0.0452536	0.0158264	intermediary metabolism and respiration
sp|P9WGR3|Y2073_MYCTU	P9WGR3	Rv2073c	Rv2073c	5	4	21.3946	22.0431	-0.648469	0.183349	0.501795	intermediary metabolism and respiration
sp|P9WLL7|FBVR_MYCTU	P9WLL7	Rv2074	Rv2074	6	6	23.6735	23.9097	-0.236258	0.451373	1	intermediary metabolism and respiration
sp|Q10690|Y2082_MYCTU	Q10690	Rv2082	Rv2082	5	6	20.8778	23.2412	-2.36347	7.10418e-06	0.224193	conserved hypotheticals
sp|P9WLK3|Y2083_MYCTU	P9WLK3	Rv2083	Rv2083	0	5	NA	19.2789	NA	NA	0.000964813	conserved hypotheticals
sp|P9WI67|PKNJ_MYCTU	P9WI67	pknJ	Rv2088	0	5	NA	23.4733	NA	NA	0.000964813	regulatory proteins
sp|P9WHS7|PEPE_MYCTU	P9WHS7	pepE	Rv2089c	4	1	21.6848	21.0851	0.599707	0.377494	0.0711741	intermediary metabolism and respiration
sp|P9WNU3|EX53_MYCTU	P9WNU3	Rv2090	Rv2090	5	6	21.7528	21.2661	0.48677	0.28767	0.224193	information pathways
sp|P9WLJ5|Y2091_MYCTU	P9WLJ5	Rv2091c	Rv2091c	6	0	24.168	NA	NA	NA	4.52945e-05	cell wall and cell processes
sp|P9WMR1|HELY_MYCTU	P9WMR1	helY	Rv2092c	6	5	22.0646	21.5715	0.493096	0.235772	0.224193	information pathways
sp|P9WG97|TATC_MYCTU	P9WG97	tatC	Rv2093c	6	6	23.2438	22.0218	1.222	0.0199807	1	cell wall and cell processes
sp|P9WGA1|TATA_MYCTU	P9WGA1	tatA	Rv2094c	6	6	28.5564	28.1829	0.373493	0.185399	1	cell wall and cell processes
sp|P9WIL9|PAFC_MYCTU	P9WIL9	pafC	Rv2095c	6	6	24.7864	24.3751	0.411349	0.0333364	1	intermediary metabolism and respiration
sp|P9WIM1|PAFB_MYCTU	P9WIM1	pafB	Rv2096c	6	6	25.7581	24.8864	0.871744	0.0111591	1	intermediary metabolism and respiration
sp|P9WNU7|PAFA_MYCTU	P9WNU7	pafA	Rv2097c	6	6	22.6708	23.6147	-0.943837	0.111456	1	intermediary metabolism and respiration
tr|I6YCF3|I6YCF3_MYCTU	I6YCF3	helZ	Rv2101	0	6	NA	22.1741	NA	NA	4.52945e-05	information pathways
sp|P9WJ27|VPB37_MYCTU	P9WJ27	vapB37	Rv2104c	4	6	23.3403	23.552	-0.211681	0.465568	0.0747595	virulence, detoxification, adaptation
sp|P9WHU1|PSA_MYCTU	P9WHU1	prcA	Rv2109c	6	6	26.4957	26.3245	0.171148	0.657893	1	intermediary metabolism and respiration
sp|P9WHT9|PSB_MYCTU	P9WHT9	prcB	Rv2110c	6	6	26.903	26.1495	0.753516	0.000225461	1	intermediary metabolism and respiration
sp|P9WHN5|PUP_MYCTU	P9WHN5	pup	Rv2111c	6	6	27.0169	27.7202	-0.703299	0.0186693	1	intermediary metabolism and respiration
sp|P9WNU9|DOP_MYCTU	P9WNU9	dop	Rv2112c	6	6	24.5301	25.5503	-1.02022	0.216163	1	intermediary metabolism and respiration
tr|O33248|O33248_MYCTU	O33248	Rv2113	Rv2113	4	0	22.0899	NA	NA	NA	0.00571459	cell wall and cell processes
tr|O33249|O33249_MYCTU	O33249	Rv2114	Rv2114	5	0	23.5137	NA	NA	NA	0.000964813	conserved hypotheticals
sp|P9WQN5|ARC_MYCTU	P9WQN5	mpa	Rv2115c	6	6	24.0863	24.7595	-0.673202	0.0134069	1	cell wall and cell processes
sp|P9WFZ1|TRMI_MYCTU	P9WFZ1	Rv2118c	Rv2118c	1	4	23.1457	21.0254	2.12032	0.0677207	0.0711741	intermediary metabolism and respiration
sp|P9WMN1|HIS1_MYCTU	P9WMN1	hisG	Rv2121c	6	6	24.1731	24.485	-0.311898	0.412331	1	intermediary metabolism and respiration
sp|P9WMM9|HIS2_MYCTU	P9WMM9	hisE	Rv2122c	6	6	22.0574	22.9382	-0.880856	0.0195207	1	intermediary metabolism and respiration
sp|O33259|METH_MYCTU	O33259	metH	Rv2124c	6	6	23.415	24.7036	-1.28859	0.00313487	1	intermediary metabolism and respiration
tr|O33260|O33260_MYCTU	O33260	Rv2125	Rv2125	0	5	NA	24.2722	NA	NA	0.000964813	conserved hypotheticals
tr|O33263|O33263_MYCTU	O33263	Rv2129c	Rv2129c	6	6	22.8665	21.8128	1.05376	0.0217281	1	intermediary metabolism and respiration
sp|P9WJM9|MSHC_MYCTU	P9WJM9	mshC	Rv2130c	6	6	21.5235	21.7017	-0.178205	0.626089	1	intermediary metabolism and respiration
sp|P9WKJ1|CYSQ_MYCTU	P9WKJ1	cysQ	Rv2131c	6	6	25.1975	26.2661	-1.06862	0.00572661	1	intermediary metabolism and respiration
tr|O06243|O06243_MYCTU	O06243	Rv2132	Rv2132	1	4	24.3214	22.5719	1.74942	0.0798202	0.0711741	conserved hypotheticals
tr|O06240|O06240_MYCTU	O06240	Rv2135c	Rv2135c	5	5	21.3875	22.4858	-1.09829	0.0315041	1	conserved hypotheticals
tr|O06238|O06238_MYCTU	O06238	Rv2137c	Rv2137c	2	6	22.6175	23.0758	-0.458219	0.710297	0.00571459	conserved hypotheticals
sp|P9WHL1|PYRD_MYCTU	P9WHL1	pyrD	Rv2139	4	5	22.9419	22.2026	0.739315	0.0288771	0.501795	intermediary metabolism and respiration
tr|L7N684|L7N684_MYCTU	L7N684	Rv2141c	Rv2141c	3	1	21.792	21.3895	0.402479	0.639036	0.212864	intermediary metabolism and respiration
tr|O06232|O06232_MYCTU	O06232	Rv2143	Rv2143	3	0	22.8699	NA	NA	NA	0.022871	conserved hypotheticals
sp|P9WMU1|WAG31_MYCTU	P9WMU1	wag31	Rv2145c	6	6	26.1982	26.1497	0.0484857	0.840258	1	cell wall and cell processes
sp|P9WGJ5|SEPF_MYCTU	P9WGJ5	Rv2147c	Rv2147c	4	6	23.4502	24.5434	-1.09317	0.0400916	0.0747595	conserved hypotheticals
sp|P9WKD5|PURNU_MYCTU	P9WKD5	yfiH	Rv2149c	6	6	23.8092	21.7316	2.07758	0.000161563	1	conserved hypotheticals
sp|P9WN95|FTSZ_MYCTU	P9WN95	ftsZ	Rv2150c	6	6	23.2826	24.9238	-1.64125	3.61761e-06	1	cell wall and cell processes
sp|P9WNA1|FTSQ_MYCTU	P9WNA1	ftsQ	Rv2151c	6	6	22.6273	22.8491	-0.221788	0.514261	1	cell wall and cell processes
sp|P9WJL7|MURC_MYCTU	P9WJL7	murC	Rv2152c	6	6	22.8403	22.5661	0.274208	0.180184	1	cell wall and cell processes
sp|P9WN97|FTSW_MYCTU	P9WN97	ftsW	Rv2154c	1	6	25.2369	24.144	1.09287	0.252541	0.000964813	cell wall and cell processes
sp|P9WJL5|MURD_MYCTU	P9WJL5	murD	Rv2155c	6	6	20.4546	21.0845	-0.629912	0.0891552	1	cell wall and cell processes
sp|P9WJL1|MURF_MYCTU	P9WJL1	murF	Rv2157c	6	6	25.4588	24.0071	1.45171	2.78777e-06	1	cell wall and cell processes
sp|P9WJL3|MURE_MYCTU	P9WJL3	murE	Rv2158c	6	6	26.3786	24.6261	1.75257	3.17883e-06	1	cell wall and cell processes
tr|O06218|O06218_MYCTU	O06218	Rv2159c	Rv2159c	6	6	27.2552	25.9074	1.34779	4.3157e-06	1	conserved hypotheticals
tr|O06216|O06216_MYCTU	O06216	Rv2161c	Rv2161c	6	3	23.156	21.1649	1.99107	0.00279561	0.022871	intermediary metabolism and respiration
tr|O06213|O06213_MYCTU	O06213	Rv2164c	Rv2164c	2	6	21.1741	23.2455	-2.07143	0.00572261	0.00571459	cell wall and cell processes
sp|P9WJP1|RSMH_MYCTU	P9WJP1	Rv2165c	Rv2165c	6	6	23.9914	23.1066	0.884792	0.0105403	1	conserved hypotheticals
sp|P9WJN9|MRAZ_MYCTU	P9WJN9	Rv2166c	Rv2166c	6	6	25.7437	23.9981	1.74551	0.00010663	1	conserved hypotheticals
tr|O53504|O53504_MYCTU	O53504	Rv2170	Rv2170	6	5	21.7987	21.3046	0.494094	0.0941594	0.224193	intermediary metabolism and respiration
tr|O53506|O53506_MYCTU	O53506	Rv2172c	Rv2172c	6	6	21.5367	20.8388	0.697821	0.244547	1	conserved hypotheticals
sp|O53507|GFPPS_MYCTU	O53507	idsA2	Rv2173	3	3	21.929	21.0312	0.897839	0.395012	1	lipid metabolism
sp|O53509|Y2175_MYCTU	O53509	Rv2175c	Rv2175c	6	6	24.7249	23.7172	1.00778	0.00728526	1	regulatory proteins
sp|O53512|AROG_MYCTU	O53512	aroG	Rv2178c	6	6	25.0952	26.6339	-1.53878	8.45722e-06	1	intermediary metabolism and respiration
sp|P9WJ73|EXRBN_MYCTU	P9WJ73	Rv2179c	Rv2179c	6	2	23.7735	22.9334	0.840063	0.252231	0.00571459	conserved hypotheticals
tr|O53514|O53514_MYCTU	O53514	Rv2180c	Rv2180c	5	6	23.7899	24.2564	-0.466557	0.449347	0.224193	cell wall and cell processes
sp|P9WMZ9|PIMG_MYCTU	P9WMZ9	Rv2181	Rv2181	6	0	21.8758	NA	NA	NA	4.52945e-05	cell wall and cell processes
tr|O53516|O53516_MYCTU	O53516	Rv2182c	Rv2182c	6	6	22.2671	20.5332	1.73388	0.0204645	1	conserved hypotheticals
tr|O53519|O53519_MYCTU	O53519	TB16.3	Rv2185c	6	6	26.7493	26.4295	0.319824	0.0436146	1	conserved hypotheticals
tr|O53520|O53520_MYCTU	O53520	Rv2186c	Rv2186c	3	6	22.6319	23.0342	-0.402368	0.312407	0.022871	conserved hypotheticals
sp|O53521|FAC15_MYCTU	O53521	fadD15	Rv2187	6	6	24.8782	25.2737	-0.395431	0.0588988	1	lipid metabolism
sp|P9WHU3|Y2190_MYCTU	P9WHU3	Rv2190c	Rv2190c	0	6	NA	22.2328	NA	NA	4.52945e-05	virulence, detoxification, adaptation
sp|P9WFX5|TRPD_MYCTU	P9WFX5	trpD	Rv2192c	6	6	23.7071	22.3291	1.37799	0.0126798	1	intermediary metabolism and respiration
sp|P9WP67|COX3_MYCTU	P9WP67	ctaE	Rv2193	3	0	23.4289	NA	NA	NA	0.022871	intermediary metabolism and respiration
sp|P9WP35|QCRC_MYCTU	P9WP35	qcrC	Rv2194	6	6	25.2407	24.3253	0.915389	0.0946818	1	intermediary metabolism and respiration
sp|P9WH23|QCRA_MYCTU	P9WH23	qcrA	Rv2195	6	6	23.812	22.6409	1.17104	0.000810477	1	intermediary metabolism and respiration
sp|P9WP37|QCRB_MYCTU	P9WP37	qcrB	Rv2196	6	6	24.2658	23.9979	0.267903	0.22397	1	intermediary metabolism and respiration
sp|P9WLI9|Y2197_MYCTU	P9WLI9	Rv2197c	Rv2197c	6	0	24.6808	NA	NA	NA	4.52945e-05	cell wall and cell processes
sp|P9WJT1|MMPS3_MYCTU	P9WJT1	mmpS3	Rv2198c	6	6	25.0791	24.3031	0.776026	0.000333471	1	cell wall and cell processes
sp|P9WP69|COX2_MYCTU	P9WP69	ctaC	Rv2200c	6	6	26.3047	25.0519	1.25287	0.000164772	1	intermediary metabolism and respiration
sp|P9WN33|ASNH_MYCTU	P9WN33	asnB	Rv2201	3	6	19.713	21.4995	-1.78653	0.000471166	0.022871	intermediary metabolism and respiration
sp|P9WID5|ADOK_MYCTU	P9WID5	adoK	Rv2202c	6	6	22.306	22.71	-0.404006	0.166193	1	intermediary metabolism and respiration
sp|P9WMN5|Y2204_MYCTU	P9WMN5	Rv2204c	Rv2204c	6	6	24.2054	24.3769	-0.171473	0.528495	1	conserved hypotheticals
sp|P9WMT7|Y2205_MYCTU	P9WMT7	Rv2205c	Rv2205c	5	1	23.7391	22.8546	0.884474	0.350783	0.0158264	conserved hypotheticals
sp|P9WLI5|Y2206_MYCTU	P9WLI5	Rv2206	Rv2206	6	1	21.1744	21.4934	-0.319045	0.628816	0.000964813	cell wall and cell processes
sp|P9WP85|COBT_MYCTU	P9WP85	cobT	Rv2207	6	6	22.4994	22.8074	-0.308051	0.245733	1	intermediary metabolism and respiration
sp|P9WQ75|ILVE_MYCTU	P9WQ75	ilvE	Rv2210c	6	6	23.7772	22.9157	0.861492	0.000742776	1	intermediary metabolism and respiration
sp|P9WN51|GCST_MYCTU	P9WN51	gcvT	Rv2211c	6	6	24.1724	22.501	1.67137	0.011437	1	intermediary metabolism and respiration
sp|P9WMU7|Y2212_MYCTU	P9WMU7	Rv2212	Rv2212	6	5	22.9652	21.6043	1.36088	0.00285362	0.224193	intermediary metabolism and respiration
sp|P9WHT3|AMPA_MYCTU	P9WHT3	pepB	Rv2213	6	6	23.7461	23.192	0.554066	0.0773509	1	intermediary metabolism and respiration
sp|P9WGS3|EPHD_MYCTU	P9WGS3	ephD	Rv2214c	6	6	24.0264	25.154	-1.12765	0.00473934	1	virulence, detoxification, adaptation
sp|P9WIS7|ODP2_MYCTU	P9WIS7	dlaT	Rv2215	6	6	27.6848	27.812	-0.127223	0.290034	1	intermediary metabolism and respiration
sp|P9WGP7|Y2216_MYCTU	P9WGP7	Rv2216	Rv2216	6	6	23.4479	22.03	1.41781	0.0445322	1	conserved hypotheticals
sp|P9WK83|LIPB_MYCTU	P9WK83	lipB	Rv2217	1	6	22.9823	23.6818	-0.699487	0.306785	0.000964813	intermediary metabolism and respiration
sp|P9WLI1|Y2219_MYCTU	P9WLI1	Rv2219	Rv2219	6	6	23.9992	24.634	-0.634779	0.0886185	1	cell wall and cell processes
sp|P9WN39|GLN1B_MYCTU	P9WN39	glnA1	Rv2220	6	6	28.4634	26.9439	1.51957	3.21988e-06	1	intermediary metabolism and respiration
sp|P9WN27|GLNE_MYCTU	P9WN27	glnE	Rv2221c	6	6	21.5216	20.5068	1.01479	5.41759e-05	1	intermediary metabolism and respiration
sp|P9WN37|GLN1A_MYCTU	P9WN37	glnA2	Rv2222c	6	6	24.8368	24.5158	0.321028	0.144965	1	intermediary metabolism and respiration
sp|P9WHR5|CAEB_MYCTU	P9WHR5	Rv2223c	Rv2223c	0	5	NA	21.2575	NA	NA	0.000964813	cell wall and cell processes
sp|P9WIL7|PANB_MYCTU	P9WIL7	panB	Rv2225	3	6	20.9497	22.2477	-1.29806	0.0753959	0.022871	intermediary metabolism and respiration
sp|P9WLH9|Y2226_MYCTU	P9WLH9	Rv2226	Rv2226	6	6	24.2815	24.3243	-0.0427635	0.831692	1	conserved hypotheticals
sp|P9WLH5|RNHPH_MYCTU	P9WLH5	Rv2228c	Rv2228c	6	6	21.0207	20.9352	0.0854491	0.718756	1	information pathways
sp|P9WLH3|Y2229_MYCTU	P9WLH3	Rv2229c	Rv2229c	6	6	24.5466	24.7807	-0.234155	0.159744	1	conserved hypotheticals
sp|P9WFM1|GCH1L_MYCTU	P9WFM1	Rv2230c	Rv2230c	6	1	23.8667	21.8338	2.03284	0.0288234	0.000964813	conserved hypotheticals
sp|P9WQ89|Y2231_MYCTU	P9WQ89	cobC	Rv2231c	0	4	NA	21.4099	NA	NA	0.00571459	intermediary metabolism and respiration
sp|P9WPI9|PTKA_MYCTU	P9WPI9	ptkA	Rv2232	2	5	22.2785	25.0733	-2.79476	0.0101423	0.0711741	regulatory proteins
sp|P9WGA7|Y2235_MYCTU	P9WGA7	Rv2235	Rv2235	4	1	23.2717	22.6322	0.639437	0.512381	0.0711741	cell wall and cell processes
tr|I6XDU8|I6XDU8_MYCTU	I6XDU8	Rv2237A	Rv2237A	2	5	22.8221	20.0978	2.72433	0.0178187	0.0711741	conserved hypotheticals
sp|P9WIE3|AHPE_MYCTU	P9WIE3	ahpE	Rv2238c	6	5	23.063	22.739	0.323955	0.15599	0.224193	virulence, detoxification, adaptation
sp|P9WLG9|Y2239_MYCTU	P9WLG9	Rv2239c	Rv2239c	6	6	23.7235	22.7602	0.963296	0.039795	1	conserved hypotheticals
sp|P9WIS9|ODP1_MYCTU	P9WIS9	aceE	Rv2241	6	6	27.7801	26.5655	1.21461	1.84336e-05	1	intermediary metabolism and respiration
sp|P9WPH5|Y2242_MYCTU	P9WPH5	Rv2242	Rv2242	4	6	19.6045	20.6139	-1.00941	0.124051	0.0747595	conserved hypotheticals
sp|P9WNG5|FABD_MYCTU	P9WNG5	fabD	Rv2243	1	6	24.0337	25.8697	-1.83603	0.0388443	0.000964813	lipid metabolism
sp|P9WQF3|ACPM_MYCTU	P9WQF3	acpM	Rv2244	6	6	30.6328	31.1485	-0.515703	0.0300521	1	lipid metabolism
sp|P9WQD9|KASA_MYCTU	P9WQD9	kasA	Rv2245	6	6	24.6706	26.4055	-1.7349	1.85826e-06	1	lipid metabolism
sp|P9WQD7|KASB_MYCTU	P9WQD7	kasB	Rv2246	6	6	26.4819	27.9588	-1.47693	3.18527e-06	1	lipid metabolism
sp|P9WQH5|ACCD6_MYCTU	P9WQH5	accD6	Rv2247	6	6	23.4743	25.9944	-2.52011	0.00010503	1	lipid metabolism
sp|P9WN81|GLPD1_MYCTU	P9WN81	glpD1	Rv2249c	6	6	22.1087	21.1955	0.913278	0.00502362	1	intermediary metabolism and respiration
tr|L0TBY6|L0TBY6_MYCTU	L0TBY6	Rv2250A	Rv2250A	6	6	23.3885	22.2085	1.18002	0.00132868	1	intermediary metabolism and respiration
tr|L0TBR2|L0TBR2_MYCTU	L0TBR2	Rv2251	Rv2251	6	0	25.3085	NA	NA	NA	4.52945e-05	intermediary metabolism and respiration
sp|P9WP29|DAGK_MYCTU	P9WP29	Rv2252	Rv2252	3	5	24.9626	23.5301	1.4325	0.0212881	0.212864	lipid metabolism
tr|O53530|O53530_MYCTU	O53530	Rv2256c	Rv2256c	3	6	21.8375	23.6776	-1.84005	0.00088581	0.022871	conserved hypotheticals
sp|O53532|Y2258_MYCTU	O53532	Rv2258c	Rv2258c	6	6	23.8592	23.6532	0.206002	0.44551	1	regulatory proteins
tr|O53533|O53533_MYCTU	O53533	mscR	Rv2259	6	6	22.2596	22.0977	0.161919	0.505334	1	intermediary metabolism and respiration
tr|O53534|O53534_MYCTU	O53534	Rv2260	Rv2260	6	6	22.5931	22.0722	0.520838	0.161138	1	conserved hypotheticals
tr|O53537|O53537_MYCTU	O53537	Rv2263	Rv2263	6	6	22.361	22.0921	0.26892	0.313449	1	intermediary metabolism and respiration
tr|O53538|O53538_MYCTU	O53538	Rv2264c	Rv2264c	4	0	21.7419	NA	NA	NA	0.00571459	conserved hypotheticals
sp|P9WPP3|CP124_MYCTU	P9WPP3	cyp124	Rv2266	3	0	22.9985	NA	NA	NA	0.022871	intermediary metabolism and respiration
sp|P9WLF7|Y2271_MYCTU	P9WLF7	Rv2271	Rv2271	0	6	NA	24.1323	NA	NA	4.52945e-05	conserved hypotheticals
sp|P9WLF5|Y2272_MYCTU	P9WLF5	Rv2272	Rv2272	3	1	22.7023	18.7839	3.91836	0.010579	0.212864	cell wall and cell processes
sp|P9WPP7|CP121_MYCTU	P9WPP7	cyp121	Rv2276	0	4	NA	21.6484	NA	NA	0.00571459	intermediary metabolism and respiration
sp|P9WIT1|Y2280_MYCTU	P9WIT1	Rv2280	Rv2280	6	6	26.6589	26.4865	0.172431	0.421226	1	intermediary metabolism and respiration
sp|P9WMF3|Y2282_MYCTU	P9WMF3	Rv2282c	Rv2282c	1	3	23.8269	22.9882	0.838748	0.601483	0.212864	regulatory proteins
sp|Q50681|LIPM_MYCTU	Q50681	lipM	Rv2284	2	6	25.1208	24.5957	0.52503	0.355001	0.00571459	intermediary metabolism and respiration
sp|P9WKB5|Y2285_MYCTU	P9WKB5	Rv2285	Rv2285	6	6	21.731	21.6319	0.0990975	0.692421	1	lipid metabolism
sp|P9WJI3|Y2287_MYCTU	P9WJI3	yjcE	Rv2287	6	6	24.3987	23.4996	0.899111	0.145888	1	cell wall and cell processes
sp|P9WPG9|CDH_MYCTU	P9WPG9	cdh	Rv2289	5	6	23.2712	22.5856	0.685603	0.362911	0.224193	lipid metabolism
sp|P9WK71|LPPO_MYCTU	P9WK71	lppO	Rv2290	6	0	20.6612	NA	NA	NA	4.52945e-05	cell wall and cell processes
sp|P9WHF5|THT3_MYCTU	P9WHF5	sseB	Rv2291	6	6	23.8767	22.7443	1.13237	6.39076e-05	1	intermediary metabolism and respiration
sp|P9WQ83|CBL_MYCTU	P9WQ83	Rv2294	Rv2294	5	6	21.8883	21.3006	0.587651	0.143698	0.224193	intermediary metabolism and respiration
sp|P9WMS3|DHMA1_MYCTU	P9WMS3	Rv2296	Rv2296	6	6	23.0832	22.4339	0.649331	0.095241	1	intermediary metabolism and respiration
sp|P9WLD9|Y2297_MYCTU	P9WLD9	Rv2297	Rv2297	6	5	23.2494	21.6013	1.64807	0.00106244	0.224193	conserved hypotheticals
sp|P9WQA7|Y2298_MYCTU	P9WQA7	Rv2298	Rv2298	6	6	25.0929	24.6283	0.46462	0.0139428	1	conserved hypotheticals
sp|P9WMJ7|HTPG_MYCTU	P9WMJ7	htpG	Rv2299c	6	6	26.2314	26.4221	-0.190757	0.277588	1	virulence, detoxification, adaptation
sp|P9WLD5|Y2302_MYCTU	P9WLD5	Rv2302	Rv2302	6	6	28.6129	28.1265	0.48638	0.017884	1	conserved hypotheticals
tr|Q50662|Q50662_MYCTU	Q50662	Rv2303c	Rv2303c	6	4	22.7442	21.3871	1.35714	0.0064938	0.0747595	virulence, detoxification, adaptation
sp|P9WLD1|Y2305_MYCTU	P9WLD1	Rv2305	Rv2305	6	6	23.1488	23.5574	-0.40855	0.167102	1	conserved hypotheticals
tr|P71898|P71898_MYCTU	P71898	Rv2314c	Rv2314c	6	6	22.8274	22.1069	0.720469	0.0276518	1	conserved hypotheticals
tr|P71897|P71897_MYCTU	P71897	Rv2315c	Rv2315c	6	5	26.2865	24.1575	2.12898	0.000210111	0.224193	conserved hypotheticals
sp|P9WPI7|Y2325_MYCTU	P9WPI7	Rv2325c	Rv2325c	4	0	23.1064	NA	NA	NA	0.00571459	conserved hypotheticals
sp|P9WQI7|Y2326_MYCTU	P9WQI7	Rv2326c	Rv2326c	6	6	22.9688	22.3605	0.608289	0.273076	1	cell wall and cell processes
sp|P9WK25|MAOX_MYCTU	P9WK25	mez	Rv2332	3	0	21.9476	NA	NA	NA	0.022871	intermediary metabolism and respiration
sp|P9WP55|CYSK_MYCTU	P9WP55	cysK1	Rv2334	6	6	23.3731	24.0804	-0.707274	0.015804	1	intermediary metabolism and respiration
tr|P95232|P95232_MYCTU	P95232	Rv2336	Rv2336	4	6	21.2191	21.5393	-0.320181	0.316258	0.0747595	conserved hypotheticals
tr|P95234|P95234_MYCTU	P95234	moeW	Rv2338c	1	4	21.7544	23.7649	-2.01049	0.0276255	0.0711741	intermediary metabolism and respiration
sp|P9WJU3|MMPL9_MYCTU	P9WJU3	mmpL9	Rv2339	5	0	20.2764	NA	NA	NA	0.000964813	cell wall and cell processes
sp|P9WNW1|DNAG_MYCTU	P9WNW1	dnaG	Rv2343c	0	5	NA	24.25	NA	NA	0.000964813	information pathways
sp|P9WFJ5|Y2345_MYCTU	P9WFJ5	Rv2345	Rv2345	6	6	23.3131	22.4648	0.848292	0.0222924	1	cell wall and cell processes
sp|P9WNI7|ESXO_MYCTU	P9WNI7	esxO	Rv2346c	3	6	22.8762	23.3862	-0.509964	0.456279	0.022871	cell wall and cell processes
sp|P9WNI5|ESXP_MYCTU	P9WNI5	esxP	Rv2347c	6	6	25.2862	24.8315	0.454683	0.107874	1	cell wall and cell processes
sp|P9WFV7|SYG_MYCTU	P9WFV7	glyS	Rv2357c	6	6	23.897	24.4549	-0.557914	0.0404204	1	information pathways
sp|P9WMI5|SMTB_MYCTU	P9WMI5	smtB	Rv2358	3	6	23.3223	23.5518	-0.229477	0.555749	0.022871	regulatory proteins
sp|P9WN85|ZUR_MYCTU	P9WN85	zur	Rv2359	3	5	22.6911	23.9417	-1.25056	0.180957	0.212864	regulatory proteins
tr|O05838|O05838_MYCTU	O05838	Rv2360c	Rv2360c	6	3	22.4808	22.9099	-0.429027	0.5473	0.022871	conserved hypotheticals
sp|P9WQ99|AMIA2_MYCTU	P9WQ99	amiA2	Rv2363	6	6	23.258	22.9162	0.341821	0.207968	1	intermediary metabolism and respiration
tr|O05833|O05833_MYCTU	O05833	Rv2365c	Rv2365c	2	5	23.5874	23.382	0.205318	0.684075	0.0711741	conserved hypotheticals
sp|P9WFP1|Y2366_MYCTU	P9WFP1	Rv2366c	Rv2366c	6	6	21.8277	22.1057	-0.278009	0.441039	1	cell wall and cell processes
sp|P9WGX9|YBEY_MYCTU	P9WGX9	Rv2367c	Rv2367c	2	6	21.9557	21.8562	0.0994731	0.836288	0.00571459	conserved hypotheticals
sp|P9WIA3|PHOL_MYCTU	P9WIA3	phoH1	Rv2368c	5	6	23.1617	24.2431	-1.08141	0.021179	0.224193	intermediary metabolism and respiration
sp|P9WNV7|DNAJ2_MYCTU	P9WNV7	dnaJ2	Rv2373c	5	6	21.8616	23.223	-1.36137	0.000142149	0.224193	virulence, detoxification, adaptation
sp|P9WMK3|HRCA_MYCTU	P9WMK3	hrcA	Rv2374c	6	6	22.8296	22.5144	0.315265	0.556696	1	virulence, detoxification, adaptation
sp|P9WIN7|MTB12_MYCTU	P9WIN7	cfp2	Rv2376c	6	0	23.5018	NA	NA	NA	4.52945e-05	cell wall and cell processes
sp|P9WKF7|MBTG_MYCTU	P9WKF7	mbtG	Rv2378c	0	4	NA	21.6434	NA	NA	0.00571459	lipid metabolism
tr|O05819|O05819_MYCTU	O05819	mbtF	Rv2379c	0	3	NA	21.4297	NA	NA	0.022871	lipid metabolism
tr|I6Y0L1|I6Y0L1_MYCTU	I6Y0L1	mbtE	Rv2380c	0	6	NA	21.8211	NA	NA	4.52945e-05	lipid metabolism
sp|P9WQ63|MBTB_MYCTU	P9WQ63	mbtB	Rv2383c	0	5	NA	23.1658	NA	NA	0.000964813	lipid metabolism
sp|P71716|MBTA_MYCTU	P71716	mbtA	Rv2384	0	3	NA	23.5689	NA	NA	0.022871	lipid metabolism
tr|P71757|P71757_MYCTU	P71757	Rv2387	Rv2387	6	6	24.2419	23.968	0.273975	0.168427	1	conserved hypotheticals
sp|P9WJ03|SIR_MYCTU	P9WJ03	sirA	Rv2391	6	6	23.0217	23.1264	-0.10472	0.691318	1	intermediary metabolism and respiration
sp|P9WIK3|CYSH_MYCTU	P9WIK3	cysH	Rv2392	6	6	24.1263	24.9963	-0.869989	2.56034e-05	1	intermediary metabolism and respiration
tr|P71750|P71750_MYCTU	P71750	ggtB	Rv2394	6	4	22.6828	21.9318	0.751019	0.0852291	0.0747595	intermediary metabolism and respiration
sp|P9WQM1|CYSA_MYCTU	P9WQM1	cysA1	Rv2397c	0	6	NA	21.6494	NA	NA	4.52945e-05	cell wall and cell processes
sp|P71741|TREH_MYCTU	P71741	Rv2402	Rv2402	6	6	21.8868	21.819	0.067744	0.832036	1	conserved hypotheticals
sp|P9WK97|LEPA_MYCTU	P9WK97	lepA	Rv2404c	3	6	20.1583	20.3314	-0.173095	0.427037	0.022871	intermediary metabolism and respiration
tr|P71738|P71738_MYCTU	P71738	Rv2405	Rv2405	2	5	21.2097	21.5857	-0.37603	0.515273	0.0711741	conserved hypotheticals
tr|P71737|P71737_MYCTU	P71737	Rv2406c	Rv2406c	6	0	22.6188	NA	NA	NA	4.52945e-05	conserved hypotheticals
tr|P71734|P71734_MYCTU	P71734	Rv2409c	Rv2409c	6	6	23.49	24.8922	-1.40223	0.0186585	1	conserved hypotheticals
tr|P71733|P71733_MYCTU	P71733	Rv2410c	Rv2410c	2	6	21.5904	23.4996	-1.9092	0.0540948	0.00571459	conserved hypotheticals
sp|P9WLA9|Y2411_MYCTU	P9WLA9	Rv2411c	Rv2411c	5	6	21.7453	23.2344	-1.48903	0.140244	0.224193	conserved hypotheticals
tr|P71730|P71730_MYCTU	P71730	Rv2413c	Rv2413c	0	6	NA	24.2629	NA	NA	4.52945e-05	conserved hypotheticals
sp|P9WFK7|EIS_MYCTU	P9WFK7	eis	Rv2416c	3	0	20.5503	NA	NA	NA	0.022871	virulence, detoxification, adaptation
sp|P9WP05|Y2417_MYCTU	P9WP05	Rv2417c	Rv2417c	4	6	24.1424	23.4449	0.697499	0.217324	0.0747595	conserved hypotheticals
sp|P9WIC7|GPGP_MYCTU	P9WIC7	gpgP	Rv2419c	4	3	23.107	22.7417	0.365249	0.336421	0.557128	intermediary metabolism and respiration
tr|O86327|O86327_MYCTU	O86327	Rv2420c	Rv2420c	3	5	25.0513	26.0081	-0.95677	0.131899	0.212864	conserved hypotheticals
tr|P71922|P71922_MYCTU	P71922	Rv2426c	Rv2426c	4	5	21.4731	21.5905	-0.117419	0.803977	0.501795	conserved hypotheticals
sp|P9WHV1|PROA_MYCTU	P9WHV1	proA	Rv2427c	6	6	23.6193	24.184	-0.564742	0.187017	1	intermediary metabolism and respiration
sp|P9WQB7|AHPC_MYCTU	P9WQB7	ahpC	Rv2428	2	6	21.5919	24.8622	-3.27022	0.000300009	0.00571459	virulence, detoxification, adaptation
sp|P9WQB5|AHPD_MYCTU	P9WQB5	ahpD	Rv2429	0	4	NA	23.7782	NA	NA	0.00571459	virulence, detoxification, adaptation
sp|P9WJJ3|NADE_MYCTU	P9WJJ3	nadE	Rv2438c	6	6	23.8308	23.6212	0.209558	0.516884	1	intermediary metabolism and respiration
sp|P9WHU9|PROB_MYCTU	P9WHU9	proB	Rv2439c	5	6	22.6124	23.5343	-0.921916	0.00915747	0.224193	intermediary metabolism and respiration
sp|P9WMT1|OBG_MYCTU	P9WMT1	obg	Rv2440c	6	6	21.4685	22.1776	-0.709062	0.046891	1	intermediary metabolism and respiration
sp|P9WHB3|RL27_MYCTU	P9WHB3	rpmA	Rv2441c	3	4	23.2649	22.3564	0.908435	0.106821	0.557128	information pathways
sp|P9WHC3|RL21_MYCTU	P9WHC3	rplU	Rv2442c	6	6	24.2611	25.5383	-1.27726	0.000237103	1	information pathways
tr|P71905|P71905_MYCTU	P71905	rne	Rv2444c	6	6	24.956	25.2215	-0.265532	0.0306054	1	information pathways
sp|P9WJH7|NDK_MYCTU	P9WJH7	ndkA	Rv2445c	3	0	21.8405	NA	NA	NA	0.022871	intermediary metabolism and respiration
sp|I6Y0R5|FOLC_MYCTU	I6Y0R5	folC	Rv2447c	6	6	25.6145	26.0769	-0.462452	0.152695	1	intermediary metabolism and respiration
sp|P9WFS9|SYV_MYCTU	P9WFS9	valS	Rv2448c	6	6	22.7916	21.9821	0.80947	0.008941	1	information pathways
sp|O53176|Y2449_MYCTU	O53176	Rv2449c	Rv2449c	6	6	24.5834	23.8987	0.68471	0.0143175	1	conserved hypotheticals
sp|P9WJQ9|MOBA_MYCTU	P9WJQ9	mobA	Rv2453c	6	6	25.5597	25.0629	0.496807	0.0911395	1	intermediary metabolism and respiration
sp|O53181|KORB_MYCTU	O53181	Rv2454c	Rv2454c	6	6	25.6307	26.1849	-0.554224	0.00824532	1	intermediary metabolism and respiration
sp|O53182|KORA_MYCTU	O53182	Rv2455c	Rv2455c	6	6	24.4503	24.8165	-0.366219	0.0740154	1	intermediary metabolism and respiration
sp|P9WJX1|Y2456_MYCTU	P9WJX1	Rv2456c	Rv2456c	6	0	22.4048	NA	NA	NA	4.52945e-05	cell wall and cell processes
sp|P9WPB9|CLPX_MYCTU	P9WPB9	clpX	Rv2457c	6	6	23.3468	23.9959	-0.649085	0.0401601	1	intermediary metabolism and respiration
sp|P9WPC3|CLPP2_MYCTU	P9WPC3	clpP2	Rv2460c	6	6	26.5492	26.0519	0.497349	0.000409276	1	intermediary metabolism and respiration
sp|P9WPC5|CLPP1_MYCTU	P9WPC5	clpP1	Rv2461c	6	6	27.0114	27.0207	-0.00927263	0.988086	1	intermediary metabolism and respiration
sp|P9WG55|TIG_MYCTU	P9WG55	tig	Rv2462c	6	6	26.7276	27.9884	-1.26086	3.38608e-06	1	cell wall and cell processes
tr|O53190|O53190_MYCTU	O53190	lipP	Rv2463	3	0	22.9188	NA	NA	NA	0.022871	intermediary metabolism and respiration
sp|P9WKD7|RPIB_MYCTU	P9WKD7	rpiB	Rv2465c	6	6	23.0231	22.1211	0.902074	0.124132	1	intermediary metabolism and respiration
sp|O53193|TRLR_MYCTU	O53193	Rv2466c	Rv2466c	6	5	26.4314	25.2133	1.21808	0.0715893	0.224193	conserved hypotheticals
tr|L7N655|L7N655_MYCTU	L7N655	pepN	Rv2467	6	6	23.2521	22.2329	1.01913	0.0144366	1	intermediary metabolism and respiration
sp|P9WLA7|Y2468_MYCTU	P9WLA7	Rv2468c	Rv2468c	6	6	22.8795	21.8588	1.02072	0.0284005	1	conserved hypotheticals
sp|P9WN23|TRHBO_MYCTU	P9WN23	glbO	Rv2470	1	6	24.3841	25.1673	-0.783185	0.440305	0.000964813	intermediary metabolism and respiration
tr|O53198|O53198_MYCTU	O53198	aglA	Rv2471	5	0	20.8919	NA	NA	NA	0.000964813	intermediary metabolism and respiration
tr|O53200|O53200_MYCTU	O53200	Rv2473	Rv2473	6	0	21.1155	NA	NA	NA	4.52945e-05	cell wall and cell processes
tr|I6X4D6|I6X4D6_MYCTU	I6X4D6	Rv2474c	Rv2474c	4	2	24.0556	24.2895	-0.233932	0.790819	0.243678	conserved hypotheticals
sp|O53203|DHE2_MYCTU	O53203	gdh	Rv2476c	6	6	25.2654	25.2386	0.0268608	0.865587	1	intermediary metabolism and respiration
sp|P9WQK3|ETTA_MYCTU	P9WQK3	Rv2477c	Rv2477c	6	6	25.1096	24.8746	0.234981	0.0415273	1	cell wall and cell processes
sp|P9WI61|PLSB_MYCTU	P9WI61	plsB2	Rv2482c	3	6	21.2423	22.3081	-1.06589	0.0375256	0.022871	lipid metabolism
tr|I6YDI9|I6YDI9_MYCTU	I6YDI9	plsC	Rv2483c	6	6	24.5197	26.1016	-1.58187	0.0164092	1	lipid metabolism
sp|P9WKB3|Y2484_MYCTU	P9WKB3	Rv2484c	Rv2484c	6	5	21.4554	22.7414	-1.28595	0.163753	0.224193	lipid metabolism
sp|I6Y9F7|LIPQ_MYCTU	I6Y9F7	lipQ	Rv2485c	0	3	NA	22.6031	NA	NA	0.022871	intermediary metabolism and respiration
sp|P9WNN5|ECH14_MYCTU	P9WNN5	echA14	Rv2486	6	6	22.8987	22.4995	0.399167	0.267177	1	lipid metabolism
sp|P9WJ25|VPB38_MYCTU	P9WJ25	vapB38	Rv2493	6	6	24.9182	24.5714	0.346724	0.259628	1	virulence, detoxification, adaptation
sp|O06159|BKDC_MYCTU	O06159	bkdC	Rv2495c	6	2	23.2843	20.8303	2.45406	6.27339e-05	0.00571459	intermediary metabolism and respiration
sp|P9WIS1|BKDB_MYCTU	P9WIS1	bkdB	Rv2496c	6	6	23.8418	24.037	-0.195245	0.60887	1	intermediary metabolism and respiration
sp|P9WIS3|BKDA_MYCTU	P9WIS3	bkdA	Rv2497c	6	6	22.9406	22.9861	-0.0455043	0.871224	1	intermediary metabolism and respiration
sp|P9WPE1|CITEL_MYCTU	P9WPE1	citE	Rv2498c	6	1	23.891	21.2478	2.64327	0.0338111	0.000964813	intermediary metabolism and respiration
tr|I6Y0W5|I6Y0W5_MYCTU	I6Y0W5	fadE19	Rv2500c	6	6	24.1579	24.257	-0.099098	0.685747	1	lipid metabolism
sp|P9WPQ3|ACCA1_MYCTU	P9WPQ3	accA1	Rv2501c	6	6	23.9657	23.4716	0.494142	0.0275845	1	lipid metabolism
sp|I6YDK7|ACCD1_MYCTU	I6YDK7	accD1	Rv2502c	6	6	24.5544	23.9887	0.565729	0.00842533	1	lipid metabolism
sp|P9WPW3|SCOB_MYCTU	P9WPW3	scoB	Rv2503c	6	1	23.3807	23.6862	-0.305575	0.684169	0.000964813	lipid metabolism
sp|P9WPW5|SCOA_MYCTU	P9WPW5	scoA	Rv2504c	6	6	22.7253	22.1731	0.552168	0.123717	1	lipid metabolism
tr|I6Y0X0|I6Y0X0_MYCTU	I6Y0X0	fadD35	Rv2505c	6	5	23.0802	22.9047	0.175462	0.717354	0.224193	lipid metabolism
tr|I6Y9I3|I6Y9I3_MYCTU	I6Y9I3	Rv2509	Rv2509	6	6	23.3126	22.6993	0.613387	0.0202731	1	intermediary metabolism and respiration
tr|I6Y0X6|I6Y0X6_MYCTU	I6Y0X6	Rv2510c	Rv2510c	6	6	23.723	23.3335	0.38957	0.031885	1	conserved hypotheticals
tr|O06175|O06175_MYCTU	O06175	Rv2513	Rv2513	4	5	21.7118	21.2001	0.511705	0.291877	0.501795	conserved hypotheticals
tr|I6YDM0|I6YDM0_MYCTU	I6YDM0	Rv2516c	Rv2516c	0	5	NA	22.4489	NA	NA	0.000964813	conserved hypotheticals
tr|I6XEI0|I6XEI0_MYCTU	I6XEI0	Rv2520c	Rv2520c	6	6	26.9616	27.2816	-0.319983	0.595149	1	cell wall and cell processes
sp|P9WIE1|BCP_MYCTU	P9WIE1	bcp	Rv2521	6	6	24.2015	24.241	-0.039447	0.877291	1	virulence, detoxification, adaptation
tr|I6X4J0|I6X4J0_MYCTU	I6X4J0	Rv2522c	Rv2522c	5	0	21.7897	NA	NA	NA	0.000964813	conserved hypotheticals
tr|P95029|P95029_MYCTU	P95029	fas	Rv2524c	6	6	24.144	27.1034	-2.95941	3.60197e-05	1	lipid metabolism
sp|P9WJ49|VPB17_MYCTU	P9WJ49	vapB17	Rv2526	0	6	NA	24.4505	NA	NA	4.52945e-05	virulence, detoxification, adaptation
tr|I6Y9K2|I6Y9K2_MYCTU	I6Y9K2	mrr	Rv2528c	6	6	25.3824	24.3771	1.00529	0.00019106	1	information pathways
tr|P95024|P95024_MYCTU	P95024	Rv2529	Rv2529	0	6	NA	21.4451	NA	NA	4.52945e-05	conserved hypotheticals
sp|P9WJ23|VPB39_MYCTU	P9WJ23	vapB39	Rv2530A	6	6	26.0102	25.9879	0.0222781	0.974442	1	virulence, detoxification, adaptation
tr|I6X4K0|I6X4K0_MYCTU	I6X4K0	Rv2531c	Rv2531c	6	6	22.3486	22.9508	-0.602164	0.196843	1	intermediary metabolism and respiration
tr|P95021|P95021_MYCTU	P95021	Rv2532c	Rv2532c	1	3	24.0888	23.5313	0.557524	0.355201	0.212864	conserved hypotheticals
sp|P9WIV1|NUSB_MYCTU	P9WIV1	nusB	Rv2533c	6	5	24.3655	23.6558	0.709747	0.282483	0.224193	information pathways
sp|P9WNM3|EFP_MYCTU	P9WNM3	efp	Rv2534c	6	6	23.6322	23.2065	0.42568	0.156223	1	information pathways
tr|I6YDN6|I6YDN6_MYCTU	I6YDN6	pepQ	Rv2535c	6	6	22.795	22.5612	0.233745	0.310931	1	intermediary metabolism and respiration
tr|P95017|P95017_MYCTU	P95017	Rv2536	Rv2536	6	6	26.3421	26.0166	0.325497	0.234128	1	cell wall and cell processes
sp|P9WPX7|AROQ_MYCTU	P9WPX7	aroD	Rv2537c	6	6	22.6679	22.8179	-0.15006	0.915496	1	intermediary metabolism and respiration
sp|P9WPX9|AROB_MYCTU	P9WPX9	aroB	Rv2538c	6	6	23.4907	23.3866	0.104121	0.782459	1	intermediary metabolism and respiration
sp|P9WPY3|AROK_MYCTU	P9WPY3	aroK	Rv2539c	3	5	23.8097	24.1331	-0.323446	0.631521	0.212864	intermediary metabolism and respiration
sp|P9WPY1|AROC_MYCTU	P9WPY1	aroF	Rv2540c	6	6	22.637	22.9578	-0.320726	0.338975	1	intermediary metabolism and respiration
tr|I6XEK2|I6XEK2_MYCTU	I6XEK2	Rv2548A	Rv2548A	6	0	22.5553	NA	NA	NA	4.52945e-05	conserved hypotheticals
sp|P9WJ45|VPB20_MYCTU	P9WJ45	vapB20	Rv2550c	1	3	22.4682	24.534	-2.0658	0.215994	0.212864	virulence, detoxification, adaptation
tr|I6XEK6|I6XEK6_MYCTU	I6XEK6	Rv2553c	Rv2553c	1	6	21.5047	22.3027	-0.798034	0.378789	0.000964813	cell wall and cell processes
sp|P9WGV7|YQGF_MYCTU	P9WGV7	Rv2554c	Rv2554c	0	6	NA	22.8179	NA	NA	4.52945e-05	conserved hypotheticals
sp|P9WFW7|SYA_MYCTU	P9WFW7	alaS	Rv2555c	6	6	24.0042	24.0842	-0.0800402	0.688477	1	information pathways
sp|P9WLA5|Y2557_MYCTU	P9WLA5	Rv2557	Rv2557	6	1	23.8242	20.0029	3.82133	0.00180397	0.000964813	conserved hypotheticals
sp|P9WLA3|Y2558_MYCTU	P9WLA3	Rv2558	Rv2558	6	2	24.6694	23.7102	0.959194	0.125922	0.00571459	conserved hypotheticals
sp|P9WG15|Y2563_MYCTU	P9WG15	Rv2563	Rv2563	6	6	25.0184	25.1791	-0.160711	0.622887	1	cell wall and cell processes
sp|P9WQI5|Y2564_MYCTU	P9WQI5	glnQ	Rv2564	6	6	23.6906	23.6423	0.0483207	0.822319	1	cell wall and cell processes
sp|P9WIY7|Y2565_MYCTU	P9WIY7	Rv2565	Rv2565	6	6	21.1553	21.2795	-0.124166	0.707725	1	conserved hypotheticals
tr|Q50732|Q50732_MYCTU	Q50732	Rv2566	Rv2566	6	6	22.7025	21.6526	1.04991	0.0405273	1	conserved hypotheticals
sp|P9WL97|Y2567_MYCTU	P9WL97	Rv2567	Rv2567	6	5	22.6496	21.4872	1.16239	0.0304508	0.224193	conserved hypotheticals
sp|P9WL95|Y2568_MYCTU	P9WL95	Rv2568c	Rv2568c	6	3	23.3623	22.7993	0.563006	0.183738	0.022871	conserved hypotheticals
sp|P9WL93|Y2569_MYCTU	P9WL93	Rv2569c	Rv2569c	6	6	22.5287	24.3004	-1.77169	0.000518927	1	conserved hypotheticals
sp|P9WL89|Y2571_MYCTU	P9WL89	Rv2571c	Rv2571c	4	6	17.6386	21.2641	-3.62548	0.000218882	0.0747595	cell wall and cell processes
sp|P9WFW3|SYDND_MYCTU	P9WFW3	aspS	Rv2572c	6	6	25.0887	25.0476	0.0411562	0.867023	1	information pathways
sp|P9WIL1|PANE_MYCTU	P9WIL1	Rv2573	Rv2573	6	6	22.254	22.4566	-0.202583	0.527693	1	conserved hypotheticals
sp|P9WL85|Y2575_MYCTU	P9WL85	Rv2575	Rv2575	6	6	23.8901	23.6318	0.258353	0.200217	1	cell wall and cell processes
sp|P9WFV5|SYH_MYCTU	P9WFV5	hisS	Rv2580c	6	6	22.4325	23.138	-0.705465	0.0523289	1	information pathways
sp|P9WMW3|Y2581_MYCTU	P9WMW3	Rv2581c	Rv2581c	0	3	NA	21.3694	NA	NA	0.022871	virulence, detoxification, adaptation
sp|P9WHG9|RELA_MYCTU	P9WHG9	relA	Rv2583c	6	6	22.0645	22.938	-0.873489	0.00591567	1	intermediary metabolism and respiration
sp|P9WQ07|APT_MYCTU	P9WQ07	apt	Rv2584c	6	6	23.1638	23.2267	-0.0629192	0.83852	1	intermediary metabolism and respiration
sp|P9WL77|Y2585_MYCTU	P9WL77	Rv2585c	Rv2585c	6	6	23.1591	21.938	1.22119	0.00529747	1	cell wall and cell processes
sp|P9WGN9|SECF_MYCTU	P9WGN9	secF	Rv2586c	6	6	24.6872	25.71	-1.02282	0.00218406	1	cell wall and cell processes
sp|P9WGP1|SECD_MYCTU	P9WGP1	secD	Rv2587c	6	6	22.1323	22.5382	-0.405899	0.176093	1	cell wall and cell processes
sp|P9WL75|YAJC_MYCTU	P9WL75	yajC	Rv2588c	6	6	24.7897	22.9893	1.80041	0.000934615	1	cell wall and cell processes
sp|P9WQ79|GABT_MYCTU	P9WQ79	gabT	Rv2589	6	6	24.0401	23.1326	0.907457	0.0105266	1	intermediary metabolism and respiration
sp|Q50631|CAR_MYCTU	Q50631	fadD9	Rv2590	6	6	23.3674	21.6558	1.71157	7.54407e-06	1	lipid metabolism
sp|P9WGW1|RUVB_MYCTU	P9WGW1	ruvB	Rv2592c	1	6	21.5741	24.435	-2.86091	0.00344501	0.000964813	information pathways
sp|P9WGW3|RUVA_MYCTU	P9WGW3	ruvA	Rv2593c	2	6	21.5301	24.3736	-2.84355	0.000779051	0.00571459	information pathways
sp|P9WFC3|VPB40_MYCTU	P9WFC3	vapB40	Rv2595	6	6	21.8022	21.8811	-0.0788824	0.805665	1	virulence, detoxification, adaptation
sp|P9WJ21|VPB41_MYCTU	P9WJ21	vapB41	Rv2601A	3	5	20.2216	18.8893	1.33229	0.0555456	0.212864	virulence, detoxification, adaptation
sp|P9WGA5|Y2603_MYCTU	P9WGA5	Rv2603c	Rv2603c	6	6	23.3949	23.1206	0.274276	0.334151	1	conserved hypotheticals
sp|P9WII7|PDXT_MYCTU	P9WII7	snoP	Rv2604c	5	6	22.1762	22.5488	-0.372506	0.410447	0.224193	intermediary metabolism and respiration
tr|I6X4S7|I6X4S7_MYCTU	I6X4S7	tesB2	Rv2605c	6	6	20.4502	20.9432	-0.492979	0.433499	1	lipid metabolism
sp|P9WII9|PDXS_MYCTU	P9WII9	snzP	Rv2606c	6	6	26.4778	26.33	0.147812	0.466086	1	intermediary metabolism and respiration
sp|P9WIJ1|PDXH_MYCTU	P9WIJ1	pdxH	Rv2607	6	6	23.0871	22.4322	0.654925	0.0795762	1	intermediary metabolism and respiration
tr|I6YDV4|I6YDV4_MYCTU	I6YDV4	Rv2609c	Rv2609c	0	4	NA	24.8623	NA	NA	0.00571459	cell wall and cell processes
sp|P9WMZ5|PIMA_MYCTU	P9WMZ5	pimA	Rv2610c	0	6	NA	22.1649	NA	NA	4.52945e-05	lipid metabolism
sp|P9WMK9|AP4A_MYCTU	P9WMK9	Rv2613c	Rv2613c	6	6	24.3144	25.5722	-1.2578	6.85905e-06	1	lipid metabolism
sp|P9WFT5|SYT_MYCTU	P9WFT5	thrS	Rv2614c	6	6	21.2795	20.9254	0.354112	0.0710505	1	information pathways
tr|O06198|O06198_MYCTU	O06198	Rv2616	Rv2616	3	0	22.5216	NA	NA	NA	0.022871	conserved hypotheticals
tr|O06194|O06194_MYCTU	O06194	Rv2619c	Rv2619c	6	6	22.309	21.6249	0.684119	0.232021	1	conserved hypotheticals
tr|I6XES4|I6XES4_MYCTU	I6XES4	Rv2622	Rv2622	5	6	22.2352	22.9757	-0.740514	0.0517507	0.224193	intermediary metabolism and respiration
sp|P9WFD7|Y2623_MYCTU	P9WFD7	TB31.7	Rv2623	6	6	25.051	24.779	0.271968	0.48795	1	virulence, detoxification, adaptation
sp|P9WFD5|Y2624_MYCTU	P9WFD5	Rv2624c	Rv2624c	6	6	24.8189	25.2621	-0.443219	0.110331	1	virulence, detoxification, adaptation
sp|P9WHR1|RIP3_MYCTU	P9WHR1	Rv2625c	Rv2625c	4	0	23.1859	NA	NA	NA	0.00571459	cell wall and cell processes
sp|P9WJA3|HRP1_MYCTU	P9WJA3	hrp1	Rv2626c	6	6	23.5023	22.2125	1.28979	0.0118133	1	conserved hypotheticals
sp|P9WL63|Y2629_MYCTU	P9WL63	Rv2629	Rv2629	6	6	24.1181	23.0249	1.09319	2.35668e-05	1	conserved hypotheticals
sp|P9WL61|Y2632_MYCTU	P9WL61	Rv2632c	Rv2632c	6	6	28.6012	25.1118	3.48938	1.40643e-08	1	conserved hypotheticals
sp|P9WL55|Y2636_MYCTU	P9WL55	Rv2636	Rv2636	6	4	21.4548	22.8143	-1.35952	0.00702978	0.0747595	conserved hypotheticals
sp|P9WIR5|CADI_MYCTU	P9WIR5	cadI	Rv2641	4	4	22.2487	21.9051	0.343605	0.680056	1	conserved hypotheticals
tr|I6X4W4|I6X4W4_MYCTU	I6X4W4	arsC	Rv2643	4	0	21.8063	NA	NA	NA	0.00571459	cell wall and cell processes
tr|P71947|P71947_MYCTU	P71947	Rv2650c	Rv2650c	6	5	22.0858	22.7867	-0.700976	0.305154	0.224193	insertion seqs and phages
sp|P9WL47|Y2658_MYCTU	P9WL47	Rv2658c	Rv2658c	6	6	22.2379	22.5117	-0.273776	0.133066	1	insertion seqs and phages
tr|I6Y1G3|I6Y1G3_MYCTU	I6Y1G3	Rv2670c	Rv2670c	4	3	23.3635	23.4128	-0.049317	0.943467	0.557128	conserved hypotheticals
tr|P71968|P71968_MYCTU	P71968	ribD	Rv2671	4	1	23.9474	23.6976	0.249732	0.643889	0.0711741	intermediary metabolism and respiration
sp|P9WMZ7|AFTC_MYCTU	P9WMZ7	aftC	Rv2673	5	1	21.9263	22.3285	-0.402238	0.655711	0.0158264	cell wall and cell processes
tr|I6YA00|I6YA00_MYCTU	I6YA00	msrB	Rv2674	6	4	23.2568	22.9556	0.301203	0.464323	0.0747595	intermediary metabolism and respiration
tr|I6Y1G8|I6Y1G8_MYCTU	I6Y1G8	Rv2675c	Rv2675c	4	0	23.0309	NA	NA	NA	0.00571459	conserved hypotheticals
sp|P9WL45|CHDC_MYCTU	P9WL45	Rv2676c	Rv2676c	0	3	NA	20.3957	NA	NA	0.022871	conserved hypotheticals
sp|P9WMP1|CGOX_MYCTU	P9WMP1	hemY	Rv2677c	4	2	24.7525	24.014	0.73853	0.104214	0.243678	intermediary metabolism and respiration
tr|I6YA03|I6YA03_MYCTU	I6YA03	echA15	Rv2679	6	0	23.7151	NA	NA	NA	4.52945e-05	lipid metabolism
tr|O86317|O86317_MYCTU	O86317	Rv2680	Rv2680	6	6	22.9347	23.5161	-0.581416	0.0331939	1	conserved hypotheticals
tr|I6XF17|I6XF17_MYCTU	I6XF17	Rv2681	Rv2681	6	5	20.9008	20.0646	0.83618	0.176078	0.224193	conserved hypotheticals
sp|P9WNS3|DXS_MYCTU	P9WNS3	dxs1	Rv2682c	6	6	24.1082	24.5351	-0.426881	0.378902	1	intermediary metabolism and respiration
tr|I6X540|I6X540_MYCTU	I6X540	Rv2683	Rv2683	6	6	22.1834	22.8101	-0.626695	0.0495412	1	conserved hypotheticals
tr|I6Y1H7|I6Y1H7_MYCTU	I6Y1H7	Rv2690c	Rv2690c	6	5	21.8422	22.1531	-0.310862	0.41107	0.224193	cell wall and cell processes
tr|I6XF25|I6XF25_MYCTU	I6XF25	ceoB	Rv2691	6	5	23.6088	21.4722	2.13656	0.000272424	0.224193	cell wall and cell processes
sp|P9WFZ3|TRKA_MYCTU	P9WFZ3	ceoC	Rv2692	6	6	25.7362	23.7233	2.01286	0.0479068	1	cell wall and cell processes
tr|O07196|O07196_MYCTU	O07196	Rv2694c	Rv2694c	6	6	24.2631	24.872	-0.608829	0.234906	1	conserved hypotheticals
tr|I6Y1I1|I6Y1I1_MYCTU	I6Y1I1	Rv2695	Rv2695	6	3	22.3273	22.6951	-0.367821	0.334715	0.022871	conserved hypotheticals
tr|I6XF31|I6XF31_MYCTU	I6XF31	Rv2696c	Rv2696c	6	6	24.5459	23.903	0.642878	0.0913698	1	conserved hypotheticals
sp|P9WNS5|DUT_MYCTU	P9WNS5	dut	Rv2697c	6	6	22.5255	23.5226	-0.997044	0.000804345	1	intermediary metabolism and respiration
tr|I6YA17|I6YA17_MYCTU	I6YA17	Rv2699c	Rv2699c	6	6	25.292	25.6632	-0.371217	0.040686	1	conserved hypotheticals
tr|I6Y1I5|I6Y1I5_MYCTU	I6Y1I5	Rv2700	Rv2700	4	4	24.4972	22.7771	1.72011	0.00302945	1	cell wall and cell processes
sp|P9WKI9|SUHB_MYCTU	P9WKI9	suhB	Rv2701c	4	6	22.0287	20.7193	1.30938	0.0321137	0.0747595	intermediary metabolism and respiration
sp|P9WIN1|PPGK_MYCTU	P9WIN1	ppgK	Rv2702	5	2	20.9284	20.7768	0.151605	0.863312	0.0711741	intermediary metabolism and respiration
sp|P9WGI1|SIGA_MYCTU	P9WGI1	sigA	Rv2703	6	6	23.9712	25.6064	-1.6352	5.31215e-06	1	information pathways
tr|I6YA21|I6YA21_MYCTU	I6YA21	Rv2704	Rv2704	6	6	21.6001	21.9037	-0.303661	0.0170768	1	conserved hypotheticals
tr|I6X562|I6X562_MYCTU	I6X562	Rv2708c	Rv2708c	6	6	25.3034	25.2686	0.034806	0.917549	1	conserved hypotheticals
tr|I6YA25|I6YA25_MYCTU	I6YA25	Rv2709	Rv2709	4	6	21.5583	21.8033	-0.244969	0.663009	0.0747595	cell wall and cell processes
sp|P9WGI5|SIGB_MYCTU	P9WGI5	sigB	Rv2710	6	6	24.1027	23.5191	0.583565	0.431921	1	information pathways
sp|P9WMH1|IDER_MYCTU	P9WMH1	ideR	Rv2711	6	6	25.6584	25.3401	0.318314	0.124974	1	regulatory proteins
sp|P9WHH5|STHA_MYCTU	P9WHH5	sthA	Rv2713	6	6	21.7475	21.7812	-0.033729	0.875873	1	intermediary metabolism and respiration
tr|I6YA29|I6YA29_MYCTU	I6YA29	Rv2714	Rv2714	6	6	22.845	23.3285	-0.483508	0.175611	1	conserved hypotheticals
sp|P9WNH3|Y2715_MYCTU	P9WNH3	Rv2715	Rv2715	4	6	21.9673	22.5731	-0.605742	0.113239	0.0747595	intermediary metabolism and respiration
sp|P9WL43|Y2716_MYCTU	P9WL43	Rv2716	Rv2716	6	0	20.8094	NA	NA	NA	4.52945e-05	conserved hypotheticals
sp|P9WFG7|Y2717_MYCTU	P9WFG7	Rv2717c	Rv2717c	4	0	24.9684	NA	NA	NA	0.00571459	conserved hypotheticals
sp|P9WIZ1|NRDR_MYCTU	P9WIZ1	nrdR	Rv2718c	6	6	25.2734	25.1198	0.1536	0.734281	1	regulatory proteins
sp|P9WHR7|LEXA_MYCTU	P9WHR7	lexA	Rv2720	6	6	25.4519	26.1336	-0.681698	0.00421454	1	regulatory proteins
tr|I6XF52|I6XF52_MYCTU	I6XF52	Rv2721c	Rv2721c	6	6	23.4885	23.9796	-0.491162	0.254476	1	cell wall and cell processes
sp|P9WG93|Y2723_MYCTU	P9WG93	Rv2723	Rv2723	4	3	19.8406	18.19	1.65057	0.180598	0.557128	cell wall and cell processes
tr|O33230|O33230_MYCTU	O33230	hflX	Rv2725c	4	6	21.6782	22.5311	-0.852878	0.165377	0.0747595	intermediary metabolism and respiration
sp|P9WP19|DAPF_MYCTU	P9WP19	dapF	Rv2726c	6	6	25.6327	24.7784	0.854331	0.00457908	1	intermediary metabolism and respiration
tr|I6X579|I6X579_MYCTU	I6X579	Rv2728c	Rv2728c	1	6	20.5324	22.119	-1.5866	0.0659634	0.000964813	conserved hypotheticals
tr|I6XF60|I6XF60_MYCTU	I6XF60	Rv2731	Rv2731	6	6	23.2243	22.6643	0.559961	0.12615	1	conserved hypotheticals
tr|O33237|O33237_MYCTU	O33237	Rv2732c	Rv2732c	6	6	24.4398	25.7495	-1.30969	2.10274e-05	1	cell wall and cell processes
sp|P9WK05|MIAB_MYCTU	P9WK05	Rv2733c	Rv2733c	0	3	NA	21.7239	NA	NA	0.022871	conserved hypotheticals
sp|P9WHI1|RECX_MYCTU	P9WHI1	recX	Rv2736c	0	6	NA	22.2798	NA	NA	4.52945e-05	information pathways
sp|P9WHJ3|RECA_MYCTU	P9WHJ3	recA	Rv2737c	4	6	22.823	23.9962	-1.17319	4.35116e-05	0.0747595	information pathways
tr|O33282|O33282_MYCTU	O33282	Rv2739c	Rv2739c	3	6	22.3521	23.5093	-1.15721	0.202915	0.022871	intermediary metabolism and respiration
sp|O33283|EPHG_MYCTU	O33283	ephG	Rv2740	6	6	25.2577	24.3028	0.954941	0.0374842	1	virulence, detoxification, adaptation
sp|P0DMQ8|Y2742_MYCTU	P0DMQ8	Rv2742a	Rv2742a	0	5	NA	24.2571	NA	NA	0.000964813	PE/PPE
sp|O33285|Y274C_MYCTU	O33285	Rv2742c	Rv2742c	5	0	24.6688	NA	NA	NA	0.000964813	conserved hypotheticals
sp|I6YA50|Y2743_MYCTU	I6YA50	Rv2743c	Rv2743c	5	6	23.134	23.1134	0.0206208	0.971909	0.224193	cell wall and cell processes
sp|P9WHP5|PSPA_MYCTU	P9WHP5	35kd_ag	Rv2744c	6	6	27.3919	26.4867	0.905197	0.000829955	1	conserved hypotheticals
sp|P9WNA3|FTSK_MYCTU	P9WNA3	ftsK	Rv2748c	3	6	21.4595	21.3903	0.0691928	0.821042	0.022871	cell wall and cell processes
tr|O33291|O33291_MYCTU	O33291	Rv2749	Rv2749	6	6	23.9377	24.0361	-0.0983779	0.780554	1	conserved hypotheticals
sp|P9WGS5|Y2750_MYCTU	P9WGS5	Rv2750	Rv2750	6	1	21.576	21.2452	0.33078	0.702837	0.000964813	intermediary metabolism and respiration
tr|I6YEA3|I6YEA3_MYCTU	I6YEA3	Rv2751	Rv2751	6	6	20.2222	20.2044	0.0177938	0.980676	1	conserved hypotheticals
sp|P9WGZ9|RNJ_MYCTU	P9WGZ9	Rv2752c	Rv2752c	6	4	23.7469	24.0168	-0.269901	0.110438	0.0747595	conserved hypotheticals
sp|P9WP25|DAPA_MYCTU	P9WP25	dapA	Rv2753c	6	3	23.8991	23.0024	0.896756	0.0721168	0.022871	intermediary metabolism and respiration
sp|P9WG57|THYX_MYCTU	P9WG57	thyX	Rv2754c	6	1	21.999	21.238	0.761003	0.384303	0.000964813	intermediary metabolism and respiration
tr|O33298|O33298_MYCTU	O33298	hsdM	Rv2756c	0	6	NA	21.5641	NA	NA	4.52945e-05	information pathways
sp|P9WF57|VPC42_MYCTU	P9WF57	vapC42	Rv2759c	4	5	20.5475	19.2986	1.24883	0.026591	0.501795	virulence, detoxification, adaptation
sp|P9WJ19|VPB42_MYCTU	P9WJ19	vapB42	Rv2760c	3	4	22.5661	22.6951	-0.129066	0.732738	0.557128	virulence, detoxification, adaptation
sp|P9WNX1|DYR_MYCTU	P9WNX1	dfrA	Rv2763c	3	4	21.9404	22.1045	-0.164142	0.76067	0.557128	intermediary metabolism and respiration
sp|P9WFR9|TYSY_MYCTU	P9WFR9	thyA	Rv2764c	1	5	22.9181	23.9718	-1.05367	0.0136348	0.0158264	intermediary metabolism and respiration
tr|I6YEB6|I6YEB6_MYCTU	I6YEB6	Rv2766c	Rv2766c	6	6	26.9604	25.4246	1.5358	0.000240714	1	intermediary metabolism and respiration
tr|I6YA75|I6YA75_MYCTU	I6YA75	Rv2772c	Rv2772c	6	6	22.3876	22.8818	-0.494294	0.210144	1	cell wall and cell processes
sp|P9WP23|DAPB_MYCTU	P9WP23	dapB	Rv2773c	6	6	24.753	25.0075	-0.25451	0.274078	1	intermediary metabolism and respiration
tr|I6X5C5|I6X5C5_MYCTU	I6X5C5	Rv2781c	Rv2781c	4	0	21.4012	NA	NA	NA	0.00571459	intermediary metabolism and respiration
sp|P9WHT5|Y2782_MYCTU	P9WHT5	pepR	Rv2782c	0	4	NA	21.9318	NA	NA	0.00571459	intermediary metabolism and respiration
sp|P9WI57|PNP_MYCTU	P9WI57	gpsI	Rv2783c	6	6	25.9697	26.0161	-0.0464291	0.806821	1	information pathways
sp|P9WH55|RS15_MYCTU	P9WH55	rpsO	Rv2785c	6	6	23.3681	23.8389	-0.470765	0.207768	1	information pathways
tr|I6X5C9|I6X5C9_MYCTU	I6X5C9	ribF	Rv2786c	5	2	23.0785	23.2019	-0.123406	0.902741	0.0711741	intermediary metabolism and respiration
tr|I6Y1Q2|I6Y1Q2_MYCTU	I6Y1Q2	sirR	Rv2788	3	4	21.4544	21.7173	-0.262956	0.418044	0.557128	regulatory proteins
tr|I6XFA9|I6XFA9_MYCTU	I6XFA9	fadE21	Rv2789c	6	6	25.3868	23.898	1.48881	9.84381e-05	1	lipid metabolism
tr|O33332|O33332_MYCTU	O33332	ltp1	Rv2790c	6	6	21.4483	21.0384	0.409822	0.0835721	1	cell wall and cell processes
sp|P9WHP7|TRUB_MYCTU	P9WHP7	truB	Rv2793c	3	6	21.8151	22.2554	-0.440312	0.19845	0.022871	information pathways
sp|O33336|PPTT_MYCTU	O33336	pptT	Rv2794c	0	6	NA	24.4426	NA	NA	4.52945e-05	lipid metabolism
sp|I6YEE1|PPTH_MYCTU	I6YEE1	Rv2795c	Rv2795c	2	3	23.4377	22.2972	1.14048	0.00534303	0.557128	conserved hypotheticals
sp|P0CL61|MAZE9_MYCTU	P0CL61	mazE9	Rv2801A	4	5	22.381	22.8729	-0.491896	0.19595	0.501795	virulence, detoxification, adaptation
tr|P71649|P71649_MYCTU	P71649	Rv2802c	Rv2802c	0	3	NA	23.7377	NA	NA	0.022871	conserved hypotheticals
tr|I6XFC2|I6XFC2_MYCTU	I6XFC2	Rv2803	Rv2803	0	6	NA	22.4671	NA	NA	4.52945e-05	conserved hypotheticals
tr|P71643|P71643_MYCTU	P71643	Rv2808	Rv2808	4	2	23.9123	23.0471	0.865241	0.275118	0.243678	conserved hypotheticals
sp|P71635|CSM6_MYCTU	P71635	Rv2818c	Rv2818c	6	5	21.6566	21.7121	-0.0555527	0.879009	0.224193	unknown
sp|P9WJF9|CSM3_MYCTU	P9WJF9	Rv2821c	Rv2821c	2	6	19.9641	20.5882	-0.62417	0.151561	0.00571459	conserved hypotheticals
sp|P9WPJ1|CAS6_MYCTU	P9WPJ1	Rv2824c	Rv2824c	0	4	NA	22.3719	NA	NA	0.00571459	conserved hypotheticals
sp|P71622|VPB22_MYCTU	P71622	vapB22	Rv2830c	0	4	NA	23.1483	NA	NA	0.00571459	virulence, detoxification, adaptation
tr|I6YEH6|I6YEH6_MYCTU	I6YEH6	echA16	Rv2831	5	0	22.0575	NA	NA	NA	0.000964813	lipid metabolism
sp|P9WHJ7|RBFA_MYCTU	P9WHJ7	rbfA	Rv2838c	6	6	22.3791	22.9577	-0.578611	0.110445	1	information pathways
sp|P9WKK1|IF2_MYCTU	P9WKK1	infB	Rv2839c	6	6	24.6037	24.0867	0.516997	0.077008	1	information pathways
tr|I6XFF7|I6XFF7_MYCTU	I6XFF7	Rv2840c	Rv2840c	3	0	22.7005	NA	NA	NA	0.022871	conserved hypotheticals
sp|P9WIV3|NUSA_MYCTU	P9WIV3	nusA	Rv2841c	6	6	23.2408	22.7	0.540731	0.0325337	1	information pathways
sp|P9WH17|RIMP_MYCTU	P9WH17	Rv2842c	Rv2842c	3	4	22.9735	22.9872	-0.0136902	0.97741	0.557128	conserved hypotheticals
sp|P9WFT9|SYP_MYCTU	P9WFT9	proS	Rv2845c	6	6	24.7297	23.7193	1.01043	0.0230915	1	information pathways
sp|P9WJY5|EFPA_MYCTU	P9WJY5	efpA	Rv2846c	3	5	18.3504	20.0339	-1.68353	0.104902	0.212864	cell wall and cell processes
tr|I6X5I7|I6X5I7_MYCTU	I6X5I7	cysG	Rv2847c	6	0	22.8283	NA	NA	NA	4.52945e-05	intermediary metabolism and respiration
tr|I6Y1V6|I6Y1V6_MYCTU	I6Y1V6	cobO	Rv2849c	0	5	NA	20.8427	NA	NA	0.000964813	intermediary metabolism and respiration
sp|P9WPR3|Y2850_MYCTU	P9WPR3	Rv2850c	Rv2850c	6	6	24.5088	24.2564	0.252405	0.455431	1	intermediary metabolism and respiration
sp|P9WFQ5|Y2851_MYCTU	P9WFQ5	Rv2851c	Rv2851c	5	6	22.336	22.2141	0.1219	0.794904	0.224193	intermediary metabolism and respiration
sp|P9WJP5|MQO_MYCTU	P9WJP5	mqo	Rv2852c	3	5	21.8017	22.0353	-0.233551	0.356204	0.212864	intermediary metabolism and respiration
tr|O05805|O05805_MYCTU	O05805	Rv2854	Rv2854	0	6	NA	22.1335	NA	NA	4.52945e-05	conserved hypotheticals
sp|P9WHH3|MTR_MYCTU	P9WHH3	mtr	Rv2855	6	6	22.3904	21.9285	0.46189	0.00935514	1	intermediary metabolism and respiration
tr|O33340|O33340_MYCTU	O33340	aldC	Rv2858c	6	6	22.9256	21.6913	1.23428	0.0294109	1	intermediary metabolism and respiration
sp|O33341|Y2859_MYCTU	O33341	Rv2859c	Rv2859c	3	6	23.147	23.0804	0.0666067	0.883411	0.022871	intermediary metabolism and respiration
tr|I6X5K1|I6X5K1_MYCTU	I6X5K1	glnA4	Rv2860c	6	6	20.8996	20.214	0.68565	0.000370695	1	intermediary metabolism and respiration
sp|P9WK19|MAP12_MYCTU	P9WK19	mapB	Rv2861c	3	6	20.7877	20.8647	-0.0770118	0.876029	0.022871	intermediary metabolism and respiration
tr|O33346|O33346_MYCTU	O33346	Rv2864c	Rv2864c	0	3	NA	23.6419	NA	NA	0.022871	cell wall and cell processes
sp|O33347|RELF_MYCTU	O33347	relF	Rv2865	4	5	23.2723	22.6077	0.66456	0.08121	0.501795	virulence, detoxification, adaptation
sp|P9WKG3|ISPG_MYCTU	P9WKG3	gcpE	Rv2868c	6	6	24.8546	25.5467	-0.692111	0.000116543	1	conserved hypotheticals
sp|P9WHS3|RIP1_MYCTU	P9WHS3	rip	Rv2869c	6	6	21.8902	22.6932	-0.803003	0.0755726	1	cell wall and cell processes
sp|P9WNS1|DXR_MYCTU	P9WNS1	dxr	Rv2870c	6	5	24.0998	24.4037	-0.303911	0.631181	0.224193	intermediary metabolism and respiration
sp|P9WL41|VPB43_MYCTU	P9WL41	vapB43	Rv2871	4	5	23.1001	22.9527	0.147438	0.682228	0.501795	virulence, detoxification, adaptation
sp|P9WPF7|CDSA_MYCTU	P9WPF7	cdsA	Rv2881c	6	6	23.8199	22.624	1.1959	0.00502765	1	lipid metabolism
sp|P9WGY1|RRF_MYCTU	P9WGY1	frr	Rv2882c	6	6	23.9116	23.3513	0.56034	0.029495	1	information pathways
sp|P9WHK5|PYRH_MYCTU	P9WHK5	pyrH	Rv2883c	6	6	24.085	24.1526	-0.0676385	0.876669	1	intermediary metabolism and respiration
tr|I6X5M3|I6X5M3_MYCTU	I6X5M3	Rv2884	Rv2884	0	5	NA	23.5805	NA	NA	0.000964813	regulatory proteins
sp|P9WME9|HTMR_MYCTU	P9WME9	Rv2887	Rv2887	5	5	23.8703	23.4909	0.379392	0.52618	1	regulatory proteins
sp|P9WQ95|AMI3_MYCTU	P9WQ95	amiC	Rv2888c	5	0	23.6542	NA	NA	NA	0.000964813	intermediary metabolism and respiration
sp|P9WNM1|EFTS_MYCTU	P9WNM1	tsf	Rv2889c	6	6	25.8311	25.5907	0.240421	0.255613	1	information pathways
sp|P9WH39|RS2_MYCTU	P9WH39	rpsB	Rv2890c	6	6	25.9983	26.2545	-0.256222	0.167931	1	information pathways
tr|I6YEN3|I6YEN3_MYCTU	I6YEN3	Rv2893	Rv2893	6	4	23.4355	21.8981	1.53743	0.000467127	0.0747595	intermediary metabolism and respiration
sp|P9WL31|Y2895_MYCTU	P9WL31	viuB	Rv2895c	5	6	25.4266	24.6919	0.734651	0.0233888	0.224193	intermediary metabolism and respiration
sp|P9WNF1|FDHD_MYCTU	P9WNF1	fdhD	Rv2899c	0	3	NA	23.1492	NA	NA	0.022871	intermediary metabolism and respiration
sp|P9WJP9|Y2900_MYCTU	P9WJP9	fdhF	Rv2900c	0	3	NA	18.5485	NA	NA	0.022871	intermediary metabolism and respiration
sp|P9WL27|Y2901_MYCTU	P9WL27	Rv2901c	Rv2901c	6	6	24.1426	24.7825	-0.639959	0.00789361	1	conserved hypotheticals
sp|P9WKA1|LEP_MYCTU	P9WKA1	lepB	Rv2903c	6	6	23.3405	21.9373	1.40326	9.65596e-05	1	cell wall and cell processes
sp|P9WHC9|RL19_MYCTU	P9WHC9	rplS	Rv2904c	6	6	22.8061	22.7129	0.0932605	0.852504	1	information pathways
sp|P9WFY7|TRMD_MYCTU	P9WFY7	trmD	Rv2906c	6	5	23.9614	22.0772	1.8842	0.00192439	0.224193	information pathways
sp|P9WH19|RIMM_MYCTU	P9WH19	rimM	Rv2907c	3	2	23.9186	23.986	-0.0674215	0.93166	0.557128	information pathways
sp|P9WFM7|Y2908_MYCTU	P9WFM7	Rv2908c	Rv2908c	6	6	25.6101	24.7745	0.835585	0.00386239	1	conserved hypotheticals
sp|P9WH53|RS16_MYCTU	P9WH53	rpsP	Rv2909c	6	6	25.9076	25.5864	0.321229	0.0855993	1	information pathways
sp|I6Y204|DACB2_MYCTU	I6Y204	dacB2	Rv2911	3	6	21.7371	23.0833	-1.34624	0.0254797	0.022871	cell wall and cell processes
sp|P9WJH9|Y2913_MYCTU	P9WJH9	Rv2913c	Rv2913c	1	6	23.9308	24.231	-0.300199	0.75913	0.000964813	intermediary metabolism and respiration
sp|P9WL23|Y2915_MYCTU	P9WL23	Rv2915c	Rv2915c	3	6	23.2055	23.7752	-0.569705	0.169518	0.022871	conserved hypotheticals
sp|P9WGD7|SRP54_MYCTU	P9WGD7	ffh	Rv2916c	6	6	23.4468	24.2298	-0.783	0.000950746	1	cell wall and cell processes
sp|P9WN31|GLNB_MYCTU	P9WN31	glnB	Rv2919c	6	6	24.3116	23.8336	0.47795	0.304615	1	regulatory proteins
sp|P9WGD9|FTSY_MYCTU	P9WGD9	ftsY	Rv2921c	6	6	25.3595	24.7026	0.656946	0.000860006	1	cell wall and cell processes
sp|P9WGF3|SMC_MYCTU	P9WGF3	smc	Rv2922c	6	6	23.5147	24.8697	-1.35503	5.53892e-05	1	cell wall and cell processes
sp|P9WNC3|FPG1_MYCTU	P9WNC3	fpg	Rv2924c	1	4	20.2241	21.45	-1.22591	0.036085	0.0711741	information pathways
sp|P9WH03|RNC_MYCTU	P9WH03	rnc	Rv2925c	6	6	22.3983	22.8579	-0.459628	0.0716783	1	information pathways
sp|P9WL17|Y2926_MYCTU	P9WL17	Rv2926c	Rv2926c	4	6	23.2649	24.0681	-0.803131	0.14324	0.0747595	conserved hypotheticals
sp|P9WL15|Y2927_MYCTU	P9WL15	Rv2927c	Rv2927c	6	6	23.8784	25.4058	-1.52739	1.3845e-05	1	conserved hypotheticals
sp|P9WQD5|TESA_MYCTU	P9WQD5	tesA	Rv2928	6	6	23.463	22.8469	0.616141	0.0426975	1	lipid metabolism
sp|P9WQ43|FAA26_MYCTU	P9WQ43	fadD26	Rv2930	5	5	23.2095	23.2855	-0.0759991	0.887878	1	lipid metabolism
sp|P9WQE7|PPSA_MYCTU	P9WQE7	ppsA	Rv2931	1	6	19.9607	20.7654	-0.804749	0.00300285	0.000964813	lipid metabolism
sp|P9WQE5|PPSB_MYCTU	P9WQE5	ppsB	Rv2932	4	6	21.2824	21.3343	-0.0519083	0.931806	0.0747595	lipid metabolism
sp|P96202|PPSC_MYCTU	P96202	ppsC	Rv2933	6	6	21.5296	22.454	-0.924431	0.000562049	1	lipid metabolism
sp|P9WQE3|PPSD_MYCTU	P9WQE3	ppsD	Rv2934	6	6	21.0922	22.4542	-1.362	0.00271046	1	lipid metabolism
sp|P9WQE1|PPSE_MYCTU	P9WQE1	ppsE	Rv2935	6	6	21.4092	21.4686	-0.0593946	0.884951	1	lipid metabolism
sp|P9WQL9|DRRA_MYCTU	P9WQL9	drrA	Rv2936	0	6	NA	24.0438	NA	NA	4.52945e-05	cell wall and cell processes
sp|P9WG21|DRRC_MYCTU	P9WG21	drrC	Rv2938	1	5	20.6515	21.237	-0.585418	0.586156	0.0158264	cell wall and cell processes
sp|P9WIN5|PAPA5_MYCTU	P9WIN5	papA5	Rv2939	6	6	21.8022	22.4411	-0.638924	0.0469429	1	lipid metabolism
tr|I6Y231|I6Y231_MYCTU	I6Y231	mas	Rv2940c	6	6	24.662	25.802	-1.14004	6.76529e-06	1	lipid metabolism
sp|P9WQ59|FAA28_MYCTU	P9WQ59	fadD28	Rv2941	6	6	25.874	26.367	-0.492975	0.054166	1	lipid metabolism
sp|P9WJU7|MMPL7_MYCTU	P9WJU7	mmpL7	Rv2942	6	3	22.9108	21.2576	1.65313	0.00609584	0.022871	cell wall and cell processes
sp|P9WK65|LPPX_MYCTU	P9WK65	lppX	Rv2945c	6	0	22.1096	NA	NA	NA	4.52945e-05	cell wall and cell processes
sp|P96284|PKS15_MYCTU	P96284	pks15	Rv2947c	1	4	21.278	21.4244	-0.14643	0.693104	0.0711741	lipid metabolism
sp|P9WQ61|FAA22_MYCTU	P9WQ61	fadD22	Rv2948c	5	6	21.0685	22.1243	-1.05575	0.00244802	0.224193	lipid metabolism
sp|P9WIC5|PHBS_MYCTU	P9WIC5	Rv2949c	Rv2949c	6	6	22.5629	22.9457	-0.382813	0.328693	1	intermediary metabolism and respiration
sp|P95141|FAA29_MYCTU	P95141	fadD29	Rv2950c	6	6	21.8948	21.2925	0.602294	0.182935	1	lipid metabolism
sp|P9WIB7|PHKR_MYCTU	P9WIB7	Rv2951c	Rv2951c	6	6	24.6564	24.3913	0.265135	0.210334	1	intermediary metabolism and respiration
sp|P9WIN3|PHMT_MYCTU	P9WIN3	Rv2952	Rv2952	0	6	NA	22.2287	NA	NA	4.52945e-05	intermediary metabolism and respiration
sp|P9WGV5|TAER_MYCTU	P9WGV5	Rv2953	Rv2953	6	6	21.7111	21.9204	-0.20935	0.3407	1	lipid metabolism
tr|I6X5U4|I6X5U4_MYCTU	I6X5U4	Rv2954c	Rv2954c	0	5	NA	21.789	NA	NA	0.000964813	conserved hypotheticals
tr|P95137|P95137_MYCTU	P95137	Rv2955c	Rv2955c	6	0	25.769	NA	NA	NA	4.52945e-05	conserved hypotheticals
tr|I6Y242|I6Y242_MYCTU	I6Y242	Rv2956	Rv2956	0	3	NA	20.6045	NA	NA	0.022871	conserved hypotheticals
sp|P9WMX7|GLTR1_MYCTU	P9WMX7	Rv2957	Rv2957	2	6	23.2916	22.7732	0.518393	0.425384	0.00571459	intermediary metabolism and respiration
sp|P9WFR1|GLTR2_MYCTU	P9WFR1	Rv2958c	Rv2958c	2	6	21.5603	20.6074	0.952882	0.0317392	0.00571459	intermediary metabolism and respiration
sp|P9WIM5|RNMT_MYCTU	P9WIM5	Rv2959c	Rv2959c	6	6	22.3761	20.7549	1.62114	0.00235864	1	intermediary metabolism and respiration
sp|I6YET7|Y2963_MYCTU	I6YET7	Rv2963	Rv2963	6	0	23.7618	NA	NA	NA	4.52945e-05	cell wall and cell processes
sp|P9WPA5|COAD_MYCTU	P9WPA5	kdtB	Rv2965c	6	3	23.98	21.8686	2.11142	0.000137548	0.022871	cell wall and cell processes
tr|I6YEU0|I6YEU0_MYCTU	I6YEU0	pca	Rv2967c	6	6	25.9547	25.7292	0.22547	0.455272	1	intermediary metabolism and respiration
tr|O33272|O33272_MYCTU	O33272	Rv2969c	Rv2969c	6	0	22.092	NA	NA	NA	4.52945e-05	cell wall and cell processes
sp|P95125|LIPN_MYCTU	P95125	lipN	Rv2970c	6	6	24.015	23.6233	0.39173	0.0246824	1	intermediary metabolism and respiration
sp|P9WQA5|Y2971_MYCTU	P9WQA5	Rv2971	Rv2971	3	1	24.0226	25.5633	-1.54068	0.306874	0.212864	intermediary metabolism and respiration
sp|P9WFQ9|UNG_MYCTU	P9WFQ9	ung	Rv2976c	3	1	21.623	21.4903	0.132713	0.516249	0.212864	information pathways
sp|P9WG71|THIL_MYCTU	P9WG71	thiL	Rv2977c	6	4	25.4675	24.7843	0.683161	0.291964	0.0747595	intermediary metabolism and respiration
sp|P9WP31|DDL_MYCTU	P9WP31	ddlA	Rv2981c	5	5	21.662	24.7313	-3.06931	1.91646e-05	1	cell wall and cell processes
sp|P9WN77|GPDA_MYCTU	P9WN77	gpdA2	Rv2982c	6	5	21.2469	21.4533	-0.206407	0.750392	0.224193	lipid metabolism
sp|P9WP83|FBID_MYCTU	P9WP83	Rv2983	Rv2983	6	4	23.92	24.0455	-0.1255	0.782664	0.0747595	conserved hypotheticals
sp|P9WHV9|PPK1_MYCTU	P9WHV9	ppk1	Rv2984	6	6	23.8527	23.5598	0.292815	0.428214	1	intermediary metabolism and respiration
sp|P9WIY3|MUTT1_MYCTU	P9WIY3	mutT1	Rv2985	3	0	22.6676	NA	NA	NA	0.022871	information pathways
sp|P9WMK7|DBH_MYCTU	P9WMK7	hupB	Rv2986c	6	3	23.2462	23.7677	-0.521484	0.279702	0.022871	information pathways
sp|P9WQF5|LEUC_MYCTU	P9WQF5	leuC	Rv2988c	6	6	22.9279	23.5504	-0.622529	0.0519657	1	intermediary metabolism and respiration
tr|O53238|O53238_MYCTU	O53238	Rv2989	Rv2989	0	3	NA	22.9806	NA	NA	0.022871	regulatory proteins
sp|P9WFV9|SYE_MYCTU	P9WFV9	gltS	Rv2992c	6	6	24.3227	23.9153	0.407328	0.117431	1	information pathways
tr|I6Y276|I6Y276_MYCTU	I6Y276	Rv2993c	Rv2993c	6	6	23.066	23.3122	-0.246236	0.647194	1	intermediary metabolism and respiration
sp|P9WKK9|LEU3_MYCTU	P9WKK9	leuB	Rv2995c	6	6	24.0057	22.5247	1.48099	6.99192e-05	1	intermediary metabolism and respiration
sp|P9WNX3|SERA_MYCTU	P9WNX3	serA1	Rv2996c	6	6	26.5708	26.3313	0.239432	0.0924673	1	intermediary metabolism and respiration
sp|P9WKJ7|ILVC_MYCTU	P9WKJ7	ilvC	Rv3001c	6	6	27.036	27.3672	-0.331131	0.0754512	1	intermediary metabolism and respiration
sp|P9WKJ3|ILVH_MYCTU	P9WKJ3	ilvN	Rv3002c	6	6	25.2533	26.4022	-1.14883	0.000240575	1	intermediary metabolism and respiration
sp|P9WG41|ILVB1_MYCTU	P9WG41	ilvB1	Rv3003c	4	6	21.7536	22.9793	-1.22575	0.00951626	0.0747595	intermediary metabolism and respiration
sp|P9WIR1|CFP6_MYCTU	P9WIR1	cfp6	Rv3004	3	0	21.8795	NA	NA	NA	0.022871	cell wall and cell processes
tr|I6YAV3|I6YAV3_MYCTU	I6YAV3	Rv3005c	Rv3005c	6	6	21.3464	22.0294	-0.683015	0.178386	1	conserved hypotheticals
tr|I6Y293|I6Y293_MYCTU	I6Y293	lppZ	Rv3006	6	3	21.4397	23.3247	-1.885	0.0210181	0.022871	cell wall and cell processes
sp|P9WN61|GATB_MYCTU	P9WN61	gatB	Rv3009c	6	6	24.9731	25.4705	-0.497446	0.0800371	1	information pathways
sp|P9WID7|PFKA_MYCTU	P9WID7	pfkA	Rv3010c	6	6	25.7943	25.2645	0.529841	0.11119	1	intermediary metabolism and respiration
sp|P9WQA1|GATA_MYCTU	P9WQA1	gatA	Rv3011c	6	6	23.4411	23.6149	-0.173741	0.678471	1	information pathways
sp|P9WN59|GATC_MYCTU	P9WN59	gatC	Rv3012c	6	6	24.4902	24.0614	0.428732	0.30958	1	information pathways
tr|O53260|O53260_MYCTU	O53260	Rv3013	Rv3013	6	6	23.8499	23.5078	0.342114	0.699696	1	conserved hypotheticals
sp|P9WNV1|DNLJ_MYCTU	P9WNV1	ligA	Rv3014c	6	6	21.6285	21.9874	-0.358827	0.0209908	1	information pathways
tr|I6YAW3|I6YAW3_MYCTU	I6YAW3	Rv3015c	Rv3015c	6	6	22.9691	22.1598	0.809303	0.131725	1	conserved hypotheticals
sp|P9WJS5|MNMA_MYCTU	P9WJS5	trmU	Rv3024c	3	5	20.8539	22.0891	-1.23521	0.0469685	0.212864	information pathways
sp|P9WQ71|ISCSL_MYCTU	P9WQ71	iscS	Rv3025c	2	5	20.373	21.5564	-1.18337	0.00196445	0.0711741	intermediary metabolism and respiration
sp|P9WNG9|ETFA_MYCTU	P9WNG9	fixB	Rv3028c	6	6	28.5711	28.2461	0.324902	0.0723428	1	intermediary metabolism and respiration
sp|P9WNG7|ETFB_MYCTU	P9WNG7	fixA	Rv3029c	6	6	27.0071	26.7918	0.215383	0.355173	1	intermediary metabolism and respiration
sp|P9WQ27|BE_MYCTU	P9WQ27	Rv3031	Rv3031	3	5	22.9696	23.4928	-0.523214	0.533966	0.212864	conserved hypotheticals
tr|I6YAZ1|I6YAZ1_MYCTU	I6YAZ1	Rv3038c	Rv3038c	6	6	22.2534	24.0016	-1.74816	0.000204627	1	conserved hypotheticals
tr|O53287|O53287_MYCTU	O53287	Rv3040c	Rv3040c	6	6	20.99	22.1074	-1.11733	4.42971e-05	1	conserved hypotheticals
tr|I6YF11|I6YF11_MYCTU	I6YF11	Rv3041c	Rv3041c	6	6	23.5807	24.2821	-0.701376	0.113447	1	cell wall and cell processes
sp|O53289|SERB2_MYCTU	O53289	serB2	Rv3042c	6	6	22.2335	22.5771	-0.343654	0.389898	1	intermediary metabolism and respiration
sp|P9WP71|COX1_MYCTU	P9WP71	ctaD	Rv3043c	6	6	24.0629	23.3257	0.73719	0.00874776	1	intermediary metabolism and respiration
tr|O53291|O53291_MYCTU	O53291	fecB	Rv3044	5	2	20.8931	20.3764	0.516725	0.636668	0.0711741	cell wall and cell processes
sp|P9WQC5|ADHC_MYCTU	P9WQC5	adhC	Rv3045	6	6	24.4855	22.6501	1.83545	5.35749e-08	1	intermediary metabolism and respiration
tr|I6YF16|I6YF16_MYCTU	I6YF16	Rv3046c	Rv3046c	6	6	26.1849	26.5701	-0.38515	0.0502381	1	conserved hypotheticals
tr|I6Y2E2|I6Y2E2_MYCTU	I6Y2E2	Rv3049c	Rv3049c	6	6	24.0138	22.1416	1.87225	0.00776449	1	intermediary metabolism and respiration
tr|I6XG13|I6XG13_MYCTU	I6XG13	Rv3050c	Rv3050c	6	6	23.317	24.7059	-1.38888	9.53207e-06	1	regulatory proteins
sp|P9WH75|RIR1_MYCTU	P9WH75	nrdE	Rv3051c	6	6	24.5429	25.2008	-0.657967	0.00562002	1	information pathways
sp|P9WIZ3|NRDI_MYCTU	P9WIZ3	nrdI	Rv3052c	0	6	NA	23.8601	NA	NA	4.52945e-05	information pathways
tr|P95105|P95105_MYCTU	P95105	Rv3054c	Rv3054c	1	6	20.6157	22.8903	-2.27467	0.0243073	0.000964813	conserved hypotheticals
tr|P95103|P95103_MYCTU	P95103	Rv3055	Rv3055	6	1	21.4024	23.3916	-1.9892	0.0477387	0.000964813	regulatory proteins
tr|I6YB11|I6YB11_MYCTU	I6YB11	Rv3057c	Rv3057c	6	1	22.5078	20.9183	1.58941	0.121831	0.000964813	intermediary metabolism and respiration
tr|P95100|P95100_MYCTU	P95100	Rv3058c	Rv3058c	6	6	22.5874	22.9312	-0.343784	0.194258	1	regulatory proteins
tr|I6X654|I6X654_MYCTU	I6X654	fadE22	Rv3061c	6	4	23.8017	21.779	2.02264	0.000267766	0.0747595	lipid metabolism
sp|P9WNV5|DNLI_MYCTU	P9WNV5	ligB	Rv3062	0	4	NA	23.0556	NA	NA	0.00571459	information pathways
tr|I6X658|I6X658_MYCTU	I6X658	Rv3066	Rv3066	3	4	20.3319	20.6821	-0.350143	0.692847	0.557128	regulatory proteins
tr|I6Y2G3|I6Y2G3_MYCTU	I6Y2G3	pgmA	Rv3068c	6	6	23.4755	22.5346	0.940955	0.114075	1	intermediary metabolism and respiration
tr|P95087|P95087_MYCTU	P95087	Rv3071	Rv3071	5	4	21.5069	21.0172	0.489721	0.358866	0.501795	conserved hypotheticals
tr|I6YF40|I6YF40_MYCTU	I6YF40	Rv3075c	Rv3075c	6	6	22.5976	23.7392	-1.14162	1.35852e-05	1	conserved hypotheticals
tr|I6XG43|I6XG43_MYCTU	I6XG43	Rv3079c	Rv3079c	6	1	22.6273	20.8238	1.80342	0.0174222	0.000964813	conserved hypotheticals
sp|P9WI65|PKNK_MYCTU	P9WI65	pknK	Rv3080c	6	6	22.0331	21.2233	0.809798	0.00563051	1	regulatory proteins
sp|P9WQB9|ADHD_MYCTU	P9WQB9	adhD	Rv3086	6	0	23.1135	NA	NA	NA	4.52945e-05	intermediary metabolism and respiration
sp|P9WKB1|Y3087_MYCTU	P9WKB1	Rv3087	Rv3087	5	6	22.8354	22.6772	0.158196	0.64164	0.224193	lipid metabolism
sp|P9WKC3|TGS4_MYCTU	P9WKC3	tgs4	Rv3088	6	6	23.6255	22.7876	0.83793	0.00259406	1	lipid metabolism
sp|P9WQ37|FAC13_MYCTU	P9WQ37	fadD13	Rv3089	5	0	23.5973	NA	NA	NA	0.000964813	lipid metabolism
tr|O05769|O05769_MYCTU	O05769	Rv3090	Rv3090	6	6	24.0774	22.7955	1.28193	0.0160459	1	conserved hypotheticals
tr|I6YB49|I6YB49_MYCTU	I6YB49	Rv3091	Rv3091	6	6	21.5807	20.9615	0.619244	0.134367	1	conserved hypotheticals
tr|I6Y2I9|I6Y2I9_MYCTU	I6Y2I9	Rv3092c	Rv3092c	6	4	23.9295	22.6435	1.28592	0.00994856	0.0747595	cell wall and cell processes
tr|O05773|O05773_MYCTU	O05773	Rv3094c	Rv3094c	6	6	23.7534	22.6165	1.13686	0.00221043	1	conserved hypotheticals
tr|O05777|O05777_MYCTU	O05777	Rv3099c	Rv3099c	6	6	26.4844	25.8161	0.668295	0.0679979	1	conserved hypotheticals
sp|P9WGD3|SSRP_MYCTU	P9WGD3	smpB	Rv3100c	5	5	22.1643	22.2472	-0.0828296	0.767953	1	virulence, detoxification, adaptation
sp|P9WG19|FTSX_MYCTU	P9WG19	ftsX	Rv3101c	5	6	22.179	23.0433	-0.864341	0.0380879	0.224193	cell wall and cell processes
sp|O05779|FTSE_MYCTU	O05779	ftsE	Rv3102c	6	6	24.1464	24.3889	-0.242475	0.109823	1	cell wall and cell processes
tr|O05781|O05781_MYCTU	O05781	Rv3104c	Rv3104c	6	6	23.1174	22.7004	0.416977	0.308015	1	cell wall and cell processes
sp|P9WHG1|RF2_MYCTU	P9WHG1	prfB	Rv3105c	6	6	22.0897	22.6143	-0.52457	0.0513738	1	information pathways
sp|P9WIQ3|FPRA_MYCTU	P9WIQ3	fprA	Rv3106	6	6	22.8118	22.0657	0.746054	0.00604439	1	intermediary metabolism and respiration
tr|O05784|O05784_MYCTU	O05784	agpS	Rv3107c	6	6	21.9046	21.4045	0.500107	0.119181	1	lipid metabolism
sp|P9WHF9|THTR_MYCTU	P9WHF9	cysA3	Rv3117	6	6	25.223	25.1418	0.0812506	0.778091	1	intermediary metabolism and respiration
sp|P0CG96|Y3118_MYCTU	P0CG96	sseC1	Rv3118	6	6	27.5386	28.4254	-0.886891	0.000198226	1	intermediary metabolism and respiration
sp|P9WJR3|MOAE1_MYCTU	P9WJR3	moaE1	Rv3119	5	6	23.0528	23.8235	-0.770761	0.210291	0.224193	intermediary metabolism and respiration
tr|O05796|O05796_MYCTU	O05796	Rv3120	Rv3120	5	6	20.1239	22.2834	-2.15949	0.000234529	0.224193	conserved hypotheticals
sp|P9WKC9|TGS1_MYCTU	P9WKC9	tgs1	Rv3130c	6	6	22.6877	22.5128	0.174871	0.673525	1	lipid metabolism
sp|P9WIZ7|Y3131_MYCTU	P9WIZ7	Rv3131	Rv3131	2	6	22.3296	21.1304	1.19916	0.0508231	0.00571459	conserved hypotheticals
sp|P9WGK3|DEVS_MYCTU	P9WGK3	devS	Rv3132c	1	5	23.0572	23.5743	-0.517086	0.503643	0.0158264	regulatory proteins
sp|P9WMF9|DEVR_MYCTU	P9WMF9	devR	Rv3133c	6	6	24.2551	24.2904	-0.0353162	0.892226	1	regulatory proteins
sp|P95189|HISN_MYCTU	P95189	Rv3137	Rv3137	6	6	23.1779	24.3764	-1.19859	0.00995496	1	intermediary metabolism and respiration
tr|P95187|P95187_MYCTU	P95187	fadE24	Rv3139	6	6	24.6441	25.6863	-1.04223	0.000155829	1	lipid metabolism
tr|P95186|P95186_MYCTU	P95186	fadE23	Rv3140	6	6	23.5737	24.5453	-0.971576	0.00073543	1	lipid metabolism
tr|P95185|P95185_MYCTU	P95185	fadB4	Rv3141	6	6	26.5674	25.7512	0.816199	0.122124	1	lipid metabolism
sp|P9WGL7|Y3143_MYCTU	P9WGL7	Rv3143	Rv3143	6	6	24.2873	23.2599	1.02741	0.000373755	1	regulatory proteins
tr|I6X6H8|I6X6H8_MYCTU	I6X6H8	PPE52	Rv3144c	6	6	22.5536	23.1479	-0.594308	0.0854384	1	PE/PPE
sp|P9WIW7|NUOA_MYCTU	P9WIW7	nuoA	Rv3145	3	0	23.5843	NA	NA	NA	0.022871	intermediary metabolism and respiration
sp|P9WJH1|NUOB_MYCTU	P9WJH1	nuoB	Rv3146	6	6	23.9885	23.1214	0.867107	0.0158308	1	intermediary metabolism and respiration
sp|P9WJH3|NUOC_MYCTU	P9WJH3	nuoC	Rv3147	6	6	25.4828	25.8982	-0.415391	0.0636057	1	intermediary metabolism and respiration
sp|P9WJH5|NUOD_MYCTU	P9WJH5	nuoD	Rv3148	6	6	25.5603	25.8448	-0.284536	0.179232	1	intermediary metabolism and respiration
sp|P9WIV5|NUOE_MYCTU	P9WIV5	nuoE	Rv3149	6	6	24.1813	23.5599	0.621363	0.0446788	1	intermediary metabolism and respiration
sp|P9WIV7|NUOF_MYCTU	P9WIV7	nuoF	Rv3150	6	6	22.886	21.7271	1.1589	0.00501535	1	intermediary metabolism and respiration
sp|P9WIV9|NUOG_MYCTU	P9WIV9	nuoG	Rv3151	6	6	24.684	24.5251	0.158929	0.358333	1	intermediary metabolism and respiration
sp|P9WIX1|NUOH_MYCTU	P9WIX1	nuoH	Rv3152	6	6	24.5453	23.9746	0.570681	0.0836674	1	intermediary metabolism and respiration
sp|P9WJG9|NUOI_MYCTU	P9WJG9	nuoI	Rv3153	6	6	24.4769	23.9137	0.563216	0.0505806	1	intermediary metabolism and respiration
tr|P95172|P95172_MYCTU	P95172	nuoJ	Rv3154	6	6	23.3683	23.4052	-0.0369143	0.957603	1	intermediary metabolism and respiration
sp|P9WIW5|NUOM_MYCTU	P9WIW5	nuoM	Rv3157	5	0	23.4111	NA	NA	NA	0.000964813	intermediary metabolism and respiration
sp|P9WIW9|NUON_MYCTU	P9WIW9	nuoN	Rv3158	6	6	23.1395	21.2877	1.85179	0.00174142	1	intermediary metabolism and respiration
tr|O53310|O53310_MYCTU	O53310	Rv3160c	Rv3160c	6	6	21.5558	21.3953	0.160508	0.474139	1	regulatory proteins
tr|O53311|O53311_MYCTU	O53311	Rv3161c	Rv3161c	6	6	23.3099	23.0788	0.231171	0.483882	1	intermediary metabolism and respiration
tr|O53314|O53314_MYCTU	O53314	moxR3	Rv3164c	6	1	22.7568	22.8866	-0.129786	0.935519	0.000964813	regulatory proteins
sp|P9WI99|Y3168_MYCTU	P9WI99	Rv3168	Rv3168	6	6	25.1124	24.0921	1.02035	0.00300282	1	virulence, detoxification, adaptation
tr|O53319|O53319_MYCTU	O53319	Rv3169	Rv3169	6	0	21.5152	NA	NA	NA	4.52945e-05	conserved hypotheticals
sp|P9WQ15|AOFH_MYCTU	P9WQ15	aofH	Rv3170	3	3	21.2232	21.4764	-0.25324	0.650244	1	intermediary metabolism and respiration
tr|O53323|O53323_MYCTU	O53323	Rv3173c	Rv3173c	6	0	22.6305	NA	NA	NA	4.52945e-05	regulatory proteins
sp|O53334|Y3188_MYCTU	O53334	Rv3188	Rv3188	5	6	23.7747	22.1891	1.58558	0.000305993	0.224193	conserved hypotheticals
tr|I6XGJ1|I6XGJ1_MYCTU	I6XGJ1	Rv3190A	Rv3190A	0	4	NA	24.945	NA	NA	0.00571459	conserved hypotheticals
sp|P9WFL3|Y3193_MYCTU	P9WFL3	Rv3193c	Rv3193c	6	6	24.2306	23.9413	0.289358	0.183418	1	cell wall and cell processes
tr|O53340|O53340_MYCTU	O53340	Rv3194c	Rv3194c	6	6	24.8672	25.0253	-0.158133	0.630966	1	cell wall and cell processes
tr|L7N668|L7N668_MYCTU	L7N668	Rv3196A	Rv3196A	5	4	23.0367	22.6703	0.366375	0.506121	0.501795	conserved hypotheticals
tr|O53343|O53343_MYCTU	O53343	Rv3197	Rv3197	6	6	22.2451	22.3567	-0.111554	0.779837	1	cell wall and cell processes
sp|P9WN17|Y3198_MYCTU	P9WN17	Rv3198a	Rv3198a	6	6	22.3554	22.8858	-0.530491	0.0803712	1	intermediary metabolism and respiration
sp|P9WMP9|UVRD2_MYCTU	P9WMP9	uvrD2	Rv3198c	1	6	22.6914	23.0798	-0.388437	0.489919	0.000964813	information pathways
tr|O53346|O53346_MYCTU	O53346	Rv3200c	Rv3200c	6	6	25.967	26.7413	-0.774298	0.00963006	1	cell wall and cell processes
tr|O53347|O53347_MYCTU	O53347	Rv3201c	Rv3201c	0	4	NA	21.0982	NA	NA	0.00571459	information pathways
sp|P0DMM3|Y3202_MYCTU	P0DMM3	Rv3202a	Rv3202a	6	6	25.19	24.7187	0.471352	0.0750131	1	information pathways
sp|L0TC47|LIPV_MYCTU	L0TC47	lipV	Rv3203	6	6	22.2865	22.1922	0.094297	0.734564	1	intermediary metabolism and respiration
tr|O05861|O05861_MYCTU	O05861	Rv3205c	Rv3205c	6	6	24.3885	23.3042	1.08428	0.0035749	1	conserved hypotheticals
sp|P9WMN7|MOEZ_MYCTU	P9WMN7	moeB1	Rv3206c	6	6	24.2388	25.2911	-1.05223	0.00838602	1	intermediary metabolism and respiration
tr|O05858|O05858_MYCTU	O05858	Rv3208	Rv3208	3	6	23.0311	25.3338	-2.30273	0.00499433	0.022871	regulatory proteins
tr|Q6MWZ8|Q6MWZ8_MYCTU	Q6MWZ8	TB9.4	Rv3208A	6	6	26.7918	25.5539	1.23787	0.000199454	1	conserved hypotheticals
tr|O05856|O05856_MYCTU	O05856	Rv3210c	Rv3210c	6	6	24.8458	24.4802	0.365632	0.219073	1	conserved hypotheticals
tr|O05855|O05855_MYCTU	O05855	rhlE	Rv3211	0	6	NA	24.2998	NA	NA	4.52945e-05	information pathways
tr|O05853|O05853_MYCTU	O05853	Rv3213c	Rv3213c	6	4	19.2539	20.726	-1.47213	0.0418584	0.0747595	cell wall and cell processes
sp|Q6MWZ7|SUGPH_MYCTU	Q6MWZ7	gpm2	Rv3214	5	0	23.5895	NA	NA	NA	0.000964813	intermediary metabolism and respiration
sp|P9WFW9|MENF_MYCTU	P9WFW9	entC	Rv3215	6	6	23.5755	23.2919	0.283641	0.357138	1	intermediary metabolism and respiration
tr|O05848|O05848_MYCTU	O05848	Rv3218	Rv3218	5	0	22.8076	NA	NA	NA	0.000964813	conserved hypotheticals
sp|P9WF43|WHIB1_MYCTU	P9WF43	whiB1	Rv3219	0	5	NA	23.3372	NA	NA	0.000964813	regulatory proteins
sp|P9WGL5|PDTAS_MYCTU	P9WGL5	Rv3220c	Rv3220c	6	6	22.191	22.3619	-0.170821	0.496541	1	regulatory proteins
sp|P9WGH9|SIGH_MYCTU	P9WGH9	sigH	Rv3223c	6	6	24.2637	24.5299	-0.266135	0.262343	1	information pathways
tr|O05842|O05842_MYCTU	O05842	Rv3224	Rv3224	6	6	24.091	22.9493	1.14167	0.000212807	1	intermediary metabolism and respiration
tr|O05841|O05841_MYCTU	O05841	Rv3225c	Rv3225c	3	6	22.3787	22.7607	-0.381927	0.606825	0.022871	intermediary metabolism and respiration
tr|O05872|O05872_MYCTU	O05872	Rv3226c	Rv3226c	4	6	19.5068	20.424	-0.917231	0.0351201	0.0747595	conserved hypotheticals
sp|P9WPY5|AROA_MYCTU	P9WPY5	aroA	Rv3227	6	4	21.7681	23.0885	-1.32036	0.123512	0.0747595	intermediary metabolism and respiration
tr|O05873|O05873_MYCTU	O05873	Rv3228	Rv3228	6	6	22.8996	23.1834	-0.283833	0.37303	1	conserved hypotheticals
sp|P9WNZ3|DESA3_MYCTU	P9WNZ3	desA3	Rv3229c	0	6	NA	22.5472	NA	NA	4.52945e-05	lipid metabolism
tr|O05876|O05876_MYCTU	O05876	Rv3231c	Rv3231c	4	2	23.0405	20.9044	2.13606	0.0196875	0.243678	conserved hypotheticals
sp|O05877|PK21_MYCTU	O05877	ppk2	Rv3232c	6	5	25.9975	23.634	2.36342	0.00016041	0.224193	intermediary metabolism and respiration
tr|O05882|O05882_MYCTU	O05882	Rv3237c	Rv3237c	6	6	25.8221	23.9642	1.85788	0.000274781	1	conserved hypotheticals
sp|O05883|MDDA_MYCTU	O05883	Rv3238c	Rv3238c	3	1	24.9136	25.3305	-0.416853	0.81981	0.212864	cell wall and cell processes
sp|P9WGP5|SECA1_MYCTU	P9WGP5	secA1	Rv3240c	6	6	24.3981	24.7687	-0.370531	0.0262992	1	cell wall and cell processes
sp|O05886|HPF_MYCTU	O05886	Rv3241c	Rv3241c	6	6	25.0131	24.2759	0.737195	0.00161429	1	information pathways
tr|O05888|O05888_MYCTU	O05888	Rv3243c	Rv3243c	4	2	20.1537	20.2562	-0.1025	0.755905	0.243678	conserved hypotheticals
sp|P9WGK9|MTRB_MYCTU	P9WGK9	mtrB	Rv3245c	6	6	22.6859	22.373	0.312883	0.534601	1	regulatory proteins
sp|P9WGM7|MTRA_MYCTU	P9WGM7	mtrA	Rv3246c	6	6	23.4057	23.6841	-0.278387	0.526891	1	regulatory proteins
sp|P9WKE1|KTHY_MYCTU	P9WKE1	tmk	Rv3247c	6	4	25.3517	23.3912	1.96052	0.00070755	0.0747595	intermediary metabolism and respiration
sp|P9WGV3|SAHH_MYCTU	P9WGV3	sahH	Rv3248c	6	6	25.7127	27.1427	-1.43004	3.5823e-07	1	intermediary metabolism and respiration
tr|O05892|O05892_MYCTU	O05892	Rv3249c	Rv3249c	3	6	23.2673	23.9392	-0.671897	0.0472568	0.022871	regulatory proteins
tr|O05896|O05896_MYCTU	O05896	Rv3253c	Rv3253c	4	5	22.8623	23.4559	-0.593631	0.0735393	0.501795	cell wall and cell processes
sp|O05897|Y3254_MYCTU	O05897	Rv3254	Rv3254	0	3	NA	22.8761	NA	NA	0.022871	conserved hypotheticals
tr|O05898|O05898_MYCTU	O05898	manA	Rv3255c	6	5	22.7852	21.9954	0.789729	0.00257886	0.224193	intermediary metabolism and respiration
tr|O05899|O05899_MYCTU	O05899	Rv3256c	Rv3256c	6	6	23.5244	22.835	0.689408	0.00165829	1	conserved hypotheticals
tr|O86374|O86374_MYCTU	O86374	pmmA	Rv3257c	4	6	21.7723	22.58	-0.807636	0.0382791	0.0747595	intermediary metabolism and respiration
sp|P9WP81|FBIA_MYCTU	P9WP81	fbiA	Rv3261	5	4	20.9375	20.8812	0.0563213	0.885363	0.501795	intermediary metabolism and respiration
sp|P9WP79|FBIB_MYCTU	P9WP79	fbiB	Rv3262	6	6	22.7784	23.0794	-0.301069	0.30462	1	intermediary metabolism and respiration
tr|L7N6A5|L7N6A5_MYCTU	L7N6A5	manB	Rv3264c	6	6	24.5508	24.1202	0.430563	0.1924	1	cell wall and cell processes
sp|P9WMY3|WBBL_MYCTU	P9WMY3	wbbL1	Rv3265c	3	6	20.8936	21.9385	-1.04486	0.0154953	0.022871	cell wall and cell processes
sp|P9WH09|RMLD_MYCTU	P9WH09	rmlD	Rv3266c	1	5	24.0728	23.659	0.413752	0.37696	0.0158264	intermediary metabolism and respiration
tr|P96872|P96872_MYCTU	P96872	Rv3267	Rv3267	0	6	NA	21.9166	NA	NA	4.52945e-05	conserved hypotheticals
tr|P96873|P96873_MYCTU	P96873	Rv3268	Rv3268	6	5	23.8847	24.145	-0.260356	0.599157	0.224193	conserved hypotheticals
tr|P96874|P96874_MYCTU	P96874	Rv3269	Rv3269	6	6	28.8278	27.5055	1.32238	0.00380804	1	virulence, detoxification, adaptation
sp|P9WPT5|CTPC_MYCTU	P9WPT5	ctpC	Rv3270	6	6	23.5877	23.6783	-0.0905888	0.803876	1	cell wall and cell processes
tr|P96876|P96876_MYCTU	P96876	Rv3271c	Rv3271c	5	6	24.2186	25.8548	-1.6362	0.0214996	0.224193	cell wall and cell processes
sp|P96877|COATR_MYCTU	P96877	Rv3272	Rv3272	6	6	22.9131	23.5536	-0.640437	0.069669	1	conserved hypotheticals
tr|P96878|P96878_MYCTU	P96878	Rv3273	Rv3273	6	6	23.3371	23.3152	0.0219483	0.846792	1	intermediary metabolism and respiration
sp|P9WQG1|ACDP_MYCTU	P9WQG1	fadE25	Rv3274c	6	6	26.4648	26.8714	-0.406653	0.0124896	1	lipid metabolism
sp|P9WHL9|PURK_MYCTU	P9WHL9	purK	Rv3276c	6	6	22.9898	23.2498	-0.260049	0.242029	1	intermediary metabolism and respiration
tr|P96883|P96883_MYCTU	P96883	Rv3278c	Rv3278c	5	0	21.5044	NA	NA	NA	0.000964813	cell wall and cell processes
sp|I6YFP0|BIRA_MYCTU	I6YFP0	birA	Rv3279c	6	2	22.9271	20.2047	2.72237	0.0189788	0.00571459	intermediary metabolism and respiration
sp|P9WQH7|ACCD5_MYCTU	P9WQH7	accD5	Rv3280	6	6	26.5075	27.1645	-0.657084	0.00142188	1	lipid metabolism
sp|P96886|ACCE5_MYCTU	P96886	accE5	Rv3281	6	6	24.0069	25.4507	-1.44378	0.00494142	1	lipid metabolism
sp|P9WHF7|THT2_MYCTU	P9WHF7	sseA	Rv3283	6	6	24.2941	23.8486	0.44555	0.0259298	1	intermediary metabolism and respiration
sp|P9WGC3|Y3284_MYCTU	P9WGC3	Rv3284	Rv3284	5	4	22.7454	23.0879	-0.342514	0.756372	0.501795	conserved hypotheticals
sp|P96890|ACCA3_MYCTU	P96890	accA3	Rv3285	6	6	27.0834	27.8046	-0.721143	9.7343e-06	1	lipid metabolism
sp|P9WGI3|SIGF_MYCTU	P9WGI3	sigF	Rv3286c	5	5	22.8346	23.0174	-0.182887	0.800262	1	information pathways
sp|P9WGX7|RSBW_MYCTU	P9WGX7	rsbW	Rv3287c	6	6	22.0812	22.7104	-0.629172	0.00731386	1	information pathways
sp|P9WQ77|LAT_MYCTU	P9WQ77	lat	Rv3290c	6	6	23.6269	24.3019	-0.675026	0.000938388	1	intermediary metabolism and respiration
tr|I6YBQ3|I6YBQ3_MYCTU	I6YBQ3	lrpA	Rv3291c	6	5	24.052	23.2052	0.846816	0.0182139	0.224193	regulatory proteins
sp|P9WL01|Y3292_MYCTU	P9WL01	Rv3292	Rv3292	6	6	24.3278	23.9761	0.351651	0.345455	1	conserved hypotheticals
tr|L7N650|L7N650_MYCTU	L7N650	pcd	Rv3293	6	6	22.7009	22.2106	0.490308	0.0336051	1	intermediary metabolism and respiration
tr|P96900|P96900_MYCTU	P96900	Rv3295	Rv3295	6	6	23.9904	22.8664	1.12393	0.00026267	1	regulatory proteins
tr|P96901|P96901_MYCTU	P96901	lhr	Rv3296	5	6	23.2078	23.3791	-0.171264	0.776379	0.224193	information pathways
tr|O65931|O65931_MYCTU	O65931	atsB	Rv3299c	6	6	23.1166	23.051	0.06557	0.7936	1	intermediary metabolism and respiration
sp|P9WI97|PHOU1_MYCTU	P9WI97	phoY1	Rv3301c	5	6	21.754	21.6438	0.110215	0.843698	0.224193	cell wall and cell processes
sp|P9WN79|GLPD2_MYCTU	P9WN79	glpD2	Rv3302c	6	6	23.5993	24.0189	-0.419614	0.101653	1	intermediary metabolism and respiration
sp|P9WHH7|LPDA_MYCTU	P9WHH7	lpdA	Rv3303c	6	6	21.4223	21.369	0.0532242	0.912743	1	intermediary metabolism and respiration
tr|L7N663|L7N663_MYCTU	L7N663	amiA1	Rv3305c	6	6	24.1397	22.902	1.2377	0.0200641	1	intermediary metabolism and respiration
tr|L7N690|L7N690_MYCTU	L7N690	amiB1	Rv3306c	5	6	21.8764	22.1118	-0.235376	0.423926	0.224193	intermediary metabolism and respiration
sp|P9WP01|PUNA_MYCTU	P9WP01	deoD	Rv3307	6	1	21.5549	20.2548	1.30007	0.0998328	0.000964813	intermediary metabolism and respiration
tr|O53362|O53362_MYCTU	O53362	Rv3311	Rv3311	6	6	25.031	25.51	-0.47899	0.0251794	1	conserved hypotheticals
sp|P9WI87|PILIN_MYCTU	P9WI87	Pilin	Rv3312a	6	5	26.7226	21.526	5.19654	1.11946e-06	0.224193	cell wall and cell processes
sp|P63907|ADD_MYCTU	P63907	add	Rv3313c	6	0	23.1366	NA	NA	NA	4.52945e-05	intermediary metabolism and respiration
sp|P9WFS1|TYPH_MYCTU	P9WFS1	deoA	Rv3314c	4	0	20.7061	NA	NA	NA	0.00571459	intermediary metabolism and respiration
sp|P9WPH3|CDD_MYCTU	P9WPH3	cdd	Rv3315c	6	2	21.4098	21.0138	0.396082	0.406821	0.00571459	intermediary metabolism and respiration
tr|O53369|O53369_MYCTU	O53369	sdhD	Rv3317	5	1	24.0286	23.6485	0.380101	0.642249	0.0158264	intermediary metabolism and respiration
tr|O53370|O53370_MYCTU	O53370	sdhA	Rv3318	6	6	25.8086	24.6936	1.11502	0.0394043	1	intermediary metabolism and respiration
tr|O53371|O53371_MYCTU	O53371	sdhB	Rv3319	0	5	NA	22.1377	NA	NA	0.000964813	intermediary metabolism and respiration
sp|P9WJ17|VPB44_MYCTU	P9WJ17	vapB44	Rv3321c	3	4	21.8077	21.981	-0.173388	0.781797	0.557128	virulence, detoxification, adaptation
tr|L7N687|L7N687_MYCTU	L7N687	Rv3322c	Rv3322c	5	0	20.7683	NA	NA	NA	0.000964813	intermediary metabolism and respiration
tr|O53377|O53377_MYCTU	O53377	Rv3327	Rv3327	4	1	20.2374	21.0538	-0.816403	0.61979	0.0711741	insertion seqs and phages
sp|L0TCG5|SIGJ_MYCTU	L0TCG5	sigJ	Rv3328c	1	5	23.7553	23.3044	0.450892	0.787354	0.0158264	information pathways
sp|O53379|Y3329_MYCTU	O53379	Rv3329	Rv3329	0	6	NA	23.1076	NA	NA	4.52945e-05	intermediary metabolism and respiration
sp|O53380|DACB1_MYCTU	O53380	dacB1	Rv3330	5	6	22.5299	25.056	-2.52614	0.000136439	0.224193	cell wall and cell processes
tr|O53382|O53382_MYCTU	O53382	nagA	Rv3332	6	1	21.9822	20.6401	1.3421	0.120749	0.000964813	cell wall and cell processes
sp|P9WFT3|SYW_MYCTU	P9WFT3	trpS	Rv3336c	6	6	23.2315	23.086	0.145537	0.591459	1	information pathways
sp|P9WKL1|IDH_MYCTU	P9WKL1	icd1	Rv3339c	6	6	24.6657	24.3232	0.342519	0.154592	1	intermediary metabolism and respiration
tr|O53390|O53390_MYCTU	O53390	metC	Rv3340	6	6	23.592	24.5706	-0.978562	0.0999721	1	intermediary metabolism and respiration
sp|P9WJY9|METXA_MYCTU	P9WJY9	metA	Rv3341	0	5	NA	20.6709	NA	NA	0.000964813	intermediary metabolism and respiration
sp|P9WK01|Y3342_MYCTU	P9WK01	Rv3342	Rv3342	6	0	20.0807	NA	NA	NA	4.52945e-05	intermediary metabolism and respiration
tr|Q6MWY0|Q6MWY0_MYCTU	Q6MWY0	PE_PGRS50	Rv3345c	0	5	NA	21.4941	NA	NA	0.000964813	PE/PPE
tr|O50383|O50383_MYCTU	O50383	Rv3354	Rv3354	3	0	23.4022	NA	NA	NA	0.022871	conserved hypotheticals
sp|P9WG81|FOLD_MYCTU	P9WG81	folD	Rv3356c	6	6	24.6741	25.087	-0.412986	0.124818	1	intermediary metabolism and respiration
sp|P9WF25|RELJ_MYCTU	P9WF25	relJ	Rv3357	4	6	24.0988	23.5399	0.558966	0.118027	0.0747595	virulence, detoxification, adaptation
sp|P9WF09|RELK_MYCTU	P9WF09	relK	Rv3358	4	3	23.6553	24.4217	-0.766371	0.581165	0.557128	virulence, detoxification, adaptation
tr|O50391|O50391_MYCTU	O50391	Rv3362c	Rv3362c	3	2	20.6634	19.6114	1.05208	0.156547	0.557128	conserved hypotheticals
sp|O50393|SPI_MYCTU	O50393	Rv3364c	Rv3364c	6	6	20.7954	22.4143	-1.61894	0.00775175	1	conserved hypotheticals
tr|Q93IG6|Q93IG6_MYCTU	Q93IG6	Rv3365c	Rv3365c	6	6	24.3652	24.3619	0.00338318	0.990241	1	conserved hypotheticals
tr|O50397|O50397_MYCTU	O50397	Rv3368c	Rv3368c	6	4	23.2897	22.5995	0.690149	0.177836	0.0747595	intermediary metabolism and respiration
tr|O50398|O50398_MYCTU	O50398	Rv3369	Rv3369	3	0	20.4884	NA	NA	NA	0.022871	conserved hypotheticals
sp|P9WFZ5|OTSB_MYCTU	P9WFZ5	otsB2	Rv3372	6	6	22.5693	22.573	-0.00372092	0.993398	1	virulence, detoxification, adaptation
tr|O50402|O50402_MYCTU	O50402	echA18	Rv3373	0	3	NA	22.7869	NA	NA	0.022871	lipid metabolism
sp|P9WMS5|Y3376_MYCTU	P9WMS5	Rv3376	Rv3376	1	6	22.3284	22.9943	-0.665882	0.351546	0.000964813	conserved hypotheticals
sp|P9WF13|VPB46_MYCTU	P9WF13	vapB46	Rv3385c	5	6	23.9975	24.2876	-0.290133	0.350312	0.224193	virulence, detoxification, adaptation
sp|I6YBZ8|HTDY_MYCTU	I6YBZ8	htdY	Rv3389c	6	0	23.9815	NA	NA	NA	4.52945e-05	intermediary metabolism and respiration
tr|O50416|O50416_MYCTU	O50416	lpqD	Rv3390	6	6	24.1312	23.073	1.05819	4.99255e-07	1	cell wall and cell processes
sp|P9WPB7|CMAS1_MYCTU	P9WPB7	cmaA1	Rv3392c	6	6	23.0015	23.7788	-0.777262	0.217942	1	lipid metabolism
tr|O50418|O50418_MYCTU	O50418	iunH	Rv3393	2	5	20.7294	21.0674	-0.338064	0.25212	0.0711741	intermediary metabolism and respiration
sp|P9WMS7|GUAA_MYCTU	P9WMS7	guaA	Rv3396c	6	6	22.7216	22.0304	0.691194	0.10159	1	intermediary metabolism and respiration
sp|P9WFH1|Y3399_MYCTU	P9WFH1	Rv3399	Rv3399	6	6	22.2439	21.7201	0.52376	0.0349123	1	lipid metabolism
sp|P9WKZ7|Y3400_MYCTU	P9WKZ7	Rv3400	Rv3400	6	6	24.7144	23.7045	1.00997	0.00111938	1	intermediary metabolism and respiration
sp|P9WN13|Y3401_MYCTU	P9WN13	Rv3401	Rv3401	6	6	23.164	23.3775	-0.213445	0.332869	1	intermediary metabolism and respiration
sp|P9WKZ3|SUGFT_MYCTU	P9WKZ3	Rv3404c	Rv3404c	6	4	24.2947	23.7491	0.545692	0.140596	0.0747595	conserved hypotheticals
sp|P9WMC3|HTHR_MYCTU	P9WMC3	Rv3405c	Rv3405c	1	5	21.9435	22.5969	-0.653413	0.284869	0.0158264	regulatory proteins
sp|P9WKZ1|ATSK_MYCTU	P9WKZ1	Rv3406	Rv3406	2	4	21.113	21.7903	-0.677297	0.238142	0.243678	intermediary metabolism and respiration
sp|P9WF23|VPB47_MYCTU	P9WF23	vapB47	Rv3407	6	6	23.8879	25.0768	-1.18891	0.00230532	1	virulence, detoxification, adaptation
sp|P9WF49|VPC47_MYCTU	P9WF49	vapC47	Rv3408	1	5	22.4688	23.5365	-1.06767	0.139214	0.0158264	virulence, detoxification, adaptation
sp|P9WMV9|CHOD_MYCTU	P9WMV9	choD	Rv3409c	6	6	23.704	21.9522	1.75181	2.39981e-05	1	lipid metabolism
sp|P9WKI5|Y3410_MYCTU	P9WKI5	guaB3	Rv3410c	6	6	26.2082	25.0889	1.11931	8.95896e-05	1	intermediary metabolism and respiration
sp|P9WKI7|IMDH_MYCTU	P9WKI7	guaB2	Rv3411c	6	6	21.8038	21.5074	0.296344	0.56644	1	intermediary metabolism and respiration
sp|P9WKY9|Y3412_MYCTU	P9WKY9	Rv3412	Rv3412	4	6	20.5315	21.9507	-1.41919	0.0921643	0.0747595	conserved hypotheticals
sp|P9WGG9|RPSD_MYCTU	P9WGG9	sigD	Rv3414c	0	6	NA	22.4042	NA	NA	4.52945e-05	information pathways
sp|P9WPE9|CH601_MYCTU	P9WPE9	groEL1	Rv3417c	6	6	28.3444	29.0342	-0.689769	0.00167467	1	virulence, detoxification, adaptation
sp|P9WPE5|CH10_MYCTU	P9WPE5	groES	Rv3418c	6	6	30.9561	31.7646	-0.80844	0.000424548	1	virulence, detoxification, adaptation
sp|P9WHT7|TSAD_MYCTU	P9WHT7	gcp	Rv3419c	6	6	24.3833	24.0796	0.303743	0.673426	1	intermediary metabolism and respiration
sp|P9WQA9|ALR_MYCTU	P9WQA9	alr	Rv3423c	6	5	23.9822	24.571	-0.588806	0.0876685	0.224193	intermediary metabolism and respiration
tr|I6YG46|I6YG46_MYCTU	I6YG46	gadB	Rv3432c	6	6	23.8063	23.6083	0.198002	0.410178	1	intermediary metabolism and respiration
sp|P9WF11|NNR_MYCTU	P9WF11	Rv3433c	Rv3433c	6	6	22.4767	22.0403	0.436408	0.234071	1	conserved hypotheticals
tr|O06252|O06252_MYCTU	O06252	Rv3435c	Rv3435c	0	4	NA	22.8494	NA	NA	0.00571459	cell wall and cell processes
sp|P9WN49|GLMS_MYCTU	P9WN49	glmS	Rv3436c	6	6	24.4192	24.0799	0.339372	0.12123	1	intermediary metabolism and respiration
tr|I6YG51|I6YG51_MYCTU	I6YG51	Rv3437	Rv3437	4	0	21.0931	NA	NA	NA	0.00571459	cell wall and cell processes
tr|I6X7B3|I6X7B3_MYCTU	I6X7B3	Rv3438	Rv3438	6	6	22.5249	22.7526	-0.227751	0.535798	1	conserved hypotheticals
sp|P9WN41|GLMM_MYCTU	P9WN41	mrsA	Rv3441c	6	6	24.4041	25.8871	-1.48296	0.0165665	1	intermediary metabolism and respiration
sp|P9WH25|RS9_MYCTU	P9WH25	rpsI	Rv3442c	6	6	25.0858	25.7521	-0.666302	0.000218082	1	information pathways
sp|P9WHE1|RL13_MYCTU	P9WHE1	rplM	Rv3443c	6	6	25.5277	26.8068	-1.27918	0.00308477	1	information pathways
sp|P9WHP9|TRUA_MYCTU	P9WHP9	truA	Rv3455c	1	3	22.5288	21.5254	1.00335	0.0419951	0.212864	information pathways
sp|P9WHD3|RL17_MYCTU	P9WHD3	rplQ	Rv3456c	6	6	23.4405	23.7633	-0.322839	0.0247411	1	information pathways
sp|P9WGZ1|RPOA_MYCTU	P9WGZ1	rpoA	Rv3457c	6	6	28.1501	27.9117	0.238405	0.245799	1	information pathways
sp|P9WH35|RS4_MYCTU	P9WH35	rpsD	Rv3458c	6	6	22.8518	24.7816	-1.92984	1.54128e-05	1	information pathways
sp|P9WH65|RS11_MYCTU	P9WH65	rpsK	Rv3459c	6	6	23.514	25.7869	-2.27291	0.000100302	1	information pathways
sp|P9WH61|RS13_MYCTU	P9WH61	rpsM	Rv3460c	6	6	24.8968	26.8857	-1.98886	0.00367774	1	information pathways
sp|P9WKK3|IF1_MYCTU	P9WKK3	infA	Rv3462c	6	3	24.123	23.056	1.06698	0.0904769	0.022871	information pathways
tr|I6X7D4|I6X7D4_MYCTU	I6X7D4	Rv3463	Rv3463	5	5	23.2463	23.7637	-0.517433	0.0115103	1	conserved hypotheticals
sp|P9WN65|RMLB_MYCTU	P9WN65	rmlB	Rv3464	6	6	21.8532	22.1014	-0.24813	0.381149	1	intermediary metabolism and respiration
sp|P9WH11|RMLC_MYCTU	P9WH11	rmlC	Rv3465	3	0	23.5763	NA	NA	NA	0.022871	intermediary metabolism and respiration
tr|I6XHB8|I6XHB8_MYCTU	I6XHB8	kgtP	Rv3476c	4	0	21.2131	NA	NA	NA	0.00571459	cell wall and cell processes
sp|O06342|Y3479_MYCTU	O06342	Rv3479	Rv3479	6	6	22.9148	21.3146	1.60016	0.00105777	1	cell wall and cell processes
sp|P9WKA7|Y3480_MYCTU	P9WKA7	Rv3480c	Rv3480c	0	6	NA	23.9769	NA	NA	4.52945e-05	lipid metabolism
tr|I6YG92|I6YG92_MYCTU	I6YG92	Rv3482c	Rv3482c	6	1	22.0924	21.3975	0.694965	0.0714361	0.000964813	cell wall and cell processes
tr|O06348|O06348_MYCTU	O06348	Rv3485c	Rv3485c	6	6	23.2813	22.5378	0.743516	0.00294941	1	intermediary metabolism and respiration
sp|O06350|LIPF_MYCTU	O06350	lipF	Rv3487c	5	3	22.4332	21.7841	0.649162	0.0333933	0.212864	intermediary metabolism and respiration
tr|I6YC91|I6YC91_MYCTU	I6YC91	Rv3489	Rv3489	6	6	25.0492	25.3407	-0.29148	0.262005	1	conserved hypotheticals
sp|P9WN11|OTSA_MYCTU	P9WN11	otsA	Rv3490	5	6	23.6372	25.3041	-1.66686	0.00243716	0.224193	virulence, detoxification, adaptation
tr|I6YGA5|I6YGA5_MYCTU	I6YGA5	Rv3492c	Rv3492c	4	0	23.5351	NA	NA	NA	0.00571459	conserved hypotheticals
tr|I6X7G4|I6X7G4_MYCTU	I6X7G4	Rv3493c	Rv3493c	6	4	21.1763	21.0465	0.12981	0.79375	0.0747595	conserved hypotheticals
tr|I6YC95|I6YC95_MYCTU	I6YC95	mce4F	Rv3494c	5	2	22.8714	21.6967	1.1747	0.107429	0.0711741	virulence, detoxification, adaptation
sp|I6Y3P1|LPRN_MYCTU	I6Y3P1	lprN	Rv3495c	3	0	21.5545	NA	NA	NA	0.022871	cell wall and cell processes
tr|I6XHD6|I6XHD6_MYCTU	I6XHD6	mce4D	Rv3496c	6	2	23.7273	23.6011	0.126174	0.802864	0.00571459	virulence, detoxification, adaptation
tr|I6YGB1|I6YGB1_MYCTU	I6YGB1	mce4C	Rv3497c	6	0	21.2523	NA	NA	NA	4.52945e-05	virulence, detoxification, adaptation
tr|I6X7G8|I6X7G8_MYCTU	I6X7G8	mce4B	Rv3498c	6	4	20.8535	20.8384	0.0151424	0.953373	0.0747595	virulence, detoxification, adaptation
tr|O53547|O53547_MYCTU	O53547	Rv3502c	Rv3502c	6	6	24.127	24.4921	-0.365097	0.0563553	1	intermediary metabolism and respiration
sp|I6YCA3|CHSE4_MYCTU	I6YCA3	fadE26	Rv3504	3	2	24.2594	22.9838	1.27555	0.155512	0.557128	lipid metabolism
sp|I6Y3Q0|CHSE5_MYCTU	I6Y3Q0	fadE27	Rv3505	6	3	22.4734	20.9246	1.54881	0.000331001	0.022871	lipid metabolism
sp|O53551|FAC17_MYCTU	O53551	fadD17	Rv3506	3	0	23.4558	NA	NA	NA	0.022871	lipid metabolism
sp|O53554|ILVX_MYCTU	O53554	ilvX	Rv3509c	6	6	26.1565	24.5855	1.57101	5.49745e-05	1	intermediary metabolism and respiration
tr|Q6MWW8|Q6MWW8_MYCTU	Q6MWW8	PE_PGRS55	Rv3511	0	4	NA	25.892	NA	NA	0.00571459	PE/PPE
sp|P9WQ51|FAC19_MYCTU	P9WQ51	fadD19	Rv3515c	6	6	24.9768	25.6346	-0.65773	0.00108274	1	lipid metabolism
tr|O53561|O53561_MYCTU	O53561	echA19	Rv3516	6	0	22.904	NA	NA	NA	4.52945e-05	lipid metabolism
sp|P9WPL5|CP142_MYCTU	P9WPL5	cyp142	Rv3518c	6	5	22.6022	20.7531	1.84911	0.0195959	0.224193	intermediary metabolism and respiration
tr|O53564|O53564_MYCTU	O53564	Rv3519	Rv3519	5	2	25.0607	25.1211	-0.0603891	0.896691	0.0711741	conserved hypotheticals
sp|O53565|Y3520_MYCTU	O53565	Rv3520c	Rv3520c	6	6	23.7032	23.1637	0.53948	0.135787	1	intermediary metabolism and respiration
tr|I6X7J6|I6X7J6_MYCTU	I6X7J6	Rv3524	Rv3524	0	5	NA	23.9301	NA	NA	0.000964813	cell wall and cell processes
sp|P71875|KSHA_MYCTU	P71875	kshA	Rv3526	6	3	25.6441	24.4916	1.15248	0.0482765	0.022871	intermediary metabolism and respiration
tr|I6XHG6|I6XHG6_MYCTU	I6XHG6	Rv3527	Rv3527	6	3	22.6172	21.4674	1.14979	0.120706	0.022871	conserved hypotheticals
tr|I6YGE4|I6YGE4_MYCTU	I6YGE4	Rv3528c	Rv3528c	2	6	22.1344	20.601	1.53333	0.0101043	0.00571459	conserved hypotheticals
tr|I6YCC4|I6YCC4_MYCTU	I6YCC4	Rv3529c	Rv3529c	3	1	23.2367	23.0632	0.173541	0.522259	0.212864	conserved hypotheticals
sp|P9WMK5|HOA_MYCTU	P9WMK5	hsaF	Rv3534c	6	6	21.7524	21.4849	0.267458	0.2398	1	intermediary metabolism and respiration
sp|P9WQH3|ACDH_MYCTU	P9WQH3	hsaG	Rv3535c	6	6	23.8485	23.0657	0.782794	0.0489754	1	intermediary metabolism and respiration
tr|I6XHH5|I6XHH5_MYCTU	I6XHH5	hsaE	Rv3536c	6	6	24.5957	22.6057	1.99001	7.42358e-05	1	intermediary metabolism and respiration
sp|P71864|3O1D_MYCTU	P71864	kstD	Rv3537	4	6	22.5193	23.5004	-0.981097	0.0155478	0.0747595	intermediary metabolism and respiration
tr|Q6MWW2|Q6MWW2_MYCTU	Q6MWW2	Rv3538	Rv3538	5	0	22.4067	NA	NA	NA	0.000964813	intermediary metabolism and respiration
sp|I6Y3T7|LTP2_MYCTU	I6Y3T7	ltp2	Rv3540c	5	1	23.377	22.3241	1.05298	0.196197	0.0158264	lipid metabolism
sp|I6YGF8|CHSH2_MYCTU	I6YGF8	Rv3542c	Rv3542c	6	4	21.2197	20.6472	0.57253	0.223391	0.0747595	conserved hypotheticals
sp|P9WPP1|CP125_MYCTU	P9WPP1	cyp125	Rv3545c	4	6	23.843	23.3427	0.500255	0.295995	0.0747595	intermediary metabolism and respiration
sp|I6XHI4|FADA5_MYCTU	I6XHI4	fadA5	Rv3546	6	6	22.9302	23.1571	-0.22686	0.128177	1	lipid metabolism
sp|P9WP15|DDN_MYCTU	P9WP15	ddn	Rv3547	6	5	23.9266	23.391	0.535511	0.211099	0.224193	intermediary metabolism and respiration
sp|I6Y3U6|ECH20_MYCTU	I6Y3U6	echA20	Rv3550	6	5	21.0252	20.3202	0.704967	0.101054	0.224193	lipid metabolism
tr|P71846|P71846_MYCTU	P71846	fdxB	Rv3554	0	6	NA	22.2237	NA	NA	4.52945e-05	intermediary metabolism and respiration
sp|I6XHJ3|FADA6_MYCTU	I6XHJ3	fadA6	Rv3556c	6	6	22.603	22.6511	-0.0480523	0.898081	1	lipid metabolism
sp|I6Y3V5|IPDE1_MYCTU	I6Y3V5	fadE30	Rv3560c	4	2	23.7254	22.7194	1.00604	0.177371	0.243678	lipid metabolism
sp|P96843|FAD3_MYCTU	P96843	fadD3	Rv3561	2	3	23.374	21.3146	2.05938	0.164969	0.557128	lipid metabolism
sp|P96847|AVTA_MYCTU	P96847	aspB	Rv3565	3	0	22.8867	NA	NA	NA	0.022871	intermediary metabolism and respiration
sp|P9WNW7|HSAC_MYCTU	P9WNW7	hsaC	Rv3568c	6	2	23.7151	23.6806	0.0344379	0.953339	0.00571459	intermediary metabolism and respiration
sp|P9WJA1|HSAA_MYCTU	P9WJA1	hsaA	Rv3570c	6	6	23.6425	23.6514	-0.0089051	0.933656	1	intermediary metabolism and respiration
sp|P9WJ93|KSHB_MYCTU	P9WJ93	kshB	Rv3571	0	4	NA	22.2675	NA	NA	0.00571459	intermediary metabolism and respiration
tr|I6X7P2|I6X7P2_MYCTU	I6X7P2	Rv3572	Rv3572	6	0	24.6072	NA	NA	NA	4.52945e-05	conserved hypotheticals
sp|P96855|CHSE3_MYCTU	P96855	fadE34	Rv3573c	3	3	20.8417	20.3232	0.518413	0.394133	1	lipid metabolism
sp|P96856|KSTR_MYCTU	P96856	kstR	Rv3574	6	6	22.5215	23.5719	-1.05037	0.0210843	1	regulatory proteins
tr|P96857|P96857_MYCTU	P96857	Rv3575c	Rv3575c	6	6	21.4301	23.0586	-1.62843	0.000563772	1	regulatory proteins
sp|P9WFW1|SYC_MYCTU	P9WFW1	cysS1	Rv3580c	6	6	23.6475	22.6916	0.955937	0.00778128	1	information pathways
sp|P9WKG9|ISPD_MYCTU	P9WKG9	ispD	Rv3582c	6	6	25.0501	24.2362	0.813948	2.63215e-05	1	intermediary metabolism and respiration
sp|P9WJG3|CARD_MYCTU	P9WJG3	Rv3583c	Rv3583c	6	6	23.7954	24.2085	-0.413056	0.15683	1	regulatory proteins
sp|P9WK63|LPQE_MYCTU	P9WK63	lpqE	Rv3584	6	6	22.2766	21.2684	1.00814	0.0858643	1	cell wall and cell processes
sp|P9WNW5|DISA_MYCTU	P9WNW5	Rv3586	Rv3586	6	6	21.5434	21.5134	0.029988	0.903076	1	conserved hypotheticals
sp|P9WPJ9|MTCA2_MYCTU	P9WPJ9	canB	Rv3588c	4	2	20.9207	20.1801	0.740587	0.0364472	0.243678	intermediary metabolism and respiration
sp|P9WKH3|MHUD_MYCTU	P9WKH3	mhuD	Rv3592	6	6	26.9101	27.0579	-0.14784	0.451602	1	intermediary metabolism and respiration
tr|I6Y3Z2|I6Y3Z2_MYCTU	I6Y3Z2	Rv3594	Rv3594	3	0	23.4415	NA	NA	NA	0.022871	conserved hypotheticals
sp|P9WPC9|CLPC1_MYCTU	P9WPC9	clpC1	Rv3596c	6	6	25.7214	25.2517	0.469668	1.93612e-05	1	intermediary metabolism and respiration
sp|P9WIP7|LSR2_MYCTU	P9WIP7	lsr2	Rv3597c	2	5	24.4753	19.462	5.01335	8.82832e-05	0.0711741	information pathways
sp|P9WFU9|SYK1_MYCTU	P9WFU9	lysS	Rv3598c	6	6	23.5168	24.2623	-0.745554	0.0158884	1	information pathways
sp|P9WPA1|COAX_MYCTU	P9WPA1	Rv3600c	Rv3600c	6	6	24.0556	24.3313	-0.275638	0.437631	1	conserved hypotheticals
tr|O06279|O06279_MYCTU	O06279	Rv3603c	Rv3603c	3	6	23.9935	25.3182	-1.32469	0.00536445	0.022871	conserved hypotheticals
tr|O06278|O06278_MYCTU	O06278	Rv3604c	Rv3604c	6	4	21.538	21.6574	-0.119379	0.770423	0.0747595	cell wall and cell processes
sp|P9WNC7|HPPK_MYCTU	P9WNC7	folK	Rv3606c	4	5	24.8617	24.7313	0.130352	0.596088	0.501795	intermediary metabolism and respiration
sp|P9WND1|DHPS1_MYCTU	P9WND1	folP1	Rv3608c	5	2	22.0242	20.575	1.44915	0.10897	0.0711741	intermediary metabolism and respiration
sp|P9WN57|GCH1_MYCTU	P9WN57	folE	Rv3609c	6	6	23.6314	23.7134	-0.0819849	0.775277	1	intermediary metabolism and respiration
sp|P9WQN3|FTSH_MYCTU	P9WQN3	ftsH	Rv3610c	6	6	24.2812	24.0752	0.206014	0.339249	1	cell wall and cell processes
sp|P9WJD5|ESPD_MYCTU	P9WJD5	espD	Rv3614c	6	6	26.7427	27.3583	-0.615651	0.0699076	1	cell wall and cell processes
sp|P9WJD7|ESPC_MYCTU	P9WJD7	espC	Rv3615c	5	3	25.8795	24.0647	1.81475	0.00477424	0.212864	cell wall and cell processes
sp|P9WJE1|ESPA_MYCTU	P9WJE1	espA	Rv3616c	6	6	26.1197	26.3944	-0.274685	0.284214	1	cell wall and cell processes
sp|I6YGS0|EPHA_MYCTU	I6YGS0	ephA	Rv3617	6	3	22.9461	20.4961	2.44999	0.0199359	0.022871	virulence, detoxification, adaptation
tr|I6X7W8|I6X7W8_MYCTU	I6X7W8	Rv3618	Rv3618	6	0	24.7567	NA	NA	NA	4.52945e-05	intermediary metabolism and respiration
tr|I6X7X3|I6X7X3_MYCTU	I6X7X3	lpqG	Rv3623	6	6	22.0247	21.2706	0.754087	0.105606	1	cell wall and cell processes
sp|P9WHQ9|HGPRT_MYCTU	P9WHQ9	hpt	Rv3624c	4	5	25.0426	25.9233	-0.880712	0.121315	0.501795	intermediary metabolism and respiration
tr|O06381|O06381_MYCTU	O06381	Rv3626c	Rv3626c	6	5	24.6639	24.3896	0.274306	0.596258	0.224193	conserved hypotheticals
sp|O06380|CBXPD_MYCTU	O06380	Rv3627c	Rv3627c	6	6	21.3614	20.7698	0.591668	0.0781203	1	conserved hypotheticals
sp|P9WI55|IPYR_MYCTU	P9WI55	ppa	Rv3628	6	6	24.4633	23.2464	1.21689	0.0026042	1	intermediary metabolism and respiration
tr|O06376|O06376_MYCTU	O06376	Rv3631	Rv3631	5	6	21.1017	21.2407	-0.13892	0.758258	0.224193	intermediary metabolism and respiration
sp|P9WI89|Y3633_MYCTU	P9WI89	Rv3633	Rv3633	6	6	22.518	24.0904	-1.57234	0.24968	1	conserved hypotheticals
sp|P9WN67|GALE_MYCTU	P9WN67	galE1	Rv3634c	6	6	21.0611	19.969	1.09214	0.00488822	1	intermediary metabolism and respiration
tr|O06363|O06363_MYCTU	O06363	Rv3644c	Rv3644c	3	6	22.4179	22.4639	-0.0460672	0.952936	0.022871	information pathways
tr|I6X7Z3|I6X7Z3_MYCTU	I6X7Z3	Rv3645	Rv3645	6	6	21.9869	23.1258	-1.13892	0.0442162	1	cell wall and cell processes
sp|P9WG49|TOP1_MYCTU	P9WG49	topA	Rv3646c	6	6	24.264	25.8924	-1.62842	7.70329e-06	1	information pathways
tr|I6Y469|I6Y469_MYCTU	I6Y469	Rv3647c	Rv3647c	2	4	23.2897	23.708	-0.418284	0.491956	0.243678	conserved hypotheticals
sp|P9WP75|CSPA_MYCTU	P9WP75	cspA	Rv3648c	6	6	27.7523	28.5906	-0.838356	0.00234588	1	virulence, detoxification, adaptation
tr|O06359|O06359_MYCTU	O06359	Rv3649	Rv3649	3	1	22.2142	21.7616	0.452624	0.554379	0.212864	information pathways
tr|I6YCP0|I6YCP0_MYCTU	I6YCP0	Rv3651	Rv3651	6	6	23.9907	24.1275	-0.136773	0.374559	1	conserved hypotheticals
sp|P9WGJ1|Y3661_MYCTU	P9WGJ1	Rv3661	Rv3661	5	3	22.4635	21.4055	1.05803	0.0340957	0.212864	virulence, detoxification, adaptation
sp|P9WQD1|ACSA_MYCTU	P9WQD1	acs	Rv3667	6	6	23.5985	25.3141	-1.7156	0.000217636	1	lipid metabolism
tr|I6YGW2|I6YGW2_MYCTU	I6YGW2	Rv3668c	Rv3668c	6	1	23.5268	24.0487	-0.521952	0.346394	0.000964813	intermediary metabolism and respiration
tr|O69637|O69637_MYCTU	O69637	Rv3669	Rv3669	6	6	21.9999	21.144	0.855946	0.000563504	1	cell wall and cell processes
tr|I6YCQ4|I6YCQ4_MYCTU	I6YCQ4	ephE	Rv3670	6	5	22.5322	22.9604	-0.428182	0.219279	0.224193	virulence, detoxification, adaptation
sp|P9WHR9|Y3671_MYCTU	P9WHR9	Rv3671c	Rv3671c	6	5	23.5263	23.2031	0.323217	0.525743	0.224193	intermediary metabolism and respiration
tr|I6XHX8|I6XHX8_MYCTU	I6XHX8	Rv3672c	Rv3672c	6	6	23.2649	23.7954	-0.530495	0.0408149	1	conserved hypotheticals
sp|P9WQ11|END3_MYCTU	P9WQ11	nth	Rv3674c	3	5	22.6125	22.315	0.297447	0.788198	0.212864	information pathways
tr|I6YCQ7|I6YCQ7_MYCTU	I6YCQ7	Rv3675	Rv3675	6	0	23.2095	NA	NA	NA	4.52945e-05	cell wall and cell processes
sp|P9WMH3|CRPL_MYCTU	P9WMH3	crp	Rv3676	6	6	24.3682	23.5895	0.778733	0.0118198	1	regulatory proteins
tr|I6YGW9|I6YGW9_MYCTU	I6YGW9	Rv3678c	Rv3678c	2	5	23.3997	23.6408	-0.241104	0.584633	0.0711741	conserved hypotheticals
sp|P9WKX5|Y3679_MYCTU	P9WKX5	Rv3679	Rv3679	6	6	25.4462	24.648	0.798234	0.00366592	1	cell wall and cell processes
tr|I6Y498|I6Y498_MYCTU	I6Y498	Rv3680	Rv3680	6	6	25.5156	25.8528	-0.3372	0.214845	1	cell wall and cell processes
tr|I6YGX2|I6YGX2_MYCTU	I6YGX2	ponA2	Rv3682	6	6	22.4251	22.0384	0.386705	0.409042	1	cell wall and cell processes
tr|I6X827|I6X827_MYCTU	I6X827	Rv3683	Rv3683	6	6	21.9893	22.4283	-0.438963	0.419212	1	conserved hypotheticals
tr|O69652|O69652_MYCTU	O69652	Rv3684	Rv3684	4	3	22.4221	22.2228	0.199274	0.653898	0.557128	intermediary metabolism and respiration
tr|I6X831|I6X831_MYCTU	I6X831	Rv3688c	Rv3688c	6	6	26.758	25.5701	1.18794	2.86285e-06	1	conserved hypotheticals
tr|O69658|O69658_MYCTU	O69658	Rv3690	Rv3690	4	4	22.5833	20.9029	1.68039	0.00692657	1	cell wall and cell processes
sp|O69659|Y3691_MYCTU	O69659	Rv3691	Rv3691	6	0	22.2199	NA	NA	NA	4.52945e-05	conserved hypotheticals
tr|I6YGX9|I6YGX9_MYCTU	I6YGX9	moxR2	Rv3692	6	6	26.6948	25.8014	0.893331	0.00946176	1	regulatory proteins
tr|O69661|O69661_MYCTU	O69661	Rv3693	Rv3693	6	6	24.0588	23.0993	0.95947	0.109747	1	cell wall and cell processes
tr|O69663|O69663_MYCTU	O69663	Rv3695	Rv3695	6	6	23.8694	23.4422	0.427179	0.460778	1	cell wall and cell processes
sp|P9WPK1|GLPK_MYCTU	P9WPK1	glpK	Rv3696c	6	3	22.5642	21.7307	0.833468	0.128758	0.022871	intermediary metabolism and respiration
sp|P9WF47|VPC48_MYCTU	P9WF47	vapC48	Rv3697c	2	6	22.7387	23.6599	-0.921167	0.18549	0.00571459	virulence, detoxification, adaptation
tr|O69667|O69667_MYCTU	O69667	Rv3699	Rv3699	5	0	24.774	NA	NA	NA	0.000964813	conserved hypotheticals
sp|O69668|EGTE_MYCTU	O69668	Rv3700c	Rv3700c	5	3	21.9957	21.1191	0.876681	0.474506	0.212864	intermediary metabolism and respiration
sp|P9WN47|EGTD_MYCTU	P9WN47	Rv3701c	Rv3701c	1	4	21.8418	20.9343	0.907544	0.211795	0.0711741	conserved hypotheticals
sp|O69670|EGTC_MYCTU	O69670	Rv3702c	Rv3702c	4	4	23.7717	22.8035	0.96821	0.123383	1	conserved hypotheticals
sp|P9WNX5|DHAS_MYCTU	P9WNX5	asd	Rv3708c	6	6	25.4132	25.9171	-0.503933	0.0545258	1	intermediary metabolism and respiration
sp|P9WPX3|AK_MYCTU	P9WPX3	ask	Rv3709c	6	6	24.5003	24.8147	-0.314405	0.0407056	1	intermediary metabolism and respiration
sp|P9WQB3|LEU1_MYCTU	P9WQB3	leuA	Rv3710	6	6	23.2385	23.024	0.214457	0.135758	1	intermediary metabolism and respiration
tr|I6XI14|I6XI14_MYCTU	I6XI14	cobQ2	Rv3713	3	6	21.0195	21.8045	-0.784957	0.216599	0.022871	intermediary metabolism and respiration
tr|O69681|O69681_MYCTU	O69681	Rv3714c	Rv3714c	0	5	NA	22.0466	NA	NA	0.000964813	conserved hypotheticals
sp|P9WHI3|RECR_MYCTU	P9WHI3	recR	Rv3715c	0	6	NA	24.5955	NA	NA	4.52945e-05	information pathways
sp|P9WNR9|Y3716_MYCTU	P9WNR9	Rv3716c	Rv3716c	6	6	26.3479	25.9172	0.430646	0.131098	1	conserved hypotheticals
sp|I6Y4D2|PEPAM_MYCTU	I6Y4D2	Rv3717	Rv3717	2	6	20.9957	22.1045	-1.10883	0.137766	0.00571459	conserved hypotheticals
tr|I6XI16|I6XI16_MYCTU	I6XI16	Rv3718c	Rv3718c	6	6	24.2539	24.8844	-0.630458	0.144001	1	conserved hypotheticals
tr|O69686|O69686_MYCTU	O69686	Rv3719	Rv3719	6	6	23.1991	23.8312	-0.632132	0.34079	1	conserved hypotheticals
sp|O69687|FAMT_MYCTU	O69687	Rv3720	Rv3720	6	6	22.3955	23.1799	-0.784443	0.0151431	1	lipid metabolism
sp|P9WNT9|DPO3X_MYCTU	P9WNT9	dnaZX	Rv3721c	5	6	21.9574	22.6912	-0.733798	0.0682453	0.224193	information pathways
sp|O69689|ASPAT_MYCTU	O69689	Rv3722c	Rv3722c	6	6	22.0326	22.8983	-0.86572	0.0207474	1	conserved hypotheticals
sp|O69690|LUCA_MYCTU	O69690	Rv3723	Rv3723	6	6	26.6846	26.3554	0.329162	0.3021	1	cell wall and cell processes
tr|O69693|O69693_MYCTU	O69693	Rv3726	Rv3726	6	5	23.7948	23.3468	0.448057	0.206932	0.224193	intermediary metabolism and respiration
sp|L0TDE1|LIGC_MYCTU	L0TDE1	ligC	Rv3731	6	6	21.6952	21.8102	-0.114971	0.808906	1	information pathways
tr|O69699|O69699_MYCTU	O69699	Rv3732	Rv3732	6	2	23.5931	24.9026	-1.30947	0.0617546	0.00571459	conserved hypotheticals
tr|O69700|O69700_MYCTU	O69700	Rv3733c	Rv3733c	4	0	21.4213	NA	NA	NA	0.00571459	conserved hypotheticals
sp|P9WKC7|TGS2_MYCTU	P9WKC7	tgs2	Rv3734c	6	6	23.0478	23.6911	-0.643321	0.032345	1	lipid metabolism
tr|O69714|O69714_MYCTU	O69714	Rv3747	Rv3747	6	1	23.3189	20.6299	2.68895	0.00186889	0.000964813	conserved hypotheticals
tr|O69719|O69719_MYCTU	O69719	Rv3752c	Rv3752c	4	0	22.1242	NA	NA	NA	0.00571459	intermediary metabolism and respiration
tr|O69720|O69720_MYCTU	O69720	Rv3753c	Rv3753c	6	2	24.5409	23.7029	0.838004	0.385036	0.00571459	conserved hypotheticals
sp|O69721|TYRA_MYCTU	O69721	tyrA	Rv3754	6	3	23.5257	26.0781	-2.55234	0.013317	0.022871	intermediary metabolism and respiration
tr|O86358|O86358_MYCTU	O86358	Rv3755c	Rv3755c	6	4	24.0844	24.5855	-0.501177	0.354644	0.0747595	conserved hypotheticals
tr|O69724|O69724_MYCTU	O69724	proV	Rv3758c	5	6	19.9997	21.4692	-1.46952	0.0216323	0.224193	virulence, detoxification, adaptation
sp|O69726|Y3760_MYCTU	O69726	Rv3760	Rv3760	3	4	22.503	21.4583	1.04474	0.201772	0.557128	cell wall and cell processes
tr|O69727|O69727_MYCTU	O69727	fadE36	Rv3761c	6	6	22.5761	23.9417	-1.36562	0.0283028	1	lipid metabolism
sp|O69729|TCRY_MYCTU	O69729	tcrY	Rv3764c	2	5	20.8401	21.0634	-0.223245	0.429143	0.0711741	regulatory proteins
sp|O69730|TCRX_MYCTU	O69730	tcrX	Rv3765c	1	5	21.9961	21.7325	0.263621	0.92277	0.0158264	regulatory proteins
sp|O69731|Y3766_MYCTU	O69731	Rv3766	Rv3766	6	3	24.1289	23.203	0.925903	0.0279789	0.022871	conserved hypotheticals
sp|P9WFH5|Y3874_MYCTU	P9WFH5	Rv3767c	Rv3767c	6	6	23.1412	22.6672	0.473985	0.151362	1	lipid metabolism
sp|P9WML5|PATR_MYCTU	P9WML5	hisC2	Rv3772	5	0	22.5527	NA	NA	NA	0.000964813	intermediary metabolism and respiration
tr|P72040|P72040_MYCTU	P72040	Rv3773c	Rv3773c	6	6	23.7887	23.0653	0.723347	0.11824	1	conserved hypotheticals
tr|P75019|P75019_MYCTU	P75019	echA21	Rv3774	6	6	26.4318	24.904	1.52783	0.00266676	1	lipid metabolism
tr|P72041|P72041_MYCTU	P72041	lipE	Rv3775	2	6	21.2182	22.8304	-1.61222	0.00149994	0.00571459	intermediary metabolism and respiration
tr|P72043|P72043_MYCTU	P72043	Rv3777	Rv3777	6	1	22.2979	20.3885	1.90943	0.0115608	0.000964813	intermediary metabolism and respiration
[truncated: 86 more rows]

## Sheet: All Proteins
Protein	UniProtID	Gene Name	Locus Rv #	Count_CS	Count_Rep	Mean_CS	Mean_Rep	FC_CS_vs_Rep	P_value_ANOVA	P_value_Gtest		Note: this file contains all proteins mapped by detected peptides
sp|A0A089QKZ7|Y155A_MYCTU	A0A089QKZ7	Rv1155a	Rv1155a	5	6	17.0999	20.7352	-3.63527	0.000102101	0.224193
sp|A0A089QRB9|MSL3_MYCTU	A0A089QRB9	msl3	Rv1180	6	6	25.7323	25.2122	0.520105	0.000123042	1
sp|I6WXK4|PTPB_MYCTU	I6WXK4	ptbB	Rv0153c	6	6	21.0281	21.1441	-0.116016	0.72011	1
sp|I6WXS6|VPB51_MYCTU	I6WXS6	vapB51	Rv0229a	6	6	23.598	24.3849	-0.786891	0.0434086	1
sp|I6WZK7|MMCO_MYCTU	I6WZK7	Rv0846c	Rv0846c	5	0	23.2523	NA	NA	NA	0.000964813
sp|I6X486|PE25_MYCTU	I6X486	PE25	Rv2431c	0	2	NA	21.3614	NA	NA	0.0747595
sp|I6X7F9|CDDTR_MYCTU	I6X7F9	Rv3488	Rv3488	2	2	23.5079	22.1111	1.39685	0.0667997	1
sp|I6X8D2|PKS13_MYCTU	I6X8D2	pks13	Rv3800c	6	6	27.2067	27.6657	-0.459032	0.0108084	1
sp|I6XD69|PKS12_MYCTU	I6XD69	pks12	Rv2048c	3	6	21.2624	22.3092	-1.04682	0.00291741	0.022871
sp|I6XHI0|CHSH1_MYCTU	I6XHI0	Rv3541c	Rv3541c	1	1	22.5781	21.4284	1.14961	NA	1
sp|I6XHI4|FADA5_MYCTU	I6XHI4	fadA5	Rv3546	6	6	22.9302	23.1571	-0.22686	0.128177	1
sp|I6XHJ3|FADA6_MYCTU	I6XHJ3	fadA6	Rv3556c	6	6	22.603	22.6511	-0.0480523	0.898081	1
sp|I6XU97|EST45_MYCTU	I6XU97	Rv0045c	Rv0045c	6	6	22.398	23.0628	-0.664728	0.0167167	1
sp|I6Y0R5|FOLC_MYCTU	I6Y0R5	folC	Rv2447c	6	6	25.6145	26.0769	-0.462452	0.152695	1
sp|I6Y204|DACB2_MYCTU	I6Y204	dacB2	Rv2911	3	6	21.7371	23.0833	-1.34624	0.0254797	0.022871
sp|I6Y3P1|LPRN_MYCTU	I6Y3P1	lprN	Rv3495c	3	0	21.5545	NA	NA	NA	0.022871
sp|I6Y3Q0|CHSE5_MYCTU	I6Y3Q0	fadE27	Rv3505	6	3	22.4734	20.9246	1.54881	0.000331001	0.022871
sp|I6Y3T7|LTP2_MYCTU	I6Y3T7	ltp2	Rv3540c	5	1	23.377	22.3241	1.05298	0.196197	0.0158264
sp|I6Y3U6|ECH20_MYCTU	I6Y3U6	echA20	Rv3550	6	5	21.0252	20.3202	0.704967	0.101054	0.224193
sp|I6Y3V5|IPDE1_MYCTU	I6Y3V5	fadE30	Rv3560c	4	2	23.7254	22.7194	1.00604	0.177371	0.243678
sp|I6Y4D2|PEPAM_MYCTU	I6Y4D2	Rv3717	Rv3717	2	6	20.9957	22.1045	-1.10883	0.137766	0.00571459
sp|I6Y778|FABG4_MYCTU	I6Y778	fabG4	Rv0242c	6	6	23.7049	22.9041	0.800774	0.0043756	1
sp|I6Y8F7|MMPR5_MYCTU	I6Y8F7	Rv0678	Rv0678	2	0	22.6449	NA	NA	NA	0.0747595
sp|I6Y8I5|FGE_MYCTU	I6Y8I5	Rv0712	Rv0712	6	1	24.8234	23.5033	1.3201	0.296543	0.000964813
sp|I6Y9F7|LIPQ_MYCTU	I6Y9F7	lipQ	Rv2485c	0	3	NA	22.6031	NA	NA	0.022871
sp|I6Y9J2|LDT2_MYCTU	I6Y9J2	ldtB	Rv2518c	2	0	21.3809	NA	NA	NA	0.0747595
sp|I6Y9Q3|PRPC_MYCTU	I6Y9Q3	prpC	Rv1131	6	6	23.1728	22.3067	0.866058	0.0142901	1
sp|I6YA50|Y2743_MYCTU	I6YA50	Rv2743c	Rv2743c	5	6	23.134	23.1134	0.0206208	0.971909	0.224193
sp|I6YBZ8|HTDY_MYCTU	I6YBZ8	htdY	Rv3389c	6	0	23.9815	NA	NA	NA	4.52945e-05
sp|I6YCA3|CHSE4_MYCTU	I6YCA3	fadE26	Rv3504	3	2	24.2594	22.9838	1.27555	0.155512	0.557128
sp|I6YDK7|ACCD1_MYCTU	I6YDK7	accD1	Rv2502c	6	6	24.5544	23.9887	0.565729	0.00842533	1
sp|I6YEE1|PPTH_MYCTU	I6YEE1	Rv2795c	Rv2795c	2	3	23.4377	22.2972	1.14048	0.00534303	0.557128
sp|I6YET7|Y2963_MYCTU	I6YET7	Rv2963	Rv2963	6	0	23.7618	NA	NA	NA	4.52945e-05
sp|I6YFP0|BIRA_MYCTU	I6YFP0	birA	Rv3279c	6	2	22.9271	20.2047	2.72237	0.0189788	0.00571459
sp|I6YGF8|CHSH2_MYCTU	I6YGF8	Rv3542c	Rv3542c	6	4	21.2197	20.6472	0.57253	0.223391	0.0747595
sp|I6YGS0|EPHA_MYCTU	I6YGS0	ephA	Rv3617	6	3	22.9461	20.4961	2.44999	0.0199359	0.022871
sp|L0TC47|LIPV_MYCTU	L0TC47	lipV	Rv3203	6	6	22.2865	22.1922	0.094297	0.734564	1
sp|L0TCG5|SIGJ_MYCTU	L0TCG5	sigJ	Rv3328c	1	5	23.7553	23.3044	0.450892	0.787354	0.0158264
sp|L0TDE1|LIGC_MYCTU	L0TDE1	ligC	Rv3731	6	6	21.6952	21.8102	-0.114971	0.808906	1
sp|L7N653|CWLM_MYCTU	L7N653	Rv3915	Rv3915	0	6	NA	26.0217	NA	NA	4.52945e-05
sp|L7N675|PPE18_MYCTU	L7N675	PPE18	Rv1196	6	0	25.0016	NA	NA	NA	4.52945e-05
sp|L7N689|TRCR_MYCTU	L7N689	trcR	Rv1033c	5	4	20.2068	20.5955	-0.388639	0.146204	0.501795
sp|L7N6B0|LPQI_MYCTU	L7N6B0	lpqI	Rv0237	5	5	20.8292	20.3245	0.504739	0.343163	1
sp|O05306|LOGH_MYCTU	O05306	Rv1205	Rv1205	2	0	21.1794	NA	NA	NA	0.0747595
sp|O05307|FAC6_MYCTU	O05307	fadD6	Rv1206	6	6	24.0613	23.8337	0.227569	0.342675	1
sp|O05318|MEPRM_MYCTU	O05318	Rv1217c	Rv1217c	3	1	20.5519	18.3059	2.24605	0.00783974	0.212864
sp|O05453|ESXD_MYCTU	O05453	esxD	Rv3891c	6	6	24.5726	24.7161	-0.143428	0.501458	1
sp|O05458|MYCP2_MYCTU	O05458	mycP2	Rv3886c	6	3	23.8921	23.2553	0.636741	0.0553299	0.022871
sp|O05461|MYCP1_MYCTU	O05461	mycP1	Rv3883c	0	4	NA	24.7775	NA	NA	0.00571459
sp|O05572|GPPS_MYCTU	O05572	grcC2	Rv0989c	2	6	22.5071	23.6943	-1.18723	0.274358	0.00571459
sp|O05581|PAT_MYCTU	O05581	Rv0998	Rv0998	6	6	24.0232	23.8715	0.151726	0.715517	1
sp|O05598|Y1013_MYCTU	O05598	pks16	Rv1013	6	6	21.6675	21.9004	-0.232968	0.333457	1
sp|O05779|FTSE_MYCTU	O05779	ftsE	Rv3102c	6	6	24.1464	24.3889	-0.242475	0.109823	1
sp|O05877|PK21_MYCTU	O05877	ppk2	Rv3232c	6	5	25.9975	23.634	2.36342	0.00016041	0.224193
sp|O05883|MDDA_MYCTU	O05883	Rv3238c	Rv3238c	3	1	24.9136	25.3305	-0.416853	0.81981	0.212864
sp|O05886|HPF_MYCTU	O05886	Rv3241c	Rv3241c	6	6	25.0131	24.2759	0.737195	0.00161429	1
sp|O05897|Y3254_MYCTU	O05897	Rv3254	Rv3254	0	3	NA	22.8761	NA	NA	0.022871
sp|O06159|BKDC_MYCTU	O06159	bkdC	Rv2495c	6	2	23.2843	20.8303	2.45406	6.27339e-05	0.00571459
sp|O06179|Y1533_MYCTU	O06179	Rv1533	Rv1533	6	6	25.4708	23.2684	2.20242	1.40727e-06	1
sp|O06291|HTRA1_MYCTU	O06291	htrA	Rv1223	6	6	23.9706	23.9478	0.0228627	0.92952	1
sp|O06342|Y3479_MYCTU	O06342	Rv3479	Rv3479	6	6	22.9148	21.3146	1.60016	0.00105777	1
sp|O06350|LIPF_MYCTU	O06350	lipF	Rv3487c	5	3	22.4332	21.7841	0.649162	0.0333933	0.212864
sp|O06380|CBXPD_MYCTU	O06380	Rv3627c	Rv3627c	6	6	21.3614	20.7698	0.591668	0.0781203	1
sp|O06391|Y525_MYCTU	O06391	Rv0525	Rv0525	6	6	24.4138	24.5342	-0.120444	0.743348	1
sp|O06401|MTAP_MYCTU	O06401	pnp	Rv0535	2	2	20.2459	20.853	-0.607124	0.351844	1
sp|O06417|FAC8_MYCTU	O06417	fadD8	Rv0551c	4	6	20.1899	21.512	-1.32213	0.0379836	0.0747595
sp|O06428|NPPPS_MYCTU	O06428	grcC1	Rv0562	6	6	22.0275	22.0695	-0.0419603	0.896131	1
sp|O06543|AMACR_MYCTU	O06543	mcr	Rv1143	4	3	21.2797	21.2709	0.00882308	0.976196	0.557128
sp|O06553|F420R_MYCTU	O06553	Rv1155	Rv1155	1	1	23.0178	22.3866	0.631173	NA	1
sp|O06581|PRPR_MYCTU	O06581	Rv1129c	Rv1129c	5	0	23.1072	NA	NA	NA	0.000964813
sp|O06582|PRPD_MYCTU	O06582	prpD	Rv1130	6	6	23.3624	23.8972	-0.534748	0.18451	1
sp|O06769|NCASE_MYCTU	O06769	Rv0669c	Rv0669c	2	0	22.135	NA	NA	NA	0.0747595
sp|O06779|MAZE2_MYCTU	O06779	mazE2	Rv0660c	4	6	23.0251	23.3876	-0.362519	0.525807	0.0747595
sp|O06825|LDT3_MYCTU	O06825	Rv1433	Rv1433	0	5	NA	24.1587	NA	NA	0.000964813
sp|O07177|MAK1_MYCTU	O07177	mak	Rv0127	6	6	23.8762	23.4957	0.380515	0.0958724	1
sp|O07227|VAPB2_MYCTU	O07227	vapB2	Rv0300	3	0	22.4221	NA	NA	NA	0.022871
sp|O07427|MGLL_MYCTU	O07427	Rv0183	Rv0183	5	6	24.8195	25.9288	-1.10933	0.00800203	0.224193
sp|O07431|CAMT_MYCTU	O07431	Rv0187	Rv0187	6	6	25.013	24.546	0.466977	0.197045	1
sp|O07434|RICR_MYCTU	O07434	Rv0190	Rv0190	6	6	25.4632	25.9496	-0.486387	0.442035	1
sp|O07718|ACEAA_MYCTU	O07718	aceAa	Rv1915	0	4	NA	20.9495	NA	NA	0.00571459
sp|O07779|VPB27_MYCTU	O07779	vapB27	Rv0599c	3	3	23.499	23.5299	-0.0309486	0.916215	1
sp|O08343|TATD_MYCTU	O08343	tatD	Rv1008	6	3	23.9188	22.8343	1.08451	0.01068	0.022871
sp|O33194|G3PP_MYCTU	O33194	Rv1692	Rv1692	6	6	23.652	23.5681	0.0838822	0.797567	1
sp|O33259|METH_MYCTU	O33259	metH	Rv2124c	6	6	23.415	24.7036	-1.28859	0.00313487	1
sp|O33283|EPHG_MYCTU	O33283	ephG	Rv2740	6	6	25.2577	24.3028	0.954941	0.0374842	1
sp|O33285|Y274C_MYCTU	O33285	Rv2742c	Rv2742c	5	0	24.6688	NA	NA	NA	0.000964813
sp|O33336|PPTT_MYCTU	O33336	pptT	Rv2794c	0	6	NA	24.4426	NA	NA	4.52945e-05
sp|O33341|Y2859_MYCTU	O33341	Rv2859c	Rv2859c	3	6	23.147	23.0804	0.0666067	0.883411	0.022871
sp|O33347|RELF_MYCTU	O33347	relF	Rv2865	4	5	23.2723	22.6077	0.66456	0.08121	0.501795
sp|O33361|OPRA_MYCTU	O33361	Rv0516c	Rv0516c	2	0	22.1117	NA	NA	NA	0.0747595
sp|O33363|GDSL_MYCTU	O33363	Rv0518	Rv0518	6	6	21.856	22.1301	-0.274086	0.107661	1
sp|O50393|SPI_MYCTU	O50393	Rv3364c	Rv3364c	6	6	20.7954	22.4143	-1.61894	0.00775175	1
sp|O50440|CHP2_MYCTU	O50440	Rv1184c	Rv1184c	1	1	19.4599	21.3268	-1.86695	NA	1
sp|O50456|VPB33_MYCTU	O50456	vapB33	Rv1241	6	6	22.7816	23.6919	-0.910286	0.00940307	1
sp|O50462|RELB_MYCTU	O50462	relB	Rv1247c	5	6	23.2131	22.9368	0.27632	0.47725	0.224193
sp|O53150|Y1459_MYCTU	O53150	Rv1459c	Rv1459c	3	0	23.5925	NA	NA	NA	0.022871
sp|O53166|ACNA_MYCTU	O53166	acn	Rv1475c	6	6	27.6151	27.3988	0.216236	0.443147	1
sp|O53168|RIPA_MYCTU	O53168	ripA	Rv1477	5	6	21.1009	22.2032	-1.1023	0.0227268	0.224193
sp|O53176|Y2449_MYCTU	O53176	Rv2449c	Rv2449c	6	6	24.5834	23.8987	0.68471	0.0143175	1
sp|O53181|KORB_MYCTU	O53181	Rv2454c	Rv2454c	6	6	25.6307	26.1849	-0.554224	0.00824532	1
sp|O53182|KORA_MYCTU	O53182	Rv2455c	Rv2455c	6	6	24.4503	24.8165	-0.366219	0.0740154	1
sp|O53193|TRLR_MYCTU	O53193	Rv2466c	Rv2466c	6	5	26.4314	25.2133	1.21808	0.0715893	0.224193
sp|O53203|DHE2_MYCTU	O53203	gdh	Rv2476c	6	6	25.2654	25.2386	0.0268608	0.865587	1
sp|O53281|Y3034_MYCTU	O53281	Rv3034c	Rv3034c	1	1	22.8274	20.8088	2.01859	NA	1
sp|O53289|SERB2_MYCTU	O53289	serB2	Rv3042c	6	6	22.2335	22.5771	-0.343654	0.389898	1
sp|O53334|Y3188_MYCTU	O53334	Rv3188	Rv3188	5	6	23.7747	22.1891	1.58558	0.000305993	0.224193
sp|O53379|Y3329_MYCTU	O53379	Rv3329	Rv3329	0	6	NA	23.1076	NA	NA	4.52945e-05
sp|O53380|DACB1_MYCTU	O53380	dacB1	Rv3330	5	6	22.5299	25.056	-2.52614	0.000136439	0.224193
sp|O53464|VPB45_MYCTU	O53464	Rv2018	Rv2018	6	6	25.595	24.5137	1.0813	0.00107043	1
sp|O53465|VPC45_MYCTU	O53465	Rv2019	Rv2019	3	0	20.5017	NA	NA	NA	0.022871
sp|O53468|HIGB2_MYCTU	O53468	Rv2022c	Rv2022c	2	0	22.0226	NA	NA	NA	0.0747595
sp|O53493|PPMNT_MYCTU	O53493	ppm1	Rv2051c	6	6	22.448	22.6161	-0.168099	0.417659	1
sp|O53507|GFPPS_MYCTU	O53507	idsA2	Rv2173	3	3	21.929	21.0312	0.897839	0.395012	1
sp|O53509|Y2175_MYCTU	O53509	Rv2175c	Rv2175c	6	6	24.7249	23.7172	1.00778	0.00728526	1
sp|O53512|AROG_MYCTU	O53512	aroG	Rv2178c	6	6	25.0952	26.6339	-1.53878	8.45722e-06	1
sp|O53521|FAC15_MYCTU	O53521	fadD15	Rv2187	6	6	24.8782	25.2737	-0.395431	0.0588988	1
sp|O53532|Y2258_MYCTU	O53532	Rv2258c	Rv2258c	6	6	23.8592	23.6532	0.206002	0.44551	1
sp|O53551|FAC17_MYCTU	O53551	fadD17	Rv3506	3	0	23.4558	NA	NA	NA	0.022871
sp|O53554|ILVX_MYCTU	O53554	ilvX	Rv3509c	6	6	26.1565	24.5855	1.57101	5.49745e-05	1
sp|O53565|Y3520_MYCTU	O53565	Rv3520c	Rv3520c	6	6	23.7032	23.1637	0.53948	0.135787	1
sp|O53578|ACCD4_MYCTU	O53578	accD4	Rv3799c	6	6	24.115	25.0818	-0.966804	2.98502e-06	1
sp|O53580|FAA32_MYCTU	O53580	fadD32	Rv3801c	6	6	28.3898	28.8336	-0.443813	0.0801234	1
sp|O53581|CULP6_MYCTU	O53581	Rv3802c	Rv3802c	4	0	23.3653	NA	NA	NA	0.00571459
sp|O53582|AFTB_MYCTU	O53582	aftB	Rv3805c	5	0	21.4646	NA	NA	NA	0.000964813
sp|O53585|GLFT2_MYCTU	O53585	glfT2	Rv3808c	5	6	21.4684	21.1824	0.285947	0.497541	0.224193
sp|O53664|HTDX_MYCTU	O53664	htdX	Rv0241c	6	6	24.1079	23.907	0.200911	0.595597	1
sp|O53666|FADE5_MYCTU	O53666	fadE5	Rv0244c	6	6	23.7922	23.8966	-0.104393	0.524137	1
sp|O53672|Y250_MYCTU	O53672	Rv0250c	Rv0250c	6	6	26.7591	26.6314	0.127697	0.599212	1
sp|O53692|ESXG_MYCTU	O53692	esxG	Rv0287	1	6	21.9375	22.9617	-1.0242	0.0910351	0.000964813
sp|O53695|MYCP3_MYCTU	O53695	mycP3	Rv0291	6	6	21.1334	21.3424	-0.209018	0.411086	1
sp|O53699|STF0_MYCTU	O53699	Rv0295c	Rv0295c	2	2	21.3568	21.5806	-0.223797	0.481468	1
sp|O53789|Y681_MYCTU	O53789	Rv0681	Rv0681	6	5	24.111	24.0467	0.0642383	0.875765	0.224193
sp|O53811|VPB31_MYCTU	O53811	vapB31	Rv0748	2	6	23.08	24.4461	-1.36611	0.182678	0.00571459
sp|O53857|NARS_MYCTU	O53857	Rv0845	Rv0845	3	6	24.1204	23.7425	0.377907	0.429831	0.022871
sp|O53871|Y0859_MYCTU	O53871	fadA	Rv0859	6	6	24.1057	23.791	0.31468	0.1485	1
sp|O53896|PEPD_MYCTU	O53896	pepD	Rv0983	6	4	23.4968	23.2742	0.222572	0.61429	0.0747595
sp|O53901|PKS5_MYCTU	O53901	pks5	Rv1527c	0	6	NA	24.4985	NA	NA	4.52945e-05
sp|O53943|ESPG5_MYCTU	O53943	Rv1794	Rv1794	6	6	25.9394	25.6374	0.301987	0.137475	1
sp|O65934|ABC1_MYCTU	O65934	Rv1747	Rv1747	6	6	24.3159	24.464	-0.148084	0.460148	1
sp|O69659|Y3691_MYCTU	O69659	Rv3691	Rv3691	6	0	22.2199	NA	NA	NA	4.52945e-05
sp|O69668|EGTE_MYCTU	O69668	Rv3700c	Rv3700c	5	3	21.9957	21.1191	0.876681	0.474506	0.212864
sp|O69670|EGTC_MYCTU	O69670	Rv3702c	Rv3702c	4	4	23.7717	22.8035	0.96821	0.123383	1
sp|O69687|FAMT_MYCTU	O69687	Rv3720	Rv3720	6	6	22.3955	23.1799	-0.784443	0.0151431	1
sp|O69689|ASPAT_MYCTU	O69689	Rv3722c	Rv3722c	6	6	22.0326	22.8983	-0.86572	0.0207474	1
sp|O69690|LUCA_MYCTU	O69690	Rv3723	Rv3723	6	6	26.6846	26.3554	0.329162	0.3021	1
sp|O69721|TYRA_MYCTU	O69721	tyrA	Rv3754	6	3	23.5257	26.0781	-2.55234	0.013317	0.022871
sp|O69726|Y3760_MYCTU	O69726	Rv3760	Rv3760	3	4	22.503	21.4583	1.04474	0.201772	0.557128
sp|O69729|TCRY_MYCTU	O69729	tcrY	Rv3764c	2	5	20.8401	21.0634	-0.223245	0.429143	0.0711741
sp|O69730|TCRX_MYCTU	O69730	tcrX	Rv3765c	1	5	21.9961	21.7325	0.263621	0.92277	0.0158264
sp|O69731|Y3766_MYCTU	O69731	Rv3766	Rv3766	6	3	24.1289	23.203	0.925903	0.0279789	0.022871
sp|O69732|ESPH_MYCTU	O69732	espH	Rv3867	6	6	25.1984	24.9736	0.224853	0.523736	1
sp|O86311|MEATP_MYCTU	O86311	Rv1218c	Rv1218c	6	6	23.7691	23.5423	0.226769	0.341903	1
sp|O86312|RAAS_MYCTU	O86312	Rv1219c	Rv1219c	0	3	NA	21.8799	NA	NA	0.022871
sp|O86318|ACCD2_MYCTU	O86318	accD2	Rv0974c	6	6	23.9811	23.6328	0.34831	0.220641	1
sp|P0CG96|Y3118_MYCTU	P0CG96	sseC1	Rv3118	6	6	27.5386	28.4254	-0.886891	0.000198226	1
sp|P0CH91|MMAA3_MYCTU	P0CH91	mmaA3	Rv0643c	2	5	22.3711	22.5122	-0.141135	0.852254	0.0711741
sp|P0CL61|MAZE9_MYCTU	P0CL61	mazE9	Rv2801A	4	5	22.381	22.8729	-0.491896	0.19595	0.501795
sp|P0CL62|MAZF7_MYCTU	P0CL62	mazF7	Rv2063A	4	3	21.5054	20.3644	1.14102	0.0542342	0.557128
sp|P0CV86|Y954A_MYCTU	P0CV86	Rv1954A	Rv1954A	1	1	23.6367	22.8956	0.741145	NA	1
sp|P0DMM2|Y028A_MYCTU	P0DMM2	Rv0028A	Rv0028A	5	1	22.495	21.3865	1.10844	0.251326	0.0158264
sp|P0DMM3|Y3202_MYCTU	P0DMM3	Rv3202A	Rv3202A	6	6	25.19	24.7187	0.471352	0.0750131	1
sp|P0DMQ8|Y2742_MYCTU	P0DMQ8	Rv2742A	Rv2742A	0	5	NA	24.2571	NA	NA	0.000964813
sp|P0DOA6|ESXI_MYCTU	P0DOA6	esxI	Rv1037c	6	6	21.8769	20.845	1.03185	0.222597	1
sp|P63907|ADD_MYCTU	P63907	add	Rv3313c	6	0	23.1366	NA	NA	NA	4.52945e-05
sp|P71590|FHAA_MYCTU	P71590	fhaA	Rv0020c	6	6	25.1867	26.6004	-1.41366	1.85171e-05	1
sp|P71615|NRNA_MYCTU	P71615	Rv2837c	Rv2837c	2	0	21.4142	NA	NA	NA	0.0747595
sp|P71622|VPB22_MYCTU	P71622	vapB22	Rv2830c	0	4	NA	23.1483	NA	NA	0.00571459
sp|P71635|CSM6_MYCTU	P71635	Rv2818c	Rv2818c	6	5	21.6566	21.7121	-0.0555527	0.879009	0.224193
sp|P71668|LIPI_MYCTU	P71668	lipI	Rv1400c	6	6	22.7513	23.933	-1.18167	0.00565913	1
sp|P71707|PBP1A_MYCTU	P71707	ponA1	Rv0050	5	6	21.6811	22.6397	-0.95852	0.0262414	0.224193
sp|P71716|MBTA_MYCTU	P71716	mbtA	Rv2384	0	3	NA	23.5689	NA	NA	0.022871
sp|P71741|TREH_MYCTU	P71741	Rv2402	Rv2402	6	6	21.8868	21.819	0.067744	0.832036	1
sp|P71778|LIPL_MYCTU	P71778	lipL	Rv1497	0	3	NA	20.8202	NA	NA	0.022871
sp|P71838|Y0785_MYCTU	P71838	Rv0785	Rv0785	1	6	21.7441	21.0629	0.681151	0.325035	0.000964813
sp|P71864|3O1D_MYCTU	P71864	kstD	Rv3537	4	6	22.5193	23.5004	-0.981097	0.0155478	0.0747595
sp|P71875|KSHA_MYCTU	P71875	kshA	Rv3526	6	3	25.6441	24.4916	1.15248	0.0482765	0.022871
sp|P95125|LIPN_MYCTU	P95125	lipN	Rv2970c	6	6	24.015	23.6233	0.39173	0.0246824	1
sp|P95141|FAA29_MYCTU	P95141	fadD29	Rv2950c	6	6	21.8948	21.2925	0.602294	0.182935	1
sp|P95149|Y1866_MYCTU	P95149	Rv1866	Rv1866	6	4	22.2379	21.5282	0.7097	0.014302	0.0747595
sp|P95160|NDH_MYCTU	P95160	ndh	Rv1854c	6	6	22.6886	21.6354	1.05315	0.0036358	1
sp|P95189|HISN_MYCTU	P95189	Rv3137	Rv3137	6	6	23.1779	24.3764	-1.19859	0.00995496	1
sp|P95200|NDHA_MYCTU	P95200	ndhA	Rv0392c	6	6	23.0642	23.2428	-0.178575	0.375781	1
sp|P95257|SECBL_MYCTU	P95257	Rv1957	Rv1957	4	6	21.7742	23.7505	-1.97631	0.0105852	0.0747595
sp|P96202|PPSC_MYCTU	P96202	ppsC	Rv2933	6	6	21.5296	22.454	-0.924431	0.000562049	1
sp|P96210|ESPG1_MYCTU	P96210	espG1	Rv3866	6	6	26.2572	26.6468	-0.389626	0.0984385	1
sp|P96218|GLTB_MYCTU	P96218	gltB	Rv3859c	6	6	24.4844	24.9001	-0.415756	0.120204	1
sp|P96284|PKS15_MYCTU	P96284	pks15	Rv2947c	1	4	21.278	21.4244	-0.14643	0.693104	0.0711741
sp|P96285|PKS1_MYCTU	P96285	pks1	Rv2946c	0	2	NA	22.6344	NA	NA	0.0747595
sp|P96368|TRCS_MYCTU	P96368	trcS	Rv1032c	6	3	21.7182	20.2561	1.46206	0.0366707	0.022871
sp|P96374|PPX2_MYCTU	P96374	Rv1026	Rv1026	2	0	21.0999	NA	NA	NA	0.0747595
sp|P96379|MAZG_MYCTU	P96379	Rv1021	Rv1021	6	6	23.552	23.3021	0.249874	0.545688	1
sp|P96809|FHMAD_MYCTU	P96809	fgd2	Rv0132c	5	0	21.6783	NA	NA	NA	0.000964813
sp|P96825|Y0148_MYCTU	P96825	Rv0148	Rv0148	6	6	26.5575	26.3523	0.205178	0.0653173	1
sp|P96843|FAD3_MYCTU	P96843	fadD3	Rv3561	2	3	23.374	21.3146	2.05938	0.164969	0.557128
sp|P96847|AVTA_MYCTU	P96847	aspB	Rv3565	3	0	22.8867	NA	NA	NA	0.022871
sp|P96855|CHSE3_MYCTU	P96855	fadE34	Rv3573c	3	3	20.8417	20.3232	0.518413	0.394133	1
sp|P96856|KSTR_MYCTU	P96856	kstR	Rv3574	6	6	22.5215	23.5719	-1.05037	0.0210843	1
sp|P96877|COATR_MYCTU	P96877	Rv3272	Rv3272	6	6	22.9131	23.5536	-0.640437	0.069669	1
sp|P96886|ACCE5_MYCTU	P96886	accE5	Rv3281	6	6	24.0069	25.4507	-1.44378	0.00494142	1
sp|P96890|ACCA3_MYCTU	P96890	accA3	Rv3285	6	6	27.0834	27.8046	-0.721143	9.7343e-06	1
sp|P96917|VAPC5_MYCTU	P96917	vapC5	Rv0627	1	3	19.4451	20.1243	-0.679174	0.427863	0.212864
sp|P9WF09|RELK_MYCTU	P9WF09	relK	Rv3358	4	3	23.6553	24.4217	-0.766371	0.581165	0.557128
sp|P9WF11|NNR_MYCTU	P9WF11	Rv3433c	Rv3433c	6	6	22.4767	22.0403	0.436408	0.234071	1
sp|P9WF13|VPB46_MYCTU	P9WF13	vapB46	Rv3385c	5	6	23.9975	24.2876	-0.290133	0.350312	0.224193
sp|P9WF19|VAPB5_MYCTU	P9WF19	vapB5	Rv0626	0	4	NA	23.0694	NA	NA	0.00571459
sp|P9WF21|VAPB4_MYCTU	P9WF21	vapB4	Rv0596c	4	6	22.5706	23.9093	-1.33869	0.033297	0.0747595
sp|P9WF23|VPB47_MYCTU	P9WF23	vapB47	Rv3407	6	6	23.8879	25.0768	-1.18891	0.00230532	1
sp|P9WF25|RELJ_MYCTU	P9WF25	relJ	Rv3357	4	6	24.0988	23.5399	0.558966	0.118027	0.0747595
sp|P9WF31|EX7L_MYCTU	P9WF31	xseA	Rv1108c	4	5	21.6894	22.2807	-0.591393	0.110839	0.501795
sp|P9WF33|XERD_MYCTU	P9WF33	Rv1701	Rv1701	0	5	NA	23.5763	NA	NA	0.000964813
sp|P9WF43|WHIB1_MYCTU	P9WF43	whiB1	Rv3219	0	5	NA	23.3372	NA	NA	0.000964813
sp|P9WF45|WHIA_MYCTU	P9WF45	whiA	Rv1423	6	6	23.5722	23.6845	-0.112343	0.424521	1
sp|P9WF47|VPC48_MYCTU	P9WF47	vapC48	Rv3697c	2	6	22.7387	23.6599	-0.921167	0.18549	0.00571459
sp|P9WF49|VPC47_MYCTU	P9WF49	vapC47	Rv3408	1	5	22.4688	23.5365	-1.06767	0.139214	0.0158264
sp|P9WF57|VPC42_MYCTU	P9WF57	vapC42	Rv2759c	4	5	20.5475	19.2986	1.24883	0.026591	0.501795
sp|P9WFC3|VPB40_MYCTU	P9WFC3	vapB40	Rv2595	6	6	21.8022	21.8811	-0.0788824	0.805665	1
sp|P9WFC5|UVRC_MYCTU	P9WFC5	uvrC	Rv1420	1	6	22.8838	23.8149	-0.931012	0.0851096	0.000964813
sp|P9WFC7|UVRB_MYCTU	P9WFC7	uvrB	Rv1633	6	6	22.2321	22.7709	-0.538735	0.0276794	1
sp|P9WFC9|Y1636_MYCTU	P9WFC9	TB15.3	Rv1636	6	6	29.849	29.6531	0.195824	0.343982	1
sp|P9WFD1|Y2026_MYCTU	P9WFD1	Rv2026c	Rv2026c	6	0	24.1608	NA	NA	NA	4.52945e-05
sp|P9WFD3|Y3134_MYCTU	P9WFD3	Rv3134c	Rv3134c	0	2	NA	21.3229	NA	NA	0.0747595
sp|P9WFD5|Y2624_MYCTU	P9WFD5	Rv2624c	Rv2624c	6	6	24.8189	25.2621	-0.443219	0.110331	1
sp|P9WFD7|Y2623_MYCTU	P9WFD7	TB31.7	Rv2623	6	6	25.051	24.779	0.271968	0.48795	1
sp|P9WFD9|Y2028_MYCTU	P9WFD9	Rv2028c	Rv2028c	6	6	23.4936	24.0128	-0.519198	0.128784	1
sp|P9WFE1|DCUP_MYCTU	P9WFE1	hemE	Rv2678c	2	0	23.1285	NA	NA	NA	0.0747595
sp|P9WFE3|UREG_MYCTU	P9WFE3	ureG	Rv1852	6	6	22.69	22.7678	-0.0777933	0.696987	1
sp|P9WFF1|URE1_MYCTU	P9WFF1	ureC	Rv1850	6	6	21.1517	20.8848	0.266965	0.513492	1
sp|P9WFF3|UPP_MYCTU	P9WFF3	upp	Rv3309c	2	0	24.3436	NA	NA	NA	0.0747595
sp|P9WFF5|ZFPP_MYCTU	P9WFF5	Rv1086	Rv1086	5	6	21.9279	21.751	0.176955	0.465086	0.224193
sp|P9WFF7|DPDS_MYCTU	P9WFF7	Rv2361c	Rv2361c	2	2	19.6816	20.7676	-1.08596	0.214941	1
sp|P9WFG1|Y1823_MYCTU	P9WFG1	Rv1823	Rv1823	6	6	21.333	21.5515	-0.218481	0.396553	1
sp|P9WFG3|Y1825_MYCTU	P9WFG3	Rv1825	Rv1825	6	6	26.3669	26.1665	0.20042	0.673621	1
sp|P9WFG7|Y2717_MYCTU	P9WFG7	Rv2717c	Rv2717c	4	0	24.9684	NA	NA	NA	0.00571459
sp|P9WFG9|Y813_MYCTU	P9WFG9	Rv0813c	Rv0813c	6	6	25.2239	25.1941	0.0297963	0.833624	1
sp|P9WFH1|Y3399_MYCTU	P9WFH1	Rv3399	Rv3399	6	6	22.2439	21.7201	0.52376	0.0349123	1
sp|P9WFH3|Y3895_MYCTU	P9WFH3	Rv3787c	Rv3787c	3	4	21.0286	21.3716	-0.343081	0.126755	0.557128
sp|P9WFH5|Y3874_MYCTU	P9WFH5	Rv3767c	Rv3767c	6	6	23.1412	22.6672	0.473985	0.151362	1
sp|P9WFH7|Y1947_MYCTU	P9WFH7	Rv1896c	Rv1896c	6	5	24.7355	23.5794	1.15607	0.0187735	0.224193
sp|P9WFH9|Y1770_MYCTU	P9WFH9	Rv1729c	Rv1729c	2	4	21.9573	21.9483	0.00905296	0.981507	0.243678
sp|P9WFI3|Y851_MYCTU	P9WFI3	Rv0830	Rv0830	0	2	NA	22.3142	NA	NA	0.0747595
sp|P9WFI5|Y756_MYCTU	P9WFI5	Rv0731c	Rv0731c	5	5	21.6543	21.8469	-0.192637	0.428068	1
sp|P9WFI7|Y751_MYCTU	P9WFI7	Rv0726c	Rv0726c	0	3	NA	20.8823	NA	NA	0.022871
sp|P9WFI9|Y293_MYCTU	P9WFI9	Rv0281	Rv0281	6	6	21.7073	21.5714	0.135865	0.622489	1
sp|P9WFJ1|Y153_MYCTU	P9WFJ1	Rv0145	Rv0145	6	5	21.956	23.3996	-1.44364	0.00166079	0.224193
sp|P9WFJ3|Y146_MYCTU	P9WFJ3	Rv0146	Rv0146	6	6	24.5341	24.7767	-0.242638	0.136274	1
sp|P9WFJ5|Y2345_MYCTU	P9WFJ5	Rv2345	Rv2345	6	6	23.3131	22.4648	0.848292	0.0222924	1
sp|P9WFJ7|Y1481_MYCTU	P9WFJ7	Rv1481	Rv1481	6	6	24.089	23.4714	0.617588	0.0464541	1
sp|P9WFJ9|Y637_MYCTU	P9WFJ9	hadC	Rv0637	0	4	NA	21.4292	NA	NA	0.00571459
sp|P9WFK1|Y635_MYCTU	P9WFK1	hadA	Rv0635	6	6	25.5278	26.0547	-0.526958	0.131615	1
sp|P9WFK3|Y504_MYCTU	P9WFK3	Rv0504c	Rv0504c	2	0	22.7563	NA	NA	NA	0.0747595
sp|P9WFK5|Y038_MYCTU	P9WFK5	Rv0038	Rv0038	6	6	24.3696	25.4037	-1.03411	0.0466522	1
sp|P9WFK7|EIS_MYCTU	P9WFK7	eis	Rv2416c	3	0	20.5503	NA	NA	NA	0.022871
sp|P9WFK9|Y566_MYCTU	P9WFK9	Rv0566c	Rv0566c	6	6	25.4061	24.333	1.07315	9.96497e-05	1
sp|P9WFL3|Y3193_MYCTU	P9WFL3	Rv3193c	Rv3193c	6	6	24.2306	23.9413	0.289358	0.183418	1
sp|P9WFM1|GCH1L_MYCTU	P9WFM1	Rv2230c	Rv2230c	6	1	23.8667	21.8338	2.03284	0.0288234	0.000964813
sp|P9WFM3|Y1101_MYCTU	P9WFM3	Rv1101c	Rv1101c	2	0	24.0937	NA	NA	NA	0.0747595
sp|P9WFM7|Y2908_MYCTU	P9WFM7	Rv2908c	Rv2908c	6	6	25.6101	24.7745	0.835585	0.00386239	1
sp|P9WFN7|Y1085_MYCTU	P9WFN7	Rv1085c	Rv1085c	2	6	19.6825	20.8038	-1.12129	0.0201271	0.00571459
sp|P9WFP1|Y2366_MYCTU	P9WFP1	Rv2366c	Rv2366c	6	6	21.8277	22.1057	-0.278009	0.441039	1
sp|P9WFP3|Y1842_MYCTU	P9WFP3	Rv1842c	Rv1842c	6	6	22.4677	21.3492	1.1185	0.0357938	1
sp|P9WFP5|Y1462_MYCTU	P9WFP5	Rv1462	Rv1462	6	6	24.8266	25.6379	-0.811272	0.002086	1
sp|P9WFP7|Y1461_MYCTU	P9WFP7	Rv1461	Rv1461	6	6	23.7123	24.8054	-1.09302	0.000106046	1
sp|P9WFP9|Y2556_MYCTU	P9WFP9	Rv2556c	Rv2556c	1	1	22.8755	23.0771	-0.201574	NA	1
sp|P9WFQ1|Y1898_MYCTU	P9WFQ1	Rv1898	Rv1898	5	0	22.664	NA	NA	NA	0.000964813
sp|P9WFQ3|Y1421_MYCTU	P9WFQ3	Rv1421	Rv1421	6	5	22.9164	21.5679	1.3485	0.00249882	0.224193
sp|P9WFQ5|Y2851_MYCTU	P9WFQ5	Rv2851c	Rv2851c	5	6	22.336	22.2141	0.1219	0.794904	0.224193
sp|P9WFQ7|PLPHP_MYCTU	P9WFQ7	Rv2148c	Rv2148c	1	1	22.535	22.2601	0.274959	NA	1
sp|P9WFQ9|UNG_MYCTU	P9WFQ9	ung	Rv2976c	3	1	21.623	21.4903	0.132713	0.516249	0.212864
sp|P9WFR1|GLTR2_MYCTU	P9WFR1	Rv2958c	Rv2958c	2	6	21.5603	20.6074	0.952882	0.0317392	0.00571459
sp|P9WFR3|MENG_MYCTU	P9WFR3	menH	Rv0558	2	0	20.7564	NA	NA	NA	0.0747595
sp|P9WFR5|DPPRS_MYCTU	P9WFR5	ubiA	Rv3806c	6	6	23.2856	21.9979	1.28771	0.0250972	1
sp|P9WFR9|TYSY_MYCTU	P9WFR9	thyA	Rv2764c	1	5	22.9181	23.9718	-1.05367	0.0136348	0.0158264
sp|P9WFS1|TYPH_MYCTU	P9WFS1	deoA	Rv3314c	4	0	20.7061	NA	NA	NA	0.00571459
sp|P9WFS5|Y625_MYCTU	P9WFS5	Rv0625c	Rv0625c	6	6	25.1	24.6527	0.447249	0.137256	1
sp|P9WFS9|SYV_MYCTU	P9WFS9	valS	Rv2448c	6	6	22.7916	21.9821	0.80947	0.008941	1
sp|P9WFT1|SYY_MYCTU	P9WFT1	tyrS	Rv1689	6	6	24.8102	24.5826	0.227584	0.217444	1
sp|P9WFT3|SYW_MYCTU	P9WFT3	trpS	Rv3336c	6	6	23.2315	23.086	0.145537	0.591459	1
sp|P9WFT5|SYT_MYCTU	P9WFT5	thrS	Rv2614c	6	6	21.2795	20.9254	0.354112	0.0710505	1
sp|P9WFT7|SYS_MYCTU	P9WFT7	serS	Rv3834c	6	6	22.4708	21.9974	0.473383	0.285545	1
sp|P9WFT9|SYP_MYCTU	P9WFT9	proS	Rv2845c	6	6	24.7297	23.7193	1.01043	0.0230915	1
sp|P9WFU1|SYFB_MYCTU	P9WFU1	pheT	Rv1650	6	6	24.8997	23.5667	1.33302	0.00038011	1
sp|P9WFU3|SYFA_MYCTU	P9WFU3	pheS	Rv1649	6	6	22.7285	23.2068	-0.478331	0.00917065	1
sp|P9WFU5|SYM_MYCTU	P9WFU5	metS	Rv1007c	6	6	22.0811	20.3131	1.76803	0.00141133	1
sp|P9WFU7|LYSX_MYCTU	P9WFU7	lysX	Rv1640c	6	6	22.9351	21.0951	1.83999	3.15497e-05	1
sp|P9WFU9|SYK1_MYCTU	P9WFU9	lysS	Rv3598c	6	6	23.5168	24.2623	-0.745554	0.0158884	1
sp|P9WFV1|SYL_MYCTU	P9WFV1	leuS	Rv0041	6	6	24.5244	24.2618	0.262553	0.127295	1
sp|P9WFV3|SYI_MYCTU	P9WFV3	ileS	Rv1536	6	6	21.1017	21.1042	-0.00255641	0.993023	1
sp|P9WFV5|SYH_MYCTU	P9WFV5	hisS	Rv2580c	6	6	22.4325	23.138	-0.705465	0.0523289	1
sp|P9WFV7|SYG_MYCTU	P9WFV7	glyS	Rv2357c	6	6	23.897	24.4549	-0.557914	0.0404204	1
sp|P9WFV9|SYE_MYCTU	P9WFV9	gltS	Rv2992c	6	6	24.3227	23.9153	0.407328	0.117431	1
sp|P9WFW1|SYC_MYCTU	P9WFW1	cysS1	Rv3580c	6	6	23.6475	22.6916	0.955937	0.00778128	1
sp|P9WFW3|SYDND_MYCTU	P9WFW3	aspS	Rv2572c	6	6	25.0887	25.0476	0.0411562	0.867023	1
sp|P9WFW5|SYR_MYCTU	P9WFW5	argS	Rv1292	6	6	24.66	24.2046	0.455384	0.262028	1
sp|P9WFW7|SYA_MYCTU	P9WFW7	alaS	Rv2555c	6	6	24.0042	24.0842	-0.0800402	0.688477	1
sp|P9WFW9|MENF_MYCTU	P9WFW9	entC	Rv3215	6	6	23.5755	23.2919	0.283641	0.357138	1
sp|P9WFX3|TRPE_MYCTU	P9WFX3	trpE	Rv1609	6	6	23.8253	23.2636	0.561676	0.00487068	1
sp|P9WFX5|TRPD_MYCTU	P9WFX5	trpD	Rv2192c	6	6	23.7071	22.3291	1.37799	0.0126798	1
sp|P9WFX7|TRPC_MYCTU	P9WFX7	trpC	Rv1611	6	6	25.6345	25.8611	-0.2266	0.467608	1
sp|P9WFX9|TRPB_MYCTU	P9WFX9	trpB	Rv1612	6	6	24.63	25.6298	-0.999879	0.00398775	1
sp|P9WFY1|TRPA_MYCTU	P9WFY1	trpA	Rv1613	6	6	23.56	23.6076	-0.0476645	0.836874	1
sp|P9WFY7|TRMD_MYCTU	P9WFY7	trmD	Rv2906c	6	5	23.9614	22.0772	1.8842	0.00192439	0.224193
sp|P9WFY9|TRMB_MYCTU	P9WFY9	Rv0208c	Rv0208c	6	6	23.2025	22.9528	0.249638	0.483464	1
sp|P9WFZ1|TRMI_MYCTU	P9WFZ1	Rv2118c	Rv2118c	1	4	23.1457	21.0254	2.12032	0.0677207	0.0711741
sp|P9WFZ3|TRKA_MYCTU	P9WFZ3	ceoC	Rv2692	6	6	25.7362	23.7233	2.01286	0.0479068	1
sp|P9WFZ5|OTSB_MYCTU	P9WFZ5	otsB2	Rv3372	6	6	22.5693	22.573	-0.00372092	0.993398	1
sp|P9WFZ7|Y1283_MYCTU	P9WFZ7	oppB	Rv1283c	5	3	22.4709	21.3288	1.14211	0.0387869	0.212864
sp|P9WG05|PSTC2_MYCTU	P9WG05	pstC2	Rv0929	2	0	24.8083	NA	NA	NA	0.0747595
sp|P9WG07|PSTC1_MYCTU	P9WG07	pstC1	Rv0935	3	0	21.8923	NA	NA	NA	0.022871
sp|P9WG09|PSTA2_MYCTU	P9WG09	pstA2	Rv0936	2	0	21.4747	NA	NA	NA	0.0747595
sp|P9WG15|Y2563_MYCTU	P9WG15	Rv2563	Rv2563	6	6	25.0184	25.1791	-0.160711	0.622887	1
sp|P9WG17|Y072_MYCTU	P9WG17	Rv0072	Rv0072	6	6	26.2563	24.7023	1.554	3.53908e-05	1
sp|P9WG19|FTSX_MYCTU	P9WG19	ftsX	Rv3101c	5	6	22.179	23.0433	-0.864341	0.0380879	0.224193
sp|P9WG21|DRRC_MYCTU	P9WG21	drrC	Rv2938	1	5	20.6515	21.237	-0.585418	0.586156	0.0158264
sp|P9WG25|TKT_MYCTU	P9WG25	tkt	Rv1449c	6	6	27.201	26.5312	0.669754	0.000174668	1
sp|P9WG33|TAL_MYCTU	P9WG33	tal	Rv1448c	6	4	22.0983	21.1383	0.959995	0.225873	0.0747595
sp|P9WG35|TPX_MYCTU	P9WG35	tpx	Rv1932	6	6	27.3922	26.2031	1.18911	0.00697174	1
sp|P9WG37|KDC_MYCTU	P9WG37	pdc	Rv0853c	6	1	22.4671	21.5124	0.954751	0.315576	0.000964813
sp|P9WG39|ILVG_MYCTU	P9WG39	ilvG	Rv1820	6	6	24.3089	24.5937	-0.284826	0.199504	1
sp|P9WG41|ILVB1_MYCTU	P9WG41	ilvB1	Rv3003c	4	6	21.7536	22.9793	-1.22575	0.00951626	0.0747595
sp|P9WG45|GYRB_MYCTU	P9WG45	gyrB	Rv0005	6	6	24.57	24.2081	0.361833	0.00239909	1
sp|P9WG47|GYRA_MYCTU	P9WG47	gyrA	Rv0006	6	6	23.9366	23.6593	0.277269	0.0567027	1
sp|P9WG49|TOP1_MYCTU	P9WG49	topA	Rv3646c	6	6	24.264	25.8924	-1.62842	7.70329e-06	1
sp|P9WG55|TIG_MYCTU	P9WG55	tig	Rv2462c	6	6	26.7276	27.9884	-1.26086	3.38608e-06	1
sp|P9WG57|THYX_MYCTU	P9WG57	thyX	Rv2754c	6	1	21.999	21.238	0.761003	0.384303	0.000964813
sp|P9WG59|THRC_MYCTU	P9WG59	thrC	Rv1295	6	0	21.708	NA	NA	NA	4.52945e-05
sp|P9WG61|Y1324_MYCTU	P9WG61	Rv1324	Rv1324	6	6	24.0188	23.5596	0.459132	0.0671153	1
sp|P9WG65|MPT53_MYCTU	P9WG65	mpt53	Rv2878c	2	0	20.8058	NA	NA	NA	0.0747595
sp|P9WG67|THIO_MYCTU	P9WG67	trxC	Rv3914	6	6	24.9652	22.0898	2.87539	4.01453e-05	1
sp|P9WG69|FADA4_MYCTU	P9WG69	fadA4	Rv1323	6	6	24.9143	26.049	-1.13467	9.84463e-05	1
sp|P9WG71|THIL_MYCTU	P9WG71	thiL	Rv2977c	6	4	25.4675	24.7843	0.683161	0.291964	0.0747595
sp|P9WG73|THIG_MYCTU	P9WG73	thiG	Rv0417	4	4	23.694	23.9736	-0.279625	0.730273	1
sp|P9WG75|THIE_MYCTU	P9WG75	thiE	Rv0414c	6	5	20.9476	21.1311	-0.183491	0.766332	0.224193
sp|P9WG77|THID_MYCTU	P9WG77	thiD	Rv0422c	6	6	22.6134	22.9259	-0.312561	0.248598	1
sp|P9WG79|THIC_MYCTU	P9WG79	thiC	Rv0423c	6	6	22.6138	23.0103	-0.396471	0.217324	1
sp|P9WG81|FOLD_MYCTU	P9WG81	folD	Rv3356c	6	6	24.6741	25.087	-0.412986	0.124818	1
sp|P9WG85|Y1877_MYCTU	P9WG85	Rv1877	Rv1877	2	1	21.0742	21.0607	0.0135815	0.992745	0.501795
sp|P9WG89|EMRB_MYCTU	P9WG89	emrB	Rv0783c	0	4	NA	23.7426	NA	NA	0.00571459
sp|P9WG93|Y2723_MYCTU	P9WG93	Rv2723	Rv2723	4	3	19.8406	18.19	1.65057	0.180598	0.557128
sp|P9WG95|ILVA_MYCTU	P9WG95	ilvA	Rv1559	6	6	23.2245	22.3094	0.915069	0.0136792	1
sp|P9WG97|TATC_MYCTU	P9WG97	tatC	Rv2093c	6	6	23.2438	22.0218	1.222	0.0199807	1
sp|P9WG99|TATB_MYCTU	P9WG99	tatB	Rv1224	6	6	23.6577	22.8069	0.850776	0.0285272	1
sp|P9WGA1|TATA_MYCTU	P9WGA1	tatA	Rv2094c	6	6	28.5564	28.1829	0.373493	0.185399	1
sp|P9WGA3|TAM_MYCTU	P9WGA3	tam	Rv0294	3	0	22.8509	NA	NA	NA	0.022871
sp|P9WGA5|Y2603_MYCTU	P9WGA5	Rv2603c	Rv2603c	6	6	23.3949	23.1206	0.274276	0.334151	1
sp|P9WGA7|Y2235_MYCTU	P9WGA7	Rv2235	Rv2235	4	1	23.2717	22.6322	0.639437	0.512381	0.0711741
sp|P9WGB1|COBM_MYCTU	P9WGB1	cobM	Rv2071c	5	1	21.2932	23.7864	-2.49316	0.0452536	0.0158264
sp|P9WGB3|COBIJ_MYCTU	P9WGB3	cobI	Rv2066	4	6	21.4538	21.5237	-0.0699095	0.831959	0.0747595
sp|P9WGB5|METZ_MYCTU	P9WGB5	metZ	Rv0391	6	6	24.7983	23.5389	1.2594	0.00227553	1
sp|P9WGB7|METB_MYCTU	P9WGB7	metB	Rv1079	6	1	22.8895	20.7863	2.10314	0.033151	0.000964813
sp|P9WGC1|Y1339_MYCTU	P9WGC1	Rv1339	Rv1339	2	0	23.6761	NA	NA	NA	0.0747595
sp|P9WGC3|Y3284_MYCTU	P9WGC3	Rv3284	Rv3284	5	4	22.7454	23.0879	-0.342514	0.756372	0.501795
sp|P9WGC5|SUCC_MYCTU	P9WGC5	sucC	Rv0951	6	6	24.9938	26.0317	-1.03795	0.00880935	1
sp|P9WGC7|SUCD_MYCTU	P9WGC7	sucD	Rv0952	6	6	24.5954	25.2804	-0.685046	0.00210364	1
sp|P9WGC9|TSAC_MYCTU	P9WGC9	Rv1301	Rv1301	6	6	24.3625	23.4693	0.893234	0.00339093	1
sp|P9WGD1|CPSY_MYCTU	P9WGD1	cpsY	Rv0806c	2	4	16.2617	19.7998	-3.5381	0.000384723	0.243678
sp|P9WGD3|SSRP_MYCTU	P9WGD3	smpB	Rv3100c	5	5	22.1643	22.2472	-0.0828296	0.767953	1
sp|P9WGD5|SSB_MYCTU	P9WGD5	ssb	Rv0054	6	6	24.2568	23.7782	0.478627	0.0363381	1
sp|P9WGD7|SRP54_MYCTU	P9WGD7	ffh	Rv2916c	6	6	23.4468	24.2298	-0.783	0.000950746	1
sp|P9WGD9|FTSY_MYCTU	P9WGD9	ftsY	Rv2921c	6	6	25.3595	24.7026	0.656946	0.000860006	1
sp|P9WGE7|SODF_MYCTU	P9WGE7	sodA	Rv3846	6	6	25.5006	24.4128	1.08782	0.0105484	1
sp|P9WGE9|SODC_MYCTU	P9WGE9	sodC	Rv0432	5	1	23.7408	21.6592	2.08156	0.080232	0.0158264
sp|P9WGF3|SMC_MYCTU	P9WGF3	smc	Rv2922c	6	6	23.5147	24.8697	-1.35503	5.53892e-05	1
sp|P9WGG3|NPD_MYCTU	P9WGG3	Rv1151c	Rv1151c	5	5	22.1223	21.5055	0.61673	0.371427	1
sp|P9WGG5|SIGG_MYCTU	P9WGG5	sigG	Rv0182c	0	5	NA	20.4458	NA	NA	0.000964813
sp|P9WGG9|RPSD_MYCTU	P9WGG9	sigD	Rv3414c	0	6	NA	22.4042	NA	NA	4.52945e-05
sp|P9WGH5|SIGL_MYCTU	P9WGH5	sigL	Rv0735	2	6	22.0676	22.6108	-0.543207	0.138291	0.00571459
sp|P9WGH7|SIGK_MYCTU	P9WGH7	sigK	Rv0445c	3	0	22.6856	NA	NA	NA	0.022871
sp|P9WGH9|SIGH_MYCTU	P9WGH9	sigH	Rv3223c	6	6	24.2637	24.5299	-0.266135	0.262343	1
sp|P9WGI1|SIGA_MYCTU	P9WGI1	sigA	Rv2703	6	6	23.9712	25.6064	-1.6352	5.31215e-06	1
sp|P9WGI3|SIGF_MYCTU	P9WGI3	sigF	Rv3286c	5	5	22.8346	23.0174	-0.182887	0.800262	1
sp|P9WGI5|SIGB_MYCTU	P9WGI5	sigB	Rv2710	6	6	24.1027	23.5191	0.583565	0.431921	1
sp|P9WGI7|GLYA2_MYCTU	P9WGI7	glyA2	Rv0070c	3	4	23.2433	21.8522	1.39105	0.0958689	0.557128
sp|P9WGI9|GLYA1_MYCTU	P9WGI9	glyA1	Rv1093	6	6	24.3002	24.6423	-0.342019	0.400817	1
sp|P9WGJ1|Y3661_MYCTU	P9WGJ1	Rv3661	Rv3661	5	3	22.4635	21.4055	1.05803	0.0340957	0.212864
sp|P9WGJ3|SERB1_MYCTU	P9WGJ3	serB1	Rv0505c	2	6	21.8042	21.8131	-0.00889895	0.98969	0.00571459
sp|P9WGJ5|SEPF_MYCTU	P9WGJ5	Rv2147c	Rv2147c	4	6	23.4502	24.5434	-1.09317	0.0400916	0.0747595
sp|P9WGJ9|EMBR_MYCTU	P9WGJ9	embR	Rv1267c	6	6	23.8832	23.6719	0.211255	0.585416	1
sp|P9WGK1|DOST_MYCTU	P9WGK1	dosT	Rv2027c	6	6	23.9318	24.3923	-0.460545	0.417976	1
sp|P9WGK3|DEVS_MYCTU	P9WGK3	devS	Rv3132c	1	5	23.0572	23.5743	-0.517086	0.503643	0.0158264
sp|P9WGK5|SENX3_MYCTU	P9WGK5	senX3	Rv0490	0	6	NA	23.8368	NA	NA	4.52945e-05
sp|P9WGK7|PRRB_MYCTU	P9WGK7	prrB	Rv0902c	6	6	22.9468	23.0777	-0.130872	0.582095	1
sp|P9WGK9|MTRB_MYCTU	P9WGK9	mtrB	Rv3245c	6	6	22.6859	22.373	0.312883	0.534601	1
sp|P9WGL1|MPRB_MYCTU	P9WGL1	mprB	Rv0982	6	6	22.5676	22.7732	-0.205574	0.457616	1
sp|P9WGL3|KDPD_MYCTU	P9WGL3	kdpD	Rv1028c	6	6	21.9143	22.2155	-0.301184	0.335828	1
sp|P9WGL5|PDTAS_MYCTU	P9WGL5	Rv3220c	Rv3220c	6	6	22.191	22.3619	-0.170821	0.496541	1
sp|P9WGL7|Y3143_MYCTU	P9WGL7	Rv3143	Rv3143	6	6	24.2873	23.2599	1.02741	0.000373755	1
sp|P9WGL9|REGX3_MYCTU	P9WGL9	regX3	Rv0491	6	6	24.0724	23.2135	0.858838	0.0262162	1
sp|P9WGM1|PRRA_MYCTU	P9WGM1	prrA	Rv0903c	6	6	26.0835	25.6088	0.474692	0.165907	1
sp|P9WGM3|PDTAR_MYCTU	P9WGM3	Rv1626	Rv1626	6	6	26.537	26.4233	0.113691	0.613484	1
sp|P9WGM5|NARL_MYCTU	P9WGM5	narL	Rv0844c	6	6	22.5074	22.2486	0.258727	0.595365	1
sp|P9WGM7|MTRA_MYCTU	P9WGM7	mtrA	Rv3246c	6	6	23.4057	23.6841	-0.278387	0.526891	1
sp|P9WGM9|MPRA_MYCTU	P9WGM9	mprA	Rv0981	6	6	23.1972	22.802	0.395211	0.0497834	1
sp|P9WGN1|KDPE_MYCTU	P9WGN1	kdpE	Rv1027c	6	6	22.0528	22.3974	-0.3446	0.264371	1
sp|P9WGN3|SECY_MYCTU	P9WGN3	secY	Rv0732	5	0	23.7291	NA	NA	NA	0.000964813
sp|P9WGN7|SECE_MYCTU	P9WGN7	secE1	Rv0638	6	6	26.1953	25.5614	0.63391	0.0678159	1
sp|P9WGN9|SECF_MYCTU	P9WGN9	secF	Rv2586c	6	6	24.6872	25.71	-1.02282	0.00218406	1
sp|P9WGP1|SECD_MYCTU	P9WGP1	secD	Rv2587c	6	6	22.1323	22.5382	-0.405899	0.176093	1
sp|P9WGP3|SECA2_MYCTU	P9WGP3	secA2	Rv1821	6	6	23.4986	24.393	-0.894411	0.00422842	1
sp|P9WGP5|SECA1_MYCTU	P9WGP5	secA1	Rv3240c	6	6	24.3981	24.7687	-0.370531	0.0262992	1
sp|P9WGP7|Y2216_MYCTU	P9WGP7	Rv2216	Rv2216	6	6	23.4479	22.03	1.41781	0.0445322	1
sp|P9WGQ1|Y1856_MYCTU	P9WGQ1	Rv1856c	Rv1856c	6	6	25.0142	25.8398	-0.825575	0.0121649	1
sp|P9WGQ5|Y927C_MYCTU	P9WGQ5	Rv0927c	Rv0927c	6	3	24.0734	24.146	-0.0725758	0.936604	0.022871
sp|P9WGQ7|Y1144_MYCTU	P9WGQ7	Rv1144	Rv1144	6	6	24.8955	24.2244	0.671119	0.0110226	1
sp|P9WGQ9|Y769_MYCTU	P9WGQ9	Rv0769	Rv0769	6	6	24.186	23.7112	0.474801	0.0746395	1
sp|P9WGR1|INHA_MYCTU	P9WGR1	inhA	Rv1484	6	6	26.2243	27.2763	-1.05203	0.00116239	1
sp|P9WGR3|Y2073_MYCTU	P9WGR3	Rv2073c	Rv2073c	5	4	21.3946	22.0431	-0.648469	0.183349	0.501795
sp|P9WGR5|Y484_MYCTU	P9WGR5	Rv0484c	Rv0484c	6	6	22.5757	22.5634	0.012289	0.966737	1
sp|P9WGR7|Y945_MYCTU	P9WGR7	Rv0945	Rv0945	0	5	NA	22.4737	NA	NA	0.000964813
sp|P9WGR9|Y1350_MYCTU	P9WGR9	fabG2	Rv1350	6	6	22.6557	22.1409	0.514737	0.204854	1
sp|P9WGS1|Y1543_MYCTU	P9WGS1	Rv1543	Rv1543	6	6	26.3117	26.8421	-0.530425	0.055267	1
sp|P9WGS3|EPHD_MYCTU	P9WGS3	ephD	Rv2214c	6	6	24.0264	25.154	-1.12765	0.00473934	1
sp|P9WGS5|Y2750_MYCTU	P9WGS5	Rv2750	Rv2750	6	1	21.576	21.2452	0.33078	0.702837	0.000964813
sp|P9WGS7|Y0687_MYCTU	P9WGS7	Rv0687	Rv0687	6	6	24.2875	25.3455	-1.05801	0.00451106	1
sp|P9WGS9|DPRE2_MYCTU	P9WGS9	dprE2	Rv3791	6	6	23.9486	24.1876	-0.239039	0.374354	1
sp|P9WGT1|HSD_MYCTU	P9WGT1	fabG3	Rv2002	6	6	24.873	25.5825	-0.709502	0.210048	1
sp|P9WGT3|MABA_MYCTU	P9WGT3	fabG1	Rv1483	6	6	24.2414	24.8556	-0.614219	0.191431	1
sp|P9WGT5|SDHL_MYCTU	P9WGT5	sdaA	Rv0069c	4	3	23.0238	21.7246	1.29916	0.006852	0.557128
sp|P9WGU9|LPQY_MYCTU	P9WGU9	lpqY	Rv1235	3	0	22.588	NA	NA	NA	0.022871
sp|P9WGV1|METK_MYCTU	P9WGV1	metK	Rv1392	6	6	25.5686	25.8773	-0.308745	0.206184	1
sp|P9WGV3|SAHH_MYCTU	P9WGV3	sahH	Rv3248c	6	6	25.7127	27.1427	-1.43004	3.5823e-07	1
sp|P9WGV5|TAER_MYCTU	P9WGV5	Rv2953	Rv2953	6	6	21.7111	21.9204	-0.20935	0.3407	1
sp|P9WGV7|YQGF_MYCTU	P9WGV7	Rv2554c	Rv2554c	0	6	NA	22.8179	NA	NA	4.52945e-05
sp|P9WGW1|RUVB_MYCTU	P9WGW1	ruvB	Rv2592c	1	6	21.5741	24.435	-2.86091	0.00344501	0.000964813
sp|P9WGW3|RUVA_MYCTU	P9WGW3	ruvA	Rv2593c	2	6	21.5301	24.3736	-2.84355	0.000779051	0.00571459
sp|P9WGW7|RSMI_MYCTU	P9WGW7	Rv1003	Rv1003	4	1	22.6703	21.9374	0.732873	0.533243	0.0711741
sp|P9WGX3|Y1407_MYCTU	P9WGX3	fmu	Rv1407	0	5	NA	21.4529	NA	NA	0.000964813
sp|P9WGX5|RSKA_MYCTU	P9WGX5	rskA	Rv0444c	6	1	22.3734	19.6091	2.76426	0.0879812	0.000964813
sp|P9WGX7|RSBW_MYCTU	P9WGX7	rsbW	Rv3287c	6	6	22.0812	22.7104	-0.629172	0.00731386	1
sp|P9WGX9|YBEY_MYCTU	P9WGX9	Rv2367c	Rv2367c	2	6	21.9557	21.8562	0.0994731	0.836288	0.00571459
sp|P9WGY1|RRF_MYCTU	P9WGY1	frr	Rv2882c	6	6	23.9116	23.3513	0.56034	0.029495	1
sp|P9WGY3|RRAAH_MYCTU	P9WGY3	rraA	Rv3853	1	1	24.4707	21.8613	2.60939	NA	1
sp|P9WGY5|RPOZ_MYCTU	P9WGY5	rpoZ	Rv1390	6	6	24.3922	24.4838	-0.0916381	0.801728	1
sp|P9WGY7|RPOC_MYCTU	P9WGY7	rpoC	Rv0668	6	6	25.6012	26.8064	-1.20523	0.000106484	1
sp|P9WGY9|RPOB_MYCTU	P9WGY9	rpoB	Rv0667	6	6	25.9219	26.9718	-1.04989	0.00012022	1
sp|P9WGZ1|RPOA_MYCTU	P9WGZ1	rpoA	Rv3457c	6	6	28.1501	27.9117	0.238405	0.245799	1
sp|P9WGZ7|RNPH_MYCTU	P9WGZ7	rphA	Rv1340	6	6	24.2481	22.4155	1.83263	0.00145878	1
sp|P9WGZ9|RNJ_MYCTU	P9WGZ9	Rv2752c	Rv2752c	6	4	23.7469	24.0168	-0.269901	0.110438	0.0747595
sp|P9WH03|RNC_MYCTU	P9WH03	rnc	Rv2925c	6	6	22.3983	22.8579	-0.459628	0.0716783	1
sp|P9WH05|DEAD_MYCTU	P9WH05	deaD	Rv1253	0	2	NA	20.8672	NA	NA	0.0747595
sp|P9WH07|RSMA_MYCTU	P9WH07	ksgA	Rv1010	2	6	18.0742	19.9666	-1.89242	0.0252148	0.00571459
sp|P9WH09|RMLD_MYCTU	P9WH09	rmlD	Rv3266c	1	5	24.0728	23.659	0.413752	0.37696	0.0158264
sp|P9WH11|RMLC_MYCTU	P9WH11	rmlC	Rv3465	3	0	23.5763	NA	NA	NA	0.022871
sp|P9WH13|RMLA_MYCTU	P9WH13	rmlA	Rv0334	6	6	26.3327	25.402	0.930729	0.0131801	1
sp|P9WH17|RIMP_MYCTU	P9WH17	Rv2842c	Rv2842c	3	4	22.9735	22.9872	-0.0136902	0.97741	0.557128
sp|P9WH19|RIMM_MYCTU	P9WH19	rimM	Rv2907c	3	2	23.9186	23.986	-0.0674215	0.93166	0.557128
sp|P9WH21|Y3818_MYCTU	P9WH21	Rv3818	Rv3818	6	6	21.4329	21.3002	0.13267	0.703515	1
sp|P9WH23|QCRA_MYCTU	P9WH23	qcrA	Rv2195	6	6	23.812	22.6409	1.17104	0.000810477	1
sp|P9WH25|RS9_MYCTU	P9WH25	rpsI	Rv3442c	6	6	25.0858	25.7521	-0.666302	0.000218082	1
sp|P9WH27|RS8_MYCTU	P9WH27	rpsH	Rv0718	6	6	24.3964	24.5293	-0.132873	0.543804	1
sp|P9WH29|RS7_MYCTU	P9WH29	rpsG	Rv0683	6	6	27.1588	27.6333	-0.474447	0.0571653	1
sp|P9WH31|RS6_MYCTU	P9WH31	rpsF	Rv0053	6	6	21.8907	22.4192	-0.528532	0.0666079	1
sp|P9WH33|RS5_MYCTU	P9WH33	rpsE	Rv0721	6	6	23.6653	24.2878	-0.622421	0.00683533	1
sp|P9WH35|RS4_MYCTU	P9WH35	rpsD	Rv3458c	6	6	22.8518	24.7816	-1.92984	1.54128e-05	1
sp|P9WH37|RS3_MYCTU	P9WH37	rpsC	Rv0707	6	6	25.5611	26.0365	-0.475366	0.0342833	1
sp|P9WH39|RS2_MYCTU	P9WH39	rpsB	Rv2890c	6	6	25.9983	26.2545	-0.256222	0.167931	1
sp|P9WH43|RS1_MYCTU	P9WH43	rpsA	Rv1630	6	6	26.5672	27.1633	-0.59607	0.0441864	1
sp|P9WH45|RS19_MYCTU	P9WH45	rpsS	Rv0705	6	6	22.6238	22.1349	0.488882	0.346774	1
sp|P9WH49|RS181_MYCTU	P9WH49	rpsR1	Rv0055	6	6	21.0317	23.1743	-2.14252	0.0010414	1
sp|P9WH51|RS17_MYCTU	P9WH51	rpsQ	Rv0710	6	6	27.2064	27.5242	-0.317796	0.281996	1
sp|P9WH53|RS16_MYCTU	P9WH53	rpsP	Rv2909c	6	6	25.9076	25.5864	0.321229	0.0855993	1
sp|P9WH55|RS15_MYCTU	P9WH55	rpsO	Rv2785c	6	6	23.3681	23.8389	-0.470765	0.207768	1
sp|P9WH57|RS14Z_MYCTU	P9WH57	rpsN1	Rv0717	5	6	23.3215	23.4659	-0.144355	0.607057	0.224193
sp|P9WH61|RS13_MYCTU	P9WH61	rpsM	Rv3460c	6	6	24.8968	26.8857	-1.98886	0.00367774	1
sp|P9WH63|RS12_MYCTU	P9WH63	rpsL	Rv0682	6	5	21.3459	20.7083	0.637554	0.368453	0.224193
sp|P9WH65|RS11_MYCTU	P9WH65	rpsK	Rv3459c	6	6	23.514	25.7869	-2.27291	0.000100302	1
sp|P9WH67|RS10_MYCTU	P9WH67	rpsJ	Rv0700	6	6	24.197	24.7484	-0.551417	0.0701808	1
sp|P9WH69|RIR2H_MYCTU	P9WH69	nrdB	Rv0233	6	5	22.5098	21.5222	0.987554	0.110481	0.224193
sp|P9WH75|RIR1_MYCTU	P9WH75	nrdE	Rv3051c	6	6	24.5429	25.2008	-0.657967	0.00562002	1
sp|P9WH77|NRDZ_MYCTU	P9WH77	nrdZ	Rv0570	4	3	25.4299	24.6285	0.801412	0.0186463	0.557128
sp|P9WH79|RL9_MYCTU	P9WH79	rplI	Rv0056	6	6	24.0766	25.138	-1.06134	0.000121054	1
sp|P9WH81|RL6_MYCTU	P9WH81	rplF	Rv0719	6	6	25.8121	26.8607	-1.04857	0.000104344	1
sp|P9WH83|RL5_MYCTU	P9WH83	rplE	Rv0716	6	6	27.1425	27.2386	-0.0960042	0.791853	1
sp|P9WH85|RL4_MYCTU	P9WH85	rplD	Rv0702	6	6	26.226	26.4193	-0.19331	0.626449	1
sp|P9WH87|RL3_MYCTU	P9WH87	rplC	Rv0701	6	6	25.4588	25.353	0.10578	0.747438	1
sp|P9WH95|RL332_MYCTU	P9WH95	rpmG2	Rv0634B	6	6	25.5566	27.1542	-1.59762	0.00391676	1
sp|P9WH99|RL32_MYCTU	P9WH99	rpmF	Rv0979A	4	0	21.0123	NA	NA	NA	0.00571459
sp|P9WHA1|RL31_MYCTU	P9WHA1	rpmE	Rv1298	2	5	23.4075	23.0971	0.310409	0.83423	0.0711741
sp|P9WHA3|RL30_MYCTU	P9WHA3	rpmD	Rv0722	6	6	24.2281	24.1163	0.111872	0.809551	1
sp|P9WHA5|RL2_MYCTU	P9WHA5	rplB	Rv0704	6	6	26.414	25.9559	0.458058	0.00486362	1
sp|P9WHA7|RL29_MYCTU	P9WHA7	rpmC	Rv0709	6	6	25.0559	24.9409	0.115001	0.56787	1
sp|P9WHB3|RL27_MYCTU	P9WHB3	rpmA	Rv2441c	3	4	23.2649	22.3564	0.908435	0.106821	0.557128
sp|P9WHB5|RL25_MYCTU	P9WHB5	rplY	Rv1015c	4	5	21.6274	21.5846	0.0427902	0.935102	0.501795
sp|P9WHB7|RL24_MYCTU	P9WHB7	rplX	Rv0715	6	6	25.8185	26.7124	-0.89388	0.00495011	1
sp|P9WHB9|RL23_MYCTU	P9WHB9	rplW	Rv0703	6	5	23.7308	22.1829	1.54792	0.00325881	0.224193
sp|P9WHC1|RL22_MYCTU	P9WHC1	rplV	Rv0706	6	6	26.507	27.2791	-0.772049	0.000644336	1
sp|P9WHC3|RL21_MYCTU	P9WHC3	rplU	Rv2442c	6	6	24.2611	25.5383	-1.27726	0.000237103	1
sp|P9WHC5|RL20_MYCTU	P9WHC5	rplT	Rv1643	6	6	25.5751	26.6515	-1.07633	0.0336345	1
sp|P9WHC7|RL1_MYCTU	P9WHC7	rplA	Rv0641	6	6	25.3519	26.1379	-0.786065	0.000869375	1
sp|P9WHC9|RL19_MYCTU	P9WHC9	rplS	Rv2904c	6	6	22.8061	22.7129	0.0932605	0.852504	1
sp|P9WHD1|RL18_MYCTU	P9WHD1	rplR	Rv0720	6	6	22.7307	23.2993	-0.568596	0.0684762	1
sp|P9WHD3|RL17_MYCTU	P9WHD3	rplQ	Rv3456c	6	6	23.4405	23.7633	-0.322839	0.0247411	1
sp|P9WHD5|RL16_MYCTU	P9WHD5	rplP	Rv0708	4	0	22.6992	NA	NA	NA	0.00571459
sp|P9WHD7|RL15_MYCTU	P9WHD7	rplO	Rv0723	6	6	22.8735	22.297	0.576496	0.0320592	1
sp|P9WHD9|RL14_MYCTU	P9WHD9	rplN	Rv0714	6	6	24.2494	24.57	-0.32059	0.391348	1
sp|P9WHE1|RL13_MYCTU	P9WHE1	rplM	Rv3443c	6	6	25.5277	26.8068	-1.27918	0.00308477	1
sp|P9WHE3|RL7_MYCTU	P9WHE3	rplL	Rv0652	6	6	28.325	28.8588	-0.533791	0.048321	1
sp|P9WHE5|RL11_MYCTU	P9WHE5	rplK	Rv0640	6	6	25.02	25.1744	-0.154337	0.507408	1
sp|P9WHE7|RL10_MYCTU	P9WHE7	rplJ	Rv0651	6	6	26.7126	26.9712	-0.258638	0.498934	1
sp|P9WHE9|RISB_MYCTU	P9WHE9	ribH	Rv1416	6	6	24.4551	23.8124	0.642613	0.0260185	1
sp|P9WHF1|RIBBA_MYCTU	P9WHF1	ribA2	Rv1415	6	6	22.7499	23.8503	-1.10033	0.0228537	1
sp|P9WHF3|RHO_MYCTU	P9WHF3	rho	Rv1297	6	6	22.1749	24.1789	-2.00399	0.000541851	1
sp|P9WHF5|THT3_MYCTU	P9WHF5	sseB	Rv2291	6	6	23.8767	22.7443	1.13237	6.39076e-05	1
sp|P9WHF7|THT2_MYCTU	P9WHF7	sseA	Rv3283	6	6	24.2941	23.8486	0.44555	0.0259298	1
sp|P9WHF9|THTR_MYCTU	P9WHF9	cysA3	Rv3117	6	6	25.223	25.1418	0.0812506	0.778091	1
sp|P9WHG1|RF2_MYCTU	P9WHG1	prfB	Rv3105c	6	6	22.0897	22.6143	-0.52457	0.0513738	1
sp|P9WHG3|RF1_MYCTU	P9WHG3	prfA	Rv1299	6	6	24.9331	24.999	-0.0658496	0.64321	1
sp|P9WHG9|RELA_MYCTU	P9WHG9	relA	Rv2583c	6	6	22.0645	22.938	-0.873489	0.00591567	1
sp|P9WHH1|TRXB_MYCTU	P9WHH1	trxB2	Rv3913	6	6	22.5389	21.9006	0.638291	0.146563	1
sp|P9WHH3|MTR_MYCTU	P9WHH3	mtr	Rv2855	6	6	22.3904	21.9285	0.46189	0.00935514	1
sp|P9WHH5|STHA_MYCTU	P9WHH5	sthA	Rv2713	6	6	21.7475	21.7812	-0.033729	0.875873	1
sp|P9WHH7|LPDA_MYCTU	P9WHH7	lpdA	Rv3303c	6	6	21.4223	21.369	0.0532242	0.912743	1
sp|P9WHH9|DLDH_MYCTU	P9WHH9	lpdC	Rv0462	6	6	25.9084	25.9458	-0.0373296	0.839386	1
sp|P9WHI1|RECX_MYCTU	P9WHI1	recX	Rv2736c	0	6	NA	22.2798	NA	NA	4.52945e-05
sp|P9WHI3|RECR_MYCTU	P9WHI3	recR	Rv3715c	0	6	NA	24.5955	NA	NA	4.52945e-05
sp|P9WHI7|RECN_MYCTU	P9WHI7	recN	Rv1696	6	6	23.7048	24.5318	-0.827031	0.146175	1
sp|P9WHI9|RECF_MYCTU	P9WHI9	recF	Rv0003	2	5	22.6992	21.8201	0.879104	0.456869	0.0711741
sp|P9WHJ3|RECA_MYCTU	P9WHJ3	recA	Rv2737c	4	6	22.823	23.9962	-1.17319	4.35116e-05	0.0747595
sp|P9WHJ5|RBPA_MYCTU	P9WHJ5	Rv2050	Rv2050	6	6	21.7242	23.0226	-1.29845	0.00317446	1
sp|P9WHJ7|RBFA_MYCTU	P9WHJ7	rbfA	Rv2838c	6	6	22.3791	22.9577	-0.578611	0.110445	1
sp|P9WHK1|Y0571_MYCTU	P9WHK1	Rv0571c	Rv0571c	3	0	23.4454	NA	NA	NA	0.022871
sp|P9WHK3|PYRR_MYCTU	P9WHK3	pyrR	Rv1379	6	6	24.6552	24.706	-0.0507896	0.897509	1
sp|P9WHK5|PYRH_MYCTU	P9WHK5	pyrH	Rv2883c	6	6	24.085	24.1526	-0.0676385	0.876669	1
sp|P9WHK7|PYRG_MYCTU	P9WHK7	pyrG	Rv1699	6	6	21.3913	23.0809	-1.68959	2.45975e-05	1
sp|P9WHK9|PYRE_MYCTU	P9WHK9	pyrE	Rv0382c	6	6	24.8126	24.0425	0.770118	0.0674694	1
sp|P9WHL1|PYRD_MYCTU	P9WHL1	pyrD	Rv2139	4	5	22.9419	22.2026	0.739315	0.0288771	0.501795
sp|P9WHL3|PYRC_MYCTU	P9WHL3	pyrC	Rv1381	6	6	23.5752	25.2657	-1.69051	0.0327887	1
sp|P9WHL5|PURQ_MYCTU	P9WHL5	purQ	Rv0788	6	6	24.2591	24.0081	0.251011	0.174331	1
sp|P9WHL7|PURL_MYCTU	P9WHL7	purL	Rv0803	6	6	25.4647	25.5127	-0.0479127	0.77108	1
sp|P9WHL9|PURK_MYCTU	P9WHL9	purK	Rv3276c	6	6	22.9898	23.2498	-0.260049	0.242029	1
sp|P9WHM1|PURE_MYCTU	P9WHM1	purE	Rv3275c	2	0	23.4808	NA	NA	NA	0.0747595
sp|P9WHM3|PURU_MYCTU	P9WHM3	purU	Rv2964	2	0	23.0955	NA	NA	NA	0.0747595
sp|P9WHM5|PUR3_MYCTU	P9WHM5	purN	Rv0956	6	6	22.5687	22.0504	0.518269	0.0938877	1
sp|P9WHM7|PUR9_MYCTU	P9WHM7	purH	Rv0957	6	6	25.1373	24.0887	1.04864	0.00186249	1
sp|P9WHM9|PUR2_MYCTU	P9WHM9	purD	Rv0772	6	6	24.8935	24.9305	-0.0369969	0.86144	1
sp|P9WHN1|PUR7_MYCTU	P9WHN1	purC	Rv0780	6	6	23.1953	23.0954	0.0999009	0.716638	1
sp|P9WHN3|PURA_MYCTU	P9WHN3	purA	Rv0357c	6	6	22.4	22.0009	0.399183	0.171727	1
sp|P9WHN5|PUP_MYCTU	P9WHN5	pup	Rv2111c	6	6	27.0169	27.7202	-0.703299	0.0186693	1
sp|P9WHN9|PHP_MYCTU	P9WHN9	php	Rv0230c	5	1	24.0148	24.6125	-0.597677	0.464918	0.0158264
sp|P9WHP1|PTA_MYCTU	P9WHP1	pta	Rv0408	6	6	22.4748	22.4894	-0.0146131	0.965466	1
sp|P9WHP3|CRTB_MYCTU	P9WHP3	phyA	Rv3397c	0	2	NA	22.566	NA	NA	0.0747595
sp|P9WHP5|PSPA_MYCTU	P9WHP5	35kd_ag	Rv2744c	6	6	27.3919	26.4867	0.905197	0.000829955	1
sp|P9WHP7|TRUB_MYCTU	P9WHP7	truB	Rv2793c	3	6	21.8151	22.2554	-0.440312	0.19845	0.022871
sp|P9WHP9|TRUA_MYCTU	P9WHP9	truA	Rv3455c	1	3	22.5288	21.5254	1.00335	0.0419951	0.212864
sp|P9WHQ1|Y1711_MYCTU	P9WHQ1	Rv1711	Rv1711	5	6	20.5059	21.2655	-0.759665	0.257003	0.224193
sp|P9WHQ3|Y1540_MYCTU	P9WHQ3	Rv1540	Rv1540	0	6	NA	23.0001	NA	NA	4.52945e-05
sp|P9WHQ5|PSD_MYCTU	P9WHQ5	psd	Rv0437c	4	6	23.5674	23.7008	-0.133403	0.830668	0.0747595
sp|P9WHQ7|PUR1_MYCTU	P9WHQ7	purF	Rv0808	5	6	21.9591	22.5561	-0.59692	0.200198	0.224193
sp|P9WHQ9|HGPRT_MYCTU	P9WHQ9	hpt	Rv3624c	4	5	25.0426	25.9233	-0.880712	0.121315	0.501795
sp|P9WHR1|RIP3_MYCTU	P9WHR1	Rv2625c	Rv2625c	4	0	23.1859	NA	NA	NA	0.00571459
sp|P9WHR3|HIP1_MYCTU	P9WHR3	caeA	Rv2224c	2	0	22.0246	NA	NA	NA	0.0747595
sp|P9WHR5|CAEB_MYCTU	P9WHR5	Rv2223c	Rv2223c	0	5	NA	21.2575	NA	NA	0.000964813
sp|P9WHR7|LEXA_MYCTU	P9WHR7	lexA	Rv2720	6	6	25.4519	26.1336	-0.681698	0.00421454	1
sp|P9WHR9|Y3671_MYCTU	P9WHR9	Rv3671c	Rv3671c	6	5	23.5263	23.2031	0.323217	0.525743	0.224193
sp|P9WHS1|MEC_MYCTU	P9WHS1	mec	Rv1334	6	6	25.1041	24.4652	0.638901	0.191398	1
sp|P9WHS3|RIP1_MYCTU	P9WHS3	rip	Rv2869c	6	6	21.8902	22.6932	-0.803003	0.0755726	1
sp|P9WHS5|HTPX_MYCTU	P9WHS5	htpX	Rv0563	6	2	21.5697	20.0954	1.47426	0.0733861	0.00571459
sp|P9WHS7|PEPE_MYCTU	P9WHS7	pepE	Rv2089c	4	1	21.6848	21.0851	0.599707	0.377494	0.0711741
sp|P9WHS9|DAPE_MYCTU	P9WHS9	dapE	Rv1202	6	4	23.6807	23.8162	-0.13558	0.853943	0.0747595
sp|P9WHT3|AMPA_MYCTU	P9WHT3	pepB	Rv2213	6	6	23.7461	23.192	0.554066	0.0773509	1
sp|P9WHT5|Y2782_MYCTU	P9WHT5	pepR	Rv2782c	0	4	NA	21.9318	NA	NA	0.00571459
sp|P9WHT7|TSAD_MYCTU	P9WHT7	gcp	Rv3419c	6	6	24.3833	24.0796	0.303743	0.673426	1
sp|P9WHT9|PSB_MYCTU	P9WHT9	prcB	Rv2110c	6	6	26.903	26.1495	0.753516	0.000225461	1
sp|P9WHU1|PSA_MYCTU	P9WHU1	prcA	Rv2109c	6	6	26.4957	26.3245	0.171148	0.657893	1
sp|P9WHU3|Y2190_MYCTU	P9WHU3	Rv2190c	Rv2190c	0	6	NA	22.2328	NA	NA	4.52945e-05
sp|P9WHU7|P5CR_MYCTU	P9WHU7	proC	Rv0500	6	6	22.7095	22.1187	0.590799	0.0735127	1
sp|P9WHU9|PROB_MYCTU	P9WHU9	proB	Rv2439c	5	6	22.6124	23.5343	-0.921916	0.00915747	0.224193
sp|P9WHV1|PROA_MYCTU	P9WHV1	proA	Rv2427c	6	6	23.6193	24.184	-0.564742	0.187017	1
sp|P9WHV5|PPX1_MYCTU	P9WHV5	Rv0496	Rv0496	6	6	20.5607	21.268	-0.707277	0.179536	1
sp|P9WHV7|NADK_MYCTU	P9WHV7	ppnK	Rv1695	6	6	23.7807	24.0711	-0.290386	0.65862	1
sp|P9WHV9|PPK1_MYCTU	P9WHV9	ppk1	Rv2984	6	6	23.8527	23.5598	0.292815	0.428214	1
sp|P9WHW1|PPIB_MYCTU	P9WHW1	ppiB	Rv2582	2	0	21.1005	NA	NA	NA	0.0747595
sp|P9WHW3|PPIA_MYCTU	P9WHW3	ppiA	Rv0009	6	6	23.5065	22.4083	1.09821	0.0416731	1
sp|P9WHW5|PSTP_MYCTU	P9WHW5	pstP	Rv0018c	6	6	25.2316	26.1067	-0.875048	0.0434495	1
sp|P9WHW9|PPE68_MYCTU	P9WHW9	PPE68	Rv3873	6	6	24.7052	23.2503	1.45493	0.00958344	1
sp|P9WHY3|PPE51_MYCTU	P9WHY3	PPE51	Rv3136	0	2	NA	20.8611	NA	NA	0.0747595
sp|P9WI03|PPE33_MYCTU	P9WI03	PPE33	Rv1809	4	6	20.7416	21.8343	-1.0927	0.044881	0.0747595
sp|P9WI05|PPE32_MYCTU	P9WI05	PPE32	Rv1808	5	0	22.6277	NA	NA	NA	0.000964813
sp|P9WI23|PPE20_MYCTU	P9WI23	PPE20	Rv1387	1	6	19.7132	24.4114	-4.69816	0.000199453	0.000964813
sp|P9WI43|PPE04_MYCTU	P9WI43	PPE4	Rv0286	1	6	21.2659	20.5482	0.717722	0.206539	0.000964813
sp|P9WI45|PPE03_MYCTU	P9WI45	PPE3	Rv0280	0	2	NA	23.2836	NA	NA	0.0747595
sp|P9WI47|PPE02_MYCTU	P9WI47	PPE2	Rv0256c	6	0	20.6201	NA	NA	NA	4.52945e-05
sp|P9WI51|RPE_MYCTU	P9WI51	rpe	Rv1408	4	3	23.8753	22.5722	1.30306	0.080764	0.557128
sp|P9WI55|IPYR_MYCTU	P9WI55	ppa	Rv3628	6	6	24.4633	23.2464	1.21689	0.0026042	1
sp|P9WI57|PNP_MYCTU	P9WI57	gpsI	Rv2783c	6	6	25.9697	26.0161	-0.0464291	0.806821	1
sp|P9WI61|PLSB_MYCTU	P9WI61	plsB2	Rv2482c	3	6	21.2423	22.3081	-1.06589	0.0375256	0.022871
sp|P9WI63|PKNL_MYCTU	P9WI63	pknL	Rv2176	0	2	NA	21.8058	NA	NA	0.0747595
sp|P9WI65|PKNK_MYCTU	P9WI65	pknK	Rv3080c	6	6	22.0331	21.2233	0.809798	0.00563051	1
sp|P9WI67|PKNJ_MYCTU	P9WI67	pknJ	Rv2088	0	5	NA	23.4733	NA	NA	0.000964813
sp|P9WI71|PKNH_MYCTU	P9WI71	pknH	Rv1266c	6	6	23.6787	22.3904	1.2883	0.002896	1
sp|P9WI73|PKNG_MYCTU	P9WI73	pknG	Rv0410c	6	6	22.9894	21.965	1.02435	3.25356e-05	1
sp|P9WI75|PKNF_MYCTU	P9WI75	pknF	Rv1746	6	6	24.9127	24.8562	0.0564777	0.886846	1
sp|P9WI77|PKNE_MYCTU	P9WI77	pknE	Rv1743	1	5	22.5686	24.1876	-1.61907	0.098156	0.0158264
sp|P9WI79|PKND_MYCTU	P9WI79	pknD	Rv0931c	6	6	26.8406	26.0765	0.764137	0.0016274	1
sp|P9WI81|PKNB_MYCTU	P9WI81	pknB	Rv0014c	6	6	22.3408	22.4925	-0.151683	0.752647	1
sp|P9WI83|PKNA_MYCTU	P9WI83	pknA	Rv0015c	6	6	23.8764	22.938	0.938343	0.00171898	1
sp|P9WI85|Y181_MYCTU	P9WI85	Rv0181c	Rv0181c	4	0	22.4675	NA	NA	NA	0.00571459
sp|P9WI87|PILIN_MYCTU	P9WI87	Pilin	Rv3312A	6	5	26.7226	21.526	5.19654	1.11946e-06	0.224193
sp|P9WI89|Y3633_MYCTU	P9WI89	Rv3633	Rv3633	6	6	22.518	24.0904	-1.57234	0.24968	1
sp|P9WI91|Y1501_MYCTU	P9WI91	Rv1501	Rv1501	1	2	22.1945	21.932	0.262467	0.560889	0.501795
sp|P9WI93|PHS_MYCTU	P9WI93	Rv1159A	Rv1159A	5	0	21.8678	NA	NA	NA	0.000964813
sp|P9WI95|PHOU2_MYCTU	P9WI95	phoY2	Rv0821c	6	6	24.2367	23.3374	0.899213	0.0295397	1
sp|P9WI97|PHOU1_MYCTU	P9WI97	phoY1	Rv3301c	5	6	21.754	21.6438	0.110215	0.843698	0.224193
sp|P9WI99|Y3168_MYCTU	P9WI99	Rv3168	Rv3168	6	6	25.1124	24.0921	1.02035	0.00300282	1
sp|P9WIA3|PHOL_MYCTU	P9WIA3	phoH1	Rv2368c	5	6	23.1617	24.2431	-1.08141	0.021179	0.224193
sp|P9WIB7|PHKR_MYCTU	P9WIB7	Rv2951c	Rv2951c	6	6	24.6564	24.3913	0.265135	0.210334	1
sp|P9WIB9|SCMU_MYCTU	P9WIB9	Rv1885c	Rv1885c	3	2	24.1924	23.6164	0.576027	0.064384	0.557128
sp|P9WIC3|PHEA_MYCTU	P9WIC3	pheA	Rv3838c	6	1	23.7053	21.2159	2.48936	0.00594738	0.000964813
sp|P9WIC5|PHBS_MYCTU	P9WIC5	Rv2949c	Rv2949c	6	6	22.5629	22.9457	-0.382813	0.328693	1
sp|P9WIC7|GPGP_MYCTU	P9WIC7	gpgP	Rv2419c	4	3	23.107	22.7417	0.365249	0.336421	0.557128
sp|P9WIC9|GPMA_MYCTU	P9WIC9	gpm1	Rv0489	6	6	23.6942	22.9068	0.787464	0.0504906	1
sp|P9WID1|PGK_MYCTU	P9WID1	pgk	Rv1437	6	6	24.209	23.3529	0.856059	8.41157e-05	1
sp|P9WID5|ADOK_MYCTU	P9WID5	adoK	Rv2202c	6	6	22.306	22.71	-0.404006	0.166193	1
sp|P9WID7|PFKA_MYCTU	P9WID7	pfkA	Rv3010c	6	6	25.7943	25.2645	0.529841	0.11119	1
sp|P9WID9|BCPB_MYCTU	P9WID9	bcpB	Rv1608c	6	6	24.1373	23.5855	0.551874	0.240409	1
sp|P9WIE1|BCP_MYCTU	P9WIE1	bcp	Rv2521	6	6	24.2015	24.241	-0.039447	0.877291	1
sp|P9WIE3|AHPE_MYCTU	P9WIE3	ahpE	Rv2238c	6	5	23.063	22.739	0.323955	0.15599	0.224193
sp|P9WIE5|KATG_MYCTU	P9WIE5	katG	Rv1908c	6	6	24.1787	24.8058	-0.6271	0.0429283	1
sp|P9WIG3|PG03_MYCTU	P9WIG3	PE_PGRS3	Rv0278c	2	1	19.9588	22.6569	-2.69813	0.575782	0.501795
sp|P9WIG7|PE35_MYCTU	P9WIG7	PE35	Rv3872	5	5	23.3382	23.5252	-0.187017	0.333189	1
sp|P9WIH3|PCKG_MYCTU	P9WIH3	pckA	Rv0211	6	6	24.5437	23.1888	1.35491	3.21041e-06	1
sp|P9WIH5|Y2047_MYCTU	P9WIH5	Rv2047c	Rv2047c	6	6	21.2879	20.8312	0.456751	0.378731	1
sp|P9WII7|PDXT_MYCTU	P9WII7	snoP	Rv2604c	5	6	22.1762	22.5488	-0.372506	0.410447	0.224193
sp|P9WII9|PDXS_MYCTU	P9WII9	snzP	Rv2606c	6	6	26.4778	26.33	0.147812	0.466086	1
sp|P9WIJ1|PDXH_MYCTU	P9WIJ1	pdxH	Rv2607	6	6	23.0871	22.4322	0.654925	0.0795762	1
sp|P9WIJ3|DEF_MYCTU	P9WIJ3	def	Rv0429c	6	6	24.5346	25.1495	-0.614888	0.101132	1
sp|P9WIJ5|PCP_MYCTU	P9WIJ5	pcp	Rv0319	6	1	21.4542	21.8234	-0.369117	0.70479	0.000964813
sp|P9WIJ9|PARB_MYCTU	P9WIJ9	parB	Rv3917c	6	6	24.8203	26.5737	-1.75333	0.000100255	1
sp|P9WIK1|CYSD_MYCTU	P9WIK1	cysD	Rv1285	6	6	24.5096	24.1167	0.392898	0.114202	1
sp|P9WIK3|CYSH_MYCTU	P9WIK3	cysH	Rv2392	6	6	24.1263	24.9963	-0.869989	2.56034e-05	1
sp|P9WIK5|PAPA3_MYCTU	P9WIK5	papA3	Rv1182	4	4	22.7888	22.4441	0.344752	0.597191	1
sp|P9WIK7|PAPA2_MYCTU	P9WIK7	papA2	Rv3820c	3	1	22.8176	21.4032	1.41444	0.128306	0.212864
sp|P9WIK9|PAPA1_MYCTU	P9WIK9	papA1	Rv3824c	6	6	22.5185	22.2506	0.267878	0.533713	1
sp|P9WIL1|PANE_MYCTU	P9WIL1	Rv2573	Rv2573	6	6	22.254	22.4566	-0.202583	0.527693	1
sp|P9WIL7|PANB_MYCTU	P9WIL7	panB	Rv2225	3	6	20.9497	22.2477	-1.29806	0.0753959	0.022871
sp|P9WIL9|PAFC_MYCTU	P9WIL9	pafC	Rv2095c	6	6	24.7864	24.3751	0.411349	0.0333364	1
sp|P9WIM1|PAFB_MYCTU	P9WIM1	pafB	Rv2096c	6	6	25.7581	24.8864	0.871744	0.0111591	1
sp|P9WIM3|Y1847_MYCTU	P9WIM3	Rv1847	Rv1847	6	6	23.8764	24.4143	-0.537903	0.0869243	1
sp|P9WIM5|RNMT_MYCTU	P9WIM5	Rv2959c	Rv2959c	6	6	22.3761	20.7549	1.62114	0.00235864	1
sp|P9WIM7|PRA_MYCTU	P9WIM7	pra	Rv1078	6	0	22.8352	NA	NA	NA	4.52945e-05
sp|P9WIN1|PPGK_MYCTU	P9WIN1	ppgK	Rv2702	5	2	20.9284	20.7768	0.151605	0.863312	0.0711741
sp|P9WIN3|PHMT_MYCTU	P9WIN3	Rv2952	Rv2952	0	6	NA	22.2287	NA	NA	4.52945e-05
sp|P9WIN5|PAPA5_MYCTU	P9WIN5	papA5	Rv2939	6	6	21.8022	22.4411	-0.638924	0.0469429	1
sp|P9WIN7|MTB12_MYCTU	P9WIN7	cfp2	Rv2376c	6	0	23.5018	NA	NA	NA	4.52945e-05
sp|P9WIN9|MP64_MYCTU	P9WIN9	mpt64	Rv1980c	5	0	20.0856	NA	NA	NA	0.000964813
sp|P9WIP3|MENA_MYCTU	P9WIP3	menA	Rv0534c	2	0	24.4222	NA	NA	NA	0.0747595
sp|P9WIP7|LSR2_MYCTU	P9WIP7	lsr2	Rv3597c	2	5	24.4753	19.462	5.01335	8.82832e-05	0.0711741
sp|P9WIP9|HBHA_MYCTU	P9WIP9	hbhA	Rv0475	6	6	28.9676	28.0119	0.955748	0.000210146	1
sp|P9WIQ1|GLF_MYCTU	P9WIQ1	glf	Rv3809c	6	6	22.285	21.0862	1.19884	0.0153263	1
sp|P9WIQ3|FPRA_MYCTU	P9WIQ3	fprA	Rv3106	6	6	22.8118	22.0657	0.746054	0.00604439	1
sp|P9WIQ5|RECC_MYCTU	P9WIQ5	recC	Rv0631c	5	5	21.5369	21.3306	0.206226	0.605313	1
sp|P9WIQ9|Y1835_MYCTU	P9WIQ9	Rv1835c	Rv1835c	0	2	NA	20.8333	NA	NA	0.0747595
sp|P9WIR1|CFP6_MYCTU	P9WIR1	cfp6	Rv3004	3	0	21.8795	NA	NA	NA	0.022871
sp|P9WIR3|CFP32_MYCTU	P9WIR3	TB27.3	Rv0577	6	2	24.1345	21.0162	3.11826	0.000795094	0.00571459
sp|P9WIR5|CADI_MYCTU	P9WIR5	cadI	Rv2641	4	4	22.2487	21.9051	0.343605	0.680056	1
sp|P9WIR7|APA_MYCTU	P9WIR7	apa	Rv1860	6	1	22.2207	21.9991	0.221674	0.88304	0.000964813
sp|P9WIS1|BKDB_MYCTU	P9WIS1	bkdB	Rv2496c	6	6	23.8418	24.037	-0.195245	0.60887	1
sp|P9WIS3|BKDA_MYCTU	P9WIS3	bkdA	Rv2497c	6	6	22.9406	22.9861	-0.0455043	0.871224	1
sp|P9WIS5|KGD_MYCTU	P9WIS5	Rv1248c	Rv1248c	6	6	25.2523	26.0991	-0.846728	4.26017e-06	1
sp|P9WIS7|ODP2_MYCTU	P9WIS7	dlaT	Rv2215	6	6	27.6848	27.812	-0.127223	0.290034	1
sp|P9WIS9|ODP1_MYCTU	P9WIS9	aceE	Rv2241	6	6	27.7801	26.5655	1.21461	1.84336e-05	1
sp|P9WIT1|Y2280_MYCTU	P9WIT1	Rv2280	Rv2280	6	6	26.6589	26.4865	0.172431	0.421226	1
sp|P9WIT3|GULDH_MYCTU	P9WIT3	Rv1771	Rv1771	6	6	23.9548	24.2433	-0.288521	0.397902	1
sp|P9WIT5|YIDC_MYCTU	P9WIT5	Rv3921c	Rv3921c	6	6	25.4114	27.749	-2.33762	0.0212349	1
sp|P9WIT7|PYRB_MYCTU	P9WIT7	pyrB	Rv1380	6	6	22.8725	23.5969	-0.724446	0.0334623	1
sp|P9WIT9|OTC_MYCTU	P9WIT9	argF	Rv1656	2	0	21.5016	NA	NA	NA	0.0747595
sp|P9WIU1|ORN_MYCTU	P9WIU1	orn	Rv2511	2	0	23.1727	NA	NA	NA	0.0747595
sp|P9WIU3|PYRF_MYCTU	P9WIU3	pyrF	Rv1385	6	5	21.9865	21.5356	0.450898	0.390755	0.224193
sp|P9WIU5|ARFA_MYCTU	P9WIU5	ompA	Rv0899	6	0	23.2459	NA	NA	NA	4.52945e-05
sp|P9WIU9|NUSG_MYCTU	P9WIU9	nusG	Rv0639	6	6	25.4953	26.8125	-1.31722	0.0463379	1
sp|P9WIV1|NUSB_MYCTU	P9WIV1	nusB	Rv2533c	6	5	24.3655	23.6558	0.709747	0.282483	0.224193
sp|P9WIV3|NUSA_MYCTU	P9WIV3	nusA	Rv2841c	6	6	23.2408	22.7	0.540731	0.0325337	1
sp|P9WIV5|NUOE_MYCTU	P9WIV5	nuoE	Rv3149	6	6	24.1813	23.5599	0.621363	0.0446788	1
sp|P9WIV7|NUOF_MYCTU	P9WIV7	nuoF	Rv3150	6	6	22.886	21.7271	1.1589	0.00501535	1
sp|P9WIV9|NUOG_MYCTU	P9WIV9	nuoG	Rv3151	6	6	24.684	24.5251	0.158929	0.358333	1
sp|P9WIW5|NUOM_MYCTU	P9WIW5	nuoM	Rv3157	5	0	23.4111	NA	NA	NA	0.000964813
sp|P9WIW7|NUOA_MYCTU	P9WIW7	nuoA	Rv3145	3	0	23.5843	NA	NA	NA	0.022871
sp|P9WIW9|NUON_MYCTU	P9WIW9	nuoN	Rv3158	6	6	23.1395	21.2877	1.85179	0.00174142	1
sp|P9WIX1|NUOH_MYCTU	P9WIX1	nuoH	Rv3152	6	6	24.5453	23.9746	0.570681	0.0836674	1
sp|P9WIX7|MUTT4_MYCTU	P9WIX7	mutT4	Rv3908	0	6	NA	23.6223	NA	NA	4.52945e-05
sp|P9WIX9|MUTT3_MYCTU	P9WIX9	mutT3	Rv0413	5	6	22.2163	22.9531	-0.736813	0.0433488	0.224193
sp|P9WIY1|MUTT2_MYCTU	P9WIY1	mutT2	Rv1160	0	3	NA	23.6728	NA	NA	0.022871
sp|P9WIY3|MUTT1_MYCTU	P9WIY3	mutT1	Rv2985	3	0	22.6676	NA	NA	NA	0.022871
sp|P9WIY7|Y2565_MYCTU	P9WIY7	Rv2565	Rv2565	6	6	21.1553	21.2795	-0.124166	0.707725	1
sp|P9WIY9|Y1063_MYCTU	P9WIY9	Rv1063c	Rv1063c	6	6	20.453	21.5483	-1.09531	0.017278	1
sp|P9WIZ1|NRDR_MYCTU	P9WIZ1	nrdR	Rv2718c	6	6	25.2734	25.1198	0.1536	0.734281	1
sp|P9WIZ3|NRDI_MYCTU	P9WIZ3	nrdI	Rv3052c	0	6	NA	23.8601	NA	NA	4.52945e-05
sp|P9WIZ7|Y3131_MYCTU	P9WIZ7	Rv3131	Rv3131	2	6	22.3296	21.1304	1.19916	0.0508231	0.00571459
sp|P9WIZ9|ACG_MYCTU	P9WIZ9	acg	Rv2032	6	3	20.702	19.64	1.06196	0.0184392	0.022871
sp|P9WJ01|Y480_MYCTU	P9WJ01	Rv0480c	Rv0480c	6	4	22.8481	22.1648	0.683299	0.0289433	0.0747595
sp|P9WJ03|SIR_MYCTU	P9WJ03	sirA	Rv2391	6	6	23.0217	23.1264	-0.10472	0.691318	1
sp|P9WJ05|Y910_MYCTU	P9WJ05	Rv0910	Rv0910	4	6	22.8277	23.2686	-0.440976	0.22589	0.0747595
sp|P9WJ07|Y909_MYCTU	P9WJ07	Rv0909	Rv0909	3	6	23.0161	24.7002	-1.68406	0.000188467	0.022871
sp|P9WJ17|VPB44_MYCTU	P9WJ17	vapB44	Rv3321c	3	4	21.8077	21.981	-0.173388	0.781797	0.557128
sp|P9WJ19|VPB42_MYCTU	P9WJ19	vapB42	Rv2760c	3	4	22.5661	22.6951	-0.129066	0.732738	0.557128
sp|P9WJ21|VPB41_MYCTU	P9WJ21	vapB41	Rv2601A	3	5	20.2216	18.8893	1.33229	0.0555456	0.212864
sp|P9WJ23|VPB39_MYCTU	P9WJ23	vapB39	Rv2530A	6	6	26.0102	25.9879	0.0222781	0.974442	1
sp|P9WJ25|VPB38_MYCTU	P9WJ25	vapB38	Rv2493	6	6	24.9182	24.5714	0.346724	0.259628	1
sp|P9WJ27|VPB37_MYCTU	P9WJ27	vapB37	Rv2104c	4	6	23.3403	23.552	-0.211681	0.465568	0.0747595
sp|P9WJ29|VPB36_MYCTU	P9WJ29	vapB36	Rv1982A	2	6	21.1664	21.8465	-0.680107	0.301487	0.00571459
sp|P9WJ33|VPB32_MYCTU	P9WJ33	vapB32	Rv1113	6	6	24.5528	24.9788	-0.426041	0.211619	1
sp|P9WJ45|VPB20_MYCTU	P9WJ45	vapB20	Rv2550c	1	3	22.4682	24.534	-2.0658	0.215994	0.212864
sp|P9WJ49|VPB17_MYCTU	P9WJ49	vapB17	Rv2526	0	6	NA	24.4505	NA	NA	4.52945e-05
sp|P9WJ51|VPB13_MYCTU	P9WJ51	vapB13	Rv1839c	3	6	19.9319	21.1029	-1.171	0.0209878	0.022871
sp|P9WJ53|VPB12_MYCTU	P9WJ53	vapB12	Rv1721c	5	6	22.8031	22.8747	-0.0715767	0.804618	0.224193
sp|P9WJ55|VAPB9_MYCTU	P9WJ55	vapB9	Rv0959A	3	4	24.2046	24.2164	-0.0117371	0.940338	0.557128
sp|P9WJ59|VAPB3_MYCTU	P9WJ59	vapB3	Rv0550c	6	4	23.1912	22.9734	0.217832	0.80252	0.0747595
sp|P9WJ63|TLYA_MYCTU	P9WJ63	tlyA	Rv1694	0	6	NA	22.1223	NA	NA	4.52945e-05
sp|P9WJ73|EXRBN_MYCTU	P9WJ73	Rv2179c	Rv2179c	6	2	23.7735	22.9334	0.840063	0.252231	0.00571459
sp|P9WJ83|MCTB_MYCTU	P9WJ83	mctB	Rv1698	6	6	24.4668	25.7864	-1.31959	1.11144e-05	1
sp|P9WJ85|MAZE7_MYCTU	P9WJ85	mazE7	Rv2063	4	4	21.1389	21.2741	-0.135191	0.752319	1
sp|P9WJ87|MAZE6_MYCTU	P9WJ87	mazE6	Rv1991A	5	2	24.0089	23.7978	0.211081	0.357436	0.0711741
sp|P9WJ89|MAZE5_MYCTU	P9WJ89	mazE5	Rv1943c	3	0	20.5814	NA	NA	NA	0.022871
sp|P9WJ91|MAZE4_MYCTU	P9WJ91	mazE4	Rv1494	0	3	NA	22.1166	NA	NA	0.022871
sp|P9WJ93|KSHB_MYCTU	P9WJ93	kshB	Rv3571	0	4	NA	22.2675	NA	NA	0.00571459
sp|P9WJ95|INIC_MYCTU	P9WJ95	iniC	Rv0343	6	6	21.8756	22.5876	-0.712002	0.0577587	1
sp|P9WJ97|INIB_MYCTU	P9WJ97	iniB	Rv0341	2	0	22.0709	NA	NA	NA	0.0747595
sp|P9WJ99|INIA_MYCTU	P9WJ99	iniA	Rv0342	6	6	23.0238	23.548	-0.524276	0.221207	1
sp|P9WJA1|HSAA_MYCTU	P9WJA1	hsaA	Rv3570c	6	6	23.6425	23.6514	-0.0089051	0.933656	1
sp|P9WJA3|HRP1_MYCTU	P9WJA3	hrp1	Rv2626c	6	6	23.5023	22.2125	1.28979	0.0118133	1
sp|P9WJA9|GARA_MYCTU	P9WJA9	garA	Rv1827	6	6	23.7017	22.6736	1.0281	0.0163693	1
sp|P9WJB5|FHAB_MYCTU	P9WJB5	fhaB	Rv0019c	6	6	22.8346	22.2928	0.541802	0.102655	1
sp|P9WJB7|ESPR_MYCTU	P9WJB7	espR	Rv3849	6	6	24.6821	25.2878	-0.605674	0.450668	1
sp|P9WJB9|ESPL_MYCTU	P9WJB9	espL	Rv3880c	6	6	27.0598	26.9512	0.108588	0.701413	1
sp|P9WJC1|ESPK_MYCTU	P9WJC1	espK	Rv3879c	6	6	23.9054	23.9062	-0.000793485	0.998188	1
sp|P9WJC3|ESPJ_MYCTU	P9WJC3	espJ	Rv3878	5	6	23.0304	24.0218	-0.991429	0.0700344	0.224193
sp|P9WJC5|ESPI_MYCTU	P9WJC5	espI	Rv3876	6	6	23.5229	23.9495	-0.42663	0.0158696	1
sp|P9WJD1|ESPF_MYCTU	P9WJD1	espF	Rv3865	6	4	24.9248	24.2649	0.65991	0.388019	0.0747595
sp|P9WJD3|ESPE_MYCTU	P9WJD3	espE	Rv3864	6	6	25.8656	25.3069	0.55868	0.124764	1
sp|P9WJD5|ESPD_MYCTU	P9WJD5	espD	Rv3614c	6	6	26.7427	27.3583	-0.615651	0.0699076	1
sp|P9WJD7|ESPC_MYCTU	P9WJD7	espC	Rv3615c	5	3	25.8795	24.0647	1.81475	0.00477424	0.212864
sp|P9WJD9|ESPB_MYCTU	P9WJD9	espB	Rv3881c	6	6	25.0048	24.9931	0.0116413	0.927326	1
sp|P9WJE1|ESPA_MYCTU	P9WJE1	espA	Rv3616c	6	6	26.1197	26.3944	-0.274685	0.284214	1
sp|P9WJE3|ECCE5_MYCTU	P9WJE3	eccE5	Rv1797	2	2	20.9645	22.6438	-1.67934	0.167201	1
sp|P9WJE5|ECCE3_MYCTU	P9WJE5	eccE3	Rv0292	6	6	22.4972	23.8245	-1.32729	0.0273622	1
sp|P9WJE7|ECCE2_MYCTU	P9WJE7	eccE2	Rv3885c	3	5	23.1564	22.7234	0.433051	0.351819	0.212864
sp|P9WJE9|ECCE1_MYCTU	P9WJE9	eccE1	Rv3882c	3	4	23.4757	23.0168	0.458884	0.292709	0.557128
sp|P9WJF1|DPRE1_MYCTU	P9WJF1	dprE1	Rv3790	2	6	19.5194	21.6142	-2.09484	0.0188497	0.00571459
sp|P9WJF3|CWSA_MYCTU	P9WJF3	Rv0008c	Rv0008c	6	4	26.7387	24.6696	2.06913	0.00154143	0.0747595
sp|P9WJF9|CSM3_MYCTU	P9WJF9	Rv2821c	Rv2821c	2	6	19.9641	20.5882	-0.62417	0.151561	0.00571459
sp|P9WJG3|CARD_MYCTU	P9WJG3	Rv3583c	Rv3583c	6	6	23.7954	24.2085	-0.413056	0.15683	1
sp|P9WJG5|ARFC_MYCTU	P9WJG5	Rv0901	Rv0901	6	6	23.8616	23.4503	0.411283	0.446943	1
sp|P9WJG9|NUOI_MYCTU	P9WJG9	nuoI	Rv3153	6	6	24.4769	23.9137	0.563216	0.0505806	1
sp|P9WJH1|NUOB_MYCTU	P9WJH1	nuoB	Rv3146	6	6	23.9885	23.1214	0.867107	0.0158308	1
sp|P9WJH3|NUOC_MYCTU	P9WJH3	nuoC	Rv3147	6	6	25.4828	25.8982	-0.415391	0.0636057	1
sp|P9WJH5|NUOD_MYCTU	P9WJH5	nuoD	Rv3148	6	6	25.5603	25.8448	-0.284536	0.179232	1
sp|P9WJH7|NDK_MYCTU	P9WJH7	ndkA	Rv2445c	3	0	21.8405	NA	NA	NA	0.022871
sp|P9WJH9|Y2913_MYCTU	P9WJH9	Rv2913c	Rv2913c	1	6	23.9308	24.231	-0.300199	0.75913	0.000964813
sp|P9WJI1|FPRB_MYCTU	P9WJI1	fprB	Rv0886	6	0	20.7345	NA	NA	NA	4.52945e-05
sp|P9WJI3|Y2287_MYCTU	P9WJI3	yjcE	Rv2287	6	6	24.3987	23.4996	0.899111	0.145888	1
sp|P9WJI5|NAT_MYCTU	P9WJI5	nat	Rv3566c	0	2	NA	23.8976	NA	NA	0.0747595
sp|P9WJI7|PNCB2_MYCTU	P9WJI7	pncB2	Rv0573c	3	0	21.8562	NA	NA	NA	0.022871
sp|P9WJI9|PNCB1_MYCTU	P9WJI9	pncB1	Rv1330c	6	6	22.5748	23.6271	-1.05229	0.0517345	1
sp|P9WJJ1|Y1812_MYCTU	P9WJJ1	Rv1812c	Rv1812c	1	4	22.7904	23.8228	-1.03238	0.128019	0.0711741
sp|P9WJJ3|NADE_MYCTU	P9WJJ3	nadE	Rv2438c	6	6	23.8308	23.6212	0.209558	0.516884	1
sp|P9WJJ7|NADC_MYCTU	P9WJJ7	nadC	Rv1596	6	6	22.0615	22.3395	-0.277943	0.115988	1
sp|P9WJJ9|NADB_MYCTU	P9WJJ9	nadB	Rv1595	2	6	19.5059	24.3715	-4.86567	1.88559e-06	0.00571459
sp|P9WJK1|NADA_MYCTU	P9WJK1	nadA	Rv1594	4	6	22.413	23.466	-1.05293	0.00104953	0.0747595
sp|P9WJK3|MVINL_MYCTU	P9WJK3	Rv3910	Rv3910	6	6	25.5249	25.8132	-0.28829	0.143631	1
sp|P9WJK5|MUTB_MYCTU	P9WJK5	mutB	Rv1493	6	6	24.2237	23.6447	0.578992	0.00139692	1
sp|P9WJK7|MUTA_MYCTU	P9WJK7	mutA	Rv1492	6	6	24.9182	24.1925	0.725695	0.135514	1
sp|P9WJL1|MURF_MYCTU	P9WJL1	murF	Rv2157c	6	6	25.4588	24.0071	1.45171	2.78777e-06	1
sp|P9WJL3|MURE_MYCTU	P9WJL3	murE	Rv2158c	6	6	26.3786	24.6261	1.75257	3.17883e-06	1
sp|P9WJL5|MURD_MYCTU	P9WJL5	murD	Rv2155c	6	6	20.4546	21.0845	-0.629912	0.0891552	1
sp|P9WJL7|MURC_MYCTU	P9WJL7	murC	Rv2152c	6	6	22.8403	22.5661	0.274208	0.180184	1
sp|P9WJL9|MURB_MYCTU	P9WJL9	murB	Rv0482	4	2	22.1549	22.1493	0.00554284	0.985257	0.243678
sp|P9WJM1|MURA_MYCTU	P9WJM1	murA	Rv1315	6	6	21.5286	22.4354	-0.906835	0.0437528	1
sp|P9WJM3|MTNN_MYCTU	P9WJM3	mtn	Rv0091	0	3	NA	22.5018	NA	NA	0.022871
sp|P9WJM5|MSRA_MYCTU	P9WJM5	msrA	Rv0137c	6	6	22.6023	21.9569	0.645406	0.285268	1
sp|P9WJM7|MSHD_MYCTU	P9WJM7	mshD	Rv0819	6	6	22.0336	21.7705	0.263114	0.125953	1
sp|P9WJM9|MSHC_MYCTU	P9WJM9	mshC	Rv2130c	6	6	21.5235	21.7017	-0.178205	0.626089	1
sp|P9WJN1|MCA_MYCTU	P9WJN1	mca	Rv1082	6	6	23.5875	24.0846	-0.497156	0.164025	1
sp|P9WJN5|MSCL_MYCTU	P9WJN5	mscL	Rv0985c	6	4	22.1732	21.9044	0.268812	0.532255	0.0747595
sp|P9WJN7|APBC_MYCTU	P9WJN7	mrp	Rv1229c	6	6	22.2324	21.951	0.28144	0.420376	1
sp|P9WJN9|MRAZ_MYCTU	P9WJN9	Rv2166c	Rv2166c	6	6	25.7437	23.9981	1.74551	0.00010663	1
sp|P9WJP1|RSMH_MYCTU	P9WJP1	Rv2165c	Rv2165c	6	6	23.9914	23.1066	0.884792	0.0105403	1
sp|P9WJP3|MENC_MYCTU	P9WJP3	menC	Rv0553	6	5	22.0032	20.9701	1.03313	0.0698939	0.224193
sp|P9WJP5|MQO_MYCTU	P9WJP5	mqo	Rv2852c	3	5	21.8017	22.0353	-0.233551	0.356204	0.212864
sp|P9WJP7|3MGH_MYCTU	P9WJP7	mpg	Rv1688	6	6	24.2234	24.4667	-0.243327	0.636084	1
sp|P9WJP9|Y2900_MYCTU	P9WJP9	fdhF	Rv2900c	0	3	NA	18.5485	NA	NA	0.022871
sp|P9WJQ3|NARG_MYCTU	P9WJQ3	narG	Rv1161	6	6	23.8879	23.1953	0.692502	0.0118118	1
sp|P9WJQ5|MOEA2_MYCTU	P9WJQ5	moeA2	Rv0438c	6	6	23.0267	22.409	0.617686	0.000107023	1
sp|P9WJQ7|MOEA1_MYCTU	P9WJQ7	moeA1	Rv0994	6	6	25.1124	23.8837	1.2287	0.000415391	1
sp|P9WJQ9|MOBA_MYCTU	P9WJQ9	mobA	Rv2453c	6	6	25.5597	25.0629	0.496807	0.0911395	1
sp|P9WJR3|MOAE1_MYCTU	P9WJR3	moaE1	Rv3119	5	6	23.0528	23.8235	-0.770761	0.210291	0.224193
sp|P9WJR7|MOAC2_MYCTU	P9WJR7	moaC2	Rv0864	0	3	NA	21.0947	NA	NA	0.022871
sp|P9WJS5|MNMA_MYCTU	P9WJS5	trmU	Rv3024c	3	5	20.8539	22.0891	-1.23521	0.0469685	0.212864
sp|P9WJS7|MMPS5_MYCTU	P9WJS7	mmpS5	Rv0677c	6	6	25.0606	25.5186	-0.457988	0.112606	1
sp|P9WJT1|MMPS3_MYCTU	P9WJT1	mmpS3	Rv2198c	6	6	25.0791	24.3031	0.776026	0.000333471	1
sp|P9WJT9|MMPLB_MYCTU	P9WJT9	mmpL11	Rv0202c	6	6	22.0312	22.7139	-0.682638	0.0164495	1
sp|P9WJU1|MMPLA_MYCTU	P9WJU1	mmpL10	Rv1183	3	0	23.6148	NA	NA	NA	0.022871
sp|P9WJU3|MMPL9_MYCTU	P9WJU3	mmpL9	Rv2339	5	0	20.2764	NA	NA	NA	0.000964813
sp|P9WJU5|MMPL8_MYCTU	P9WJU5	mmpL8	Rv3823c	1	2	21.8514	22.0746	-0.223255	0.881158	0.501795
sp|P9WJU7|MMPL7_MYCTU	P9WJU7	mmpL7	Rv2942	6	3	22.9108	21.2576	1.65313	0.00609584	0.022871
sp|P9WJV1|MMPL5_MYCTU	P9WJV1	mmpL5	Rv0676c	6	6	24.4918	23.4357	1.0561	0.000520549	1
sp|P9WJV3|MMPL4_MYCTU	P9WJV3	mmpL4	Rv0450c	6	6	22.0351	22.0463	-0.0112496	0.98025	1
sp|P9WJV5|MMPL3_MYCTU	P9WJV5	mmpL3	Rv0206c	6	6	24.1847	25.4863	-1.30162	1.50853e-05	1
sp|P9WJV7|MMPL2_MYCTU	P9WJV7	mmpL2	Rv0507	4	6	23.5004	23.6324	-0.131974	0.835404	0.0747595
sp|P9WJV9|MMPL1_MYCTU	P9WJV9	mmpL1	Rv0402c	2	0	21.8284	NA	NA	NA	0.0747595
sp|P9WJW1|MIAA_MYCTU	P9WJW1	miaA	Rv2727c	0	2	NA	22.0831	NA	NA	0.0747595
sp|P9WJW3|ALKA_MYCTU	P9WJW3	alkA	Rv1317c	3	2	21.0462	20.9083	0.137952	0.847564	0.557128
sp|P9WJW5|OGT_MYCTU	P9WJW5	ogt	Rv1316c	4	2	23.0078	22.828	0.179766	0.674793	0.243678
sp|P9WJX1|Y2456_MYCTU	P9WJX1	Rv2456c	Rv2456c	6	0	22.4048	NA	NA	NA	4.52945e-05
sp|P9WJX5|Y849_MYCTU	P9WJX5	Rv0849	Rv0849	2	0	22.3902	NA	NA	NA	0.0747595
sp|P9WJY3|MFS55_MYCTU	P9WJY3	Rv1410c	Rv1410c	3	2	24.0465	24.8897	-0.843197	0.377302	0.557128
sp|P9WJY5|EFPA_MYCTU	P9WJY5	efpA	Rv2846c	3	5	18.3504	20.0339	-1.68353	0.104902	0.212864
sp|P9WJY9|METXA_MYCTU	P9WJY9	metA	Rv3341	0	5	NA	20.6709	NA	NA	0.000964813
sp|P9WJZ7|Y1220_MYCTU	P9WJZ7	Rv1220c	Rv1220c	6	6	24.7088	25.1765	-0.467663	0.292685	1
sp|P9WK01|Y3342_MYCTU	P9WK01	Rv3342	Rv3342	6	0	20.0807	NA	NA	NA	4.52945e-05
sp|P9WK05|MIAB_MYCTU	P9WK05	Rv2733c	Rv2733c	0	3	NA	21.7239	NA	NA	0.022871
sp|P9WK07|METE_MYCTU	P9WK07	metE	Rv1133c	6	6	27.3836	26.6525	0.731111	2.98735e-05	1
sp|P9WK09|MYMT_MYCTU	P9WK09	mymT	Rv0186A	5	0	22.4311	NA	NA	NA	0.000964813
sp|P9WK11|MEND_MYCTU	P9WK11	menD	Rv0555	1	4	23.2641	23.2169	0.0471187	0.880945	0.0711741
sp|P9WK13|MDH_MYCTU	P9WK13	mdh	Rv1240	6	6	26.7977	26.7677	0.0300826	0.871326	1
sp|P9WK17|MASZ_MYCTU	P9WK17	glcB	Rv1837c	6	6	23.2746	23.876	-0.601361	0.0105437	1
sp|P9WK19|MAP12_MYCTU	P9WK19	mapB	Rv2861c	3	6	20.7877	20.8647	-0.0770118	0.876029	0.022871
sp|P9WK23|MALQ_MYCTU	P9WK23	malQ	Rv1781c	6	0	22.8875	NA	NA	NA	4.52945e-05
sp|P9WK25|MAOX_MYCTU	P9WK25	mez	Rv2332	3	0	21.9476	NA	NA	NA	0.022871
sp|P9WK29|Y1899_MYCTU	P9WK29	lppD	Rv1899c	6	6	25.5046	25.7927	-0.288043	0.448886	1
sp|P9WK35|RISA_MYCTU	P9WK35	ribC	Rv1412	6	6	25.8363	25.7673	0.0689483	0.843427	1
sp|P9WK45|LPRG_MYCTU	P9WK45	lprG	Rv1411c	3	4	21.8189	22.1863	-0.367442	0.498867	0.557128
sp|P9WK55|LPRA_MYCTU	P9WK55	lprA	Rv1270c	6	0	21.8416	NA	NA	NA	4.52945e-05
sp|P9WK61|LPQH_MYCTU	P9WK61	lpqH	Rv3763	2	0	20.7335	NA	NA	NA	0.0747595
sp|P9WK63|LPQE_MYCTU	P9WK63	lpqE	Rv3584	6	6	22.2766	21.2684	1.00814	0.0858643	1
sp|P9WK65|LPPX_MYCTU	P9WK65	lppX	Rv2945c	6	0	22.1096	NA	NA	NA	4.52945e-05
sp|P9WK71|LPPO_MYCTU	P9WK71	lppO	Rv2290	6	0	20.6612	NA	NA	NA	4.52945e-05
sp|P9WK83|LIPB_MYCTU	P9WK83	lipB	Rv2217	1	6	22.9823	23.6818	-0.699487	0.306785	0.000964813
sp|P9WK89|Y1592_MYCTU	P9WK89	Rv1592c	Rv1592c	1	6	21.8057	23.5258	-1.72008	0.0168481	0.000964813
sp|P9WK91|LIPA_MYCTU	P9WK91	lipA	Rv2218	2	2	22.5829	23.7852	-1.20226	0.0665877	1
sp|P9WK93|LGT_MYCTU	P9WK93	lgt	Rv1614	6	6	23.5066	24.0135	-0.506839	0.0780977	1
sp|P9WK95|LEUD_MYCTU	P9WK95	leuD	Rv2987c	2	0	22.0276	NA	NA	NA	0.0747595
sp|P9WK97|LEPA_MYCTU	P9WK97	lepA	Rv2404c	3	6	20.1583	20.3314	-0.173095	0.427037	0.022871
sp|P9WK99|LSPA_MYCTU	P9WK99	lspA	Rv1539	6	6	23.0962	22.6106	0.485563	0.0598753	1
sp|P9WKA1|LEP_MYCTU	P9WKA1	lepB	Rv2903c	6	6	23.3405	21.9373	1.40326	9.65596e-05	1
sp|P9WKA7|Y3480_MYCTU	P9WKA7	Rv3480c	Rv3480c	0	6	NA	23.9769	NA	NA	4.52945e-05
sp|P9WKB1|Y3087_MYCTU	P9WKB1	Rv3087	Rv3087	5	6	22.8354	22.6772	0.158196	0.64164	0.224193
sp|P9WKB3|Y2484_MYCTU	P9WKB3	Rv2484c	Rv2484c	6	5	21.4554	22.7414	-1.28595	0.163753	0.224193
sp|P9WKB5|Y2285_MYCTU	P9WKB5	Rv2285	Rv2285	6	6	21.731	21.6319	0.0990975	0.692421	1
sp|P9WKB7|Y221_MYCTU	P9WKB7	Rv0221	Rv0221	6	6	21.5638	22.3019	-0.738119	0.184095	1
sp|P9WKC1|Y1425_MYCTU	P9WKC1	Rv1425	Rv1425	6	6	21.5289	20.7984	0.730543	0.0366664	1
sp|P9WKC3|TGS4_MYCTU	P9WKC3	tgs4	Rv3088	6	6	23.6255	22.7876	0.83793	0.00259406	1
sp|P9WKC7|TGS2_MYCTU	P9WKC7	tgs2	Rv3734c	6	6	23.0478	23.6911	-0.643321	0.032345	1
sp|P9WKC9|TGS1_MYCTU	P9WKC9	tgs1	Rv3130c	6	6	22.6877	22.5128	0.174871	0.673525	1
sp|P9WKD1|PBPA_MYCTU	P9WKD1	pbpA	Rv0016c	6	1	23.1256	22.5583	0.567352	0.468973	0.000964813
sp|P9WKD3|BLAC_MYCTU	P9WKD3	blaC	Rv2068c	6	6	24.6312	24.0655	0.565679	0.217651	1
sp|P9WKD5|PURNU_MYCTU	P9WKD5	yfiH	Rv2149c	6	6	23.8092	21.7316	2.07758	0.000161563	1
sp|P9WKD7|RPIB_MYCTU	P9WKD7	rpiB	Rv2465c	6	6	23.0231	22.1211	0.902074	0.124132	1
sp|P9WKD9|KU_MYCTU	P9WKD9	mku	Rv0937c	6	6	22.079	22.1434	-0.0644475	0.894283	1
sp|P9WKE1|KTHY_MYCTU	P9WKE1	tmk	Rv3247c	6	4	25.3517	23.3912	1.96052	0.00070755	0.0747595
sp|P9WKE3|KPRS_MYCTU	P9WKE3	prsA	Rv1017c	6	6	24.1911	25.1094	-0.918358	0.0192016	1
sp|P9WKE5|KPYK_MYCTU	P9WKE5	pykA	Rv1617	6	6	25.5172	24.7235	0.793692	0.0034132	1
sp|P9WKE7|KHSE_MYCTU	P9WKE7	thrB	Rv1296	6	5	23.2821	23.8954	-0.613315	0.398683	0.224193
sp|P9WKE9|KGUA_MYCTU	P9WKE9	gmk	Rv1389	5	0	24.5323	NA	NA	NA	0.000964813
sp|P9WKF5|KAD_MYCTU	P9WKF5	adk	Rv0733	6	6	27.5705	27.1881	0.382354	0.00918978	1
sp|P9WKF7|MBTG_MYCTU	P9WKF7	mbtG	Rv2378c	0	4	NA	21.6434	NA	NA	0.00571459
sp|P9WKG1|ISPH2_MYCTU	P9WKG1	lytB2	Rv1110	6	6	24.3143	25.5036	-1.18932	0.0778286	1
sp|P9WKG3|ISPG_MYCTU	P9WKG3	gcpE	Rv2868c	6	6	24.8546	25.5467	-0.692111	0.000116543	1
sp|P9WKG7|ISPE_MYCTU	P9WKG7	ispE	Rv1011	2	1	22.9925	20.7897	2.20281	0.278631	0.501795
sp|P9WKG9|ISPD_MYCTU	P9WKG9	ispD	Rv3582c	6	6	25.0501	24.2362	0.813948	2.63215e-05	1
sp|P9WKH3|MHUD_MYCTU	P9WKH3	mhuD	Rv3592	6	6	26.9101	27.0579	-0.14784	0.451602	1
sp|P9WKH5|YIA4_MYCTU	P9WKH5	Rv0795	Rv0795	6	6	23.9485	25.6026	-1.65415	0.00385049	1
sp|P9WKI1|INO1_MYCTU	P9WKI1	ino1	Rv0046c	6	6	23.0466	25.4601	-2.41349	6.15032e-07	1
sp|P9WKI3|Y1843_MYCTU	P9WKI3	guaB1	Rv1843c	6	6	25.4134	24.0738	1.3395	3.18543e-07	1
sp|P9WKI5|Y3410_MYCTU	P9WKI5	guaB3	Rv3410c	6	6	26.2082	25.0889	1.11931	8.95896e-05	1
sp|P9WKI7|IMDH_MYCTU	P9WKI7	guaB2	Rv3411c	6	6	21.8038	21.5074	0.296344	0.56644	1
sp|P9WKI9|SUHB_MYCTU	P9WKI9	suhB	Rv2701c	4	6	22.0287	20.7193	1.30938	0.0321137	0.0747595
sp|P9WKJ1|CYSQ_MYCTU	P9WKJ1	cysQ	Rv2131c	6	6	25.1975	26.2661	-1.06862	0.00572661	1
sp|P9WKJ3|ILVH_MYCTU	P9WKJ3	ilvN	Rv3002c	6	6	25.2533	26.4022	-1.14883	0.000240575	1
sp|P9WKJ5|ILVD_MYCTU	P9WKJ5	ilvD	Rv0189c	6	6	26.3323	25.5529	0.779397	0.0101672	1
sp|P9WKJ7|ILVC_MYCTU	P9WKJ7	ilvC	Rv3001c	6	6	27.036	27.3672	-0.331131	0.0754512	1
sp|P9WKJ9|IF3_MYCTU	P9WKJ9	infC	Rv1641	6	6	24.6743	26.0542	-1.37986	0.000792891	1
sp|P9WKK1|IF2_MYCTU	P9WKK1	infB	Rv2839c	6	6	24.6037	24.0867	0.516997	0.077008	1
sp|P9WKK3|IF1_MYCTU	P9WKK3	infA	Rv3462c	6	3	24.123	23.056	1.06698	0.0904769	0.022871
sp|P9WKK7|ACEA_MYCTU	P9WKK7	icl1	Rv0467	6	6	24.1826	24.2531	-0.070536	0.79189	1
sp|P9WKK9|LEU3_MYCTU	P9WKK9	leuB	Rv2995c	6	6	24.0057	22.5247	1.48099	6.99192e-05	1
sp|P9WKL1|IDH_MYCTU	P9WKL1	icd1	Rv3339c	6	6	24.6657	24.3232	0.342519	0.154592	1
sp|P9WKL3|Y559_MYCTU	P9WKL3	Rv0559c	Rv0559c	6	0	23.886	NA	NA	NA	4.52945e-05
sp|P9WKL9|Y968_MYCTU	P9WKL9	Rv0968	Rv0968	6	6	27.7512	26.3843	1.36684	0.0278456	1
sp|P9WKN3|Y955_MYCTU	P9WKN3	Rv0955	Rv0955	2	0	20.5682	NA	NA	NA	0.0747595
sp|P9WKN5|Y953_MYCTU	P9WKN5	Rv0953c	Rv0953c	6	0	23.1879	NA	NA	NA	4.52945e-05
sp|P9WKP1|Y940_MYCTU	P9WKP1	Rv0940c	Rv0940c	6	6	24.7558	24.0835	0.672347	0.166199	1
sp|P9WKP3|Y906_MYCTU	P9WKP3	Rv0906	Rv0906	3	1	22.7942	20.9403	1.85389	0.420629	0.212864
sp|P9WKP5|Y898_MYCTU	P9WKP5	Rv0898c	Rv0898c	6	6	24.5709	24.0639	0.507002	0.0136938	1
sp|P9WKP7|Y897_MYCTU	P9WKP7	Rv0897c	Rv0897c	1	1	22.3919	22.0287	0.363199	NA	1
sp|P9WKQ3|Y887_MYCTU	P9WKQ3	Rv0887c	Rv0887c	6	2	20.2302	20.3379	-0.107721	0.726765	0.00571459
sp|P9WKQ5|Y885_MYCTU	P9WKQ5	Rv0885	Rv0885	4	0	24.2842	NA	NA	NA	0.00571459
sp|P9WKR3|Y877_MYCTU	P9WKR3	Rv0877	Rv0877	6	6	22.2045	22.7931	-0.588536	0.147786	1
sp|P9WKR5|Y876_MYCTU	P9WKR5	Rv0876c	Rv0876c	3	6	22.3368	23.2259	-0.889151	0.0313544	0.022871
sp|P9WKR7|Y875_MYCTU	P9WKR7	Rv0875c	Rv0875c	2	0	22.2493	NA	NA	NA	0.0747595
sp|P9WKS3|Y738_MYCTU	P9WKS3	Rv0738	Rv0738	6	1	25.5846	23.951	1.63359	0.0666095	0.000964813
sp|P9WKS5|Y634A_MYCTU	P9WKS5	Rv0634A	Rv0634A	6	6	24.7056	25.8596	-1.15402	0.00412364	1
sp|P9WKT1|Y502_MYCTU	P9WKT1	Rv0502	Rv0502	2	5	21.7291	21.0535	0.675518	0.153817	0.0711741
sp|P9WKT3|Y501_MYCTU	P9WKT3	galE2	Rv0501	0	6	NA	22.9992	NA	NA	4.52945e-05
sp|P9WKT5|Y500B_MYCTU	P9WKT5	Rv0500B	Rv0500B	2	2	21.1752	20.3915	0.783705	0.436947	1
sp|P9WKT7|Y500A_MYCTU	P9WKT7	Rv0500A	Rv0500A	6	6	24.3886	23.2655	1.12313	0.0459995	1
sp|P9WKU3|Y497_MYCTU	P9WKU3	Rv0497	Rv0497	6	6	23.6453	24.8321	-1.1868	0.000415624	1
sp|P9WKU5|Y495_MYCTU	P9WKU5	Rv0495c	Rv0495c	0	4	NA	22.004	NA	NA	0.00571459
sp|P9WKU9|Y487_MYCTU	P9WKU9	Rv0487	Rv0487	2	0	25.7427	NA	NA	NA	0.0747595
sp|P9WKV5|Y481_MYCTU	P9WKV5	Rv0481c	Rv0481c	0	5	NA	22.4305	NA	NA	0.000964813
sp|P9WKV7|Y479_MYCTU	P9WKV7	Rv0479c	Rv0479c	6	6	23.3749	23.1426	0.232265	0.213992	1
sp|P9WKW3|Y441_MYCTU	P9WKW3	Rv0441c	Rv0441c	6	3	20.426	22.0835	-1.65748	0.0116205	0.022871
sp|P9WKW5|Y3835_MYCTU	P9WKW5	Rv3835	Rv3835	6	6	21.3334	21.2372	0.0962648	0.786963	1
sp|P9WKW7|Y3788_MYCTU	P9WKW7	Rv3788	Rv3788	6	6	26.632	26.9195	-0.287463	0.207255	1
sp|P9WKW9|Y3786_MYCTU	P9WKW9	Rv3786c	Rv3786c	5	0	20.2107	NA	NA	NA	0.000964813
sp|P9WKX3|BPA_MYCTU	P9WKX3	Rv3780	Rv3780	6	6	26.3985	26.792	-0.393531	0.134306	1
sp|P9WKX5|Y3679_MYCTU	P9WKX5	Rv3679	Rv3679	6	6	25.4462	24.648	0.798234	0.00366592	1
sp|P9WKY9|Y3412_MYCTU	P9WKY9	Rv3412	Rv3412	4	6	20.5315	21.9507	-1.41919	0.0921643	0.0747595
sp|P9WKZ1|ATSK_MYCTU	P9WKZ1	Rv3406	Rv3406	2	4	21.113	21.7903	-0.677297	0.238142	0.243678
sp|P9WKZ3|SUGFT_MYCTU	P9WKZ3	Rv3404c	Rv3404c	6	4	24.2947	23.7491	0.545692	0.140596	0.0747595
sp|P9WKZ7|Y3400_MYCTU	P9WKZ7	Rv3400	Rv3400	6	6	24.7144	23.7045	1.00997	0.00111938	1
sp|P9WL01|Y3292_MYCTU	P9WL01	Rv3292	Rv3292	6	6	24.3278	23.9761	0.351651	0.345455	1
sp|P9WL03|Y313_MYCTU	P9WL03	Rv0313	Rv0313	0	3	NA	23.048	NA	NA	0.022871
sp|P9WL07|Y3127_MYCTU	P9WL07	Rv3127	Rv3127	2	0	22.4801	NA	NA	NA	0.0747595
sp|P9WL15|Y2927_MYCTU	P9WL15	Rv2927c	Rv2927c	6	6	23.8784	25.4058	-1.52739	1.3845e-05	1
sp|P9WL17|Y2926_MYCTU	P9WL17	Rv2926c	Rv2926c	4	6	23.2649	24.0681	-0.803131	0.14324	0.0747595
sp|P9WL19|Y2923_MYCTU	P9WL19	Rv2923c	Rv2923c	2	0	22.0043	NA	NA	NA	0.0747595
sp|P9WL21|Y2917_MYCTU	P9WL21	Rv2917	Rv2917	2	0	18.9855	NA	NA	NA	0.0747595
sp|P9WL23|Y2915_MYCTU	P9WL23	Rv2915c	Rv2915c	3	6	23.2055	23.7752	-0.569705	0.169518	0.022871
sp|P9WL27|Y2901_MYCTU	P9WL27	Rv2901c	Rv2901c	6	6	24.1426	24.7825	-0.639959	0.00789361	1
sp|P9WL31|Y2895_MYCTU	P9WL31	viuB	Rv2895c	5	6	25.4266	24.6919	0.734651	0.0233888	0.224193
sp|P9WL41|VPB43_MYCTU	P9WL41	vapB43	Rv2871	4	5	23.1001	22.9527	0.147438	0.682228	0.501795
sp|P9WL43|Y2716_MYCTU	P9WL43	Rv2716	Rv2716	6	0	20.8094	NA	NA	NA	4.52945e-05
sp|P9WL45|CHDC_MYCTU	P9WL45	Rv2676c	Rv2676c	0	3	NA	20.3957	NA	NA	0.022871
sp|P9WL47|Y2658_MYCTU	P9WL47	Rv2658c	Rv2658c	6	6	22.2379	22.5117	-0.273776	0.133066	1
sp|P9WL55|Y2636_MYCTU	P9WL55	Rv2636	Rv2636	6	4	21.4548	22.8143	-1.35952	0.00702978	0.0747595
sp|P9WL59|Y2633_MYCTU	P9WL59	Rv2633c	Rv2633c	2	1	21.7444	22.2921	-0.54769	0.505609	0.501795
sp|P9WL61|Y2632_MYCTU	P9WL61	Rv2632c	Rv2632c	6	6	28.6012	25.1118	3.48938	1.40643e-08	1
sp|P9WL63|Y2629_MYCTU	P9WL63	Rv2629	Rv2629	6	6	24.1181	23.0249	1.09319	2.35668e-05	1
sp|P9WL75|YAJC_MYCTU	P9WL75	yajC	Rv2588c	6	6	24.7897	22.9893	1.80041	0.000934615	1
sp|P9WL77|Y2585_MYCTU	P9WL77	Rv2585c	Rv2585c	6	6	23.1591	21.938	1.22119	0.00529747	1
sp|P9WL85|Y2575_MYCTU	P9WL85	Rv2575	Rv2575	6	6	23.8901	23.6318	0.258353	0.200217	1
sp|P9WL89|Y2571_MYCTU	P9WL89	Rv2571c	Rv2571c	4	6	17.6386	21.2641	-3.62548	0.000218882	0.0747595
sp|P9WL93|Y2569_MYCTU	P9WL93	Rv2569c	Rv2569c	6	6	22.5287	24.3004	-1.77169	0.000518927	1
sp|P9WL95|Y2568_MYCTU	P9WL95	Rv2568c	Rv2568c	6	3	23.3623	22.7993	0.563006	0.183738	0.022871
sp|P9WL97|Y2567_MYCTU	P9WL97	Rv2567	Rv2567	6	5	22.6496	21.4872	1.16239	0.0304508	0.224193
sp|P9WLA3|Y2558_MYCTU	P9WLA3	Rv2558	Rv2558	6	2	24.6694	23.7102	0.959194	0.125922	0.00571459
sp|P9WLA5|Y2557_MYCTU	P9WLA5	Rv2557	Rv2557	6	1	23.8242	20.0029	3.82133	0.00180397	0.000964813
sp|P9WLA7|Y2468_MYCTU	P9WLA7	Rv2468c	Rv2468c	6	6	22.8795	21.8588	1.02072	0.0284005	1
sp|P9WLA9|Y2411_MYCTU	P9WLA9	Rv2411c	Rv2411c	5	6	21.7453	23.2344	-1.48903	0.140244	0.224193
sp|P9WLB1|Y236A_MYCTU	P9WLB1	Rv0236A	Rv0236A	2	1	21.7603	20.8816	0.878713	0.196216	0.501795
sp|P9WLB7|Y2313_MYCTU	P9WLB7	Rv2313c	Rv2313c	2	0	21.8665	NA	NA	NA	0.0747595
sp|P9WLD1|Y2305_MYCTU	P9WLD1	Rv2305	Rv2305	6	6	23.1488	23.5574	-0.40855	0.167102	1
sp|P9WLD3|Y2304_MYCTU	P9WLD3	Rv2304c	Rv2304c	2	0	19.9059	NA	NA	NA	0.0747595
sp|P9WLD5|Y2302_MYCTU	P9WLD5	Rv2302	Rv2302	6	6	28.6129	28.1265	0.48638	0.017884	1
sp|P9WLD9|Y2297_MYCTU	P9WLD9	Rv2297	Rv2297	6	5	23.2494	21.6013	1.64807	0.00106244	0.224193
sp|P9WLF5|Y2272_MYCTU	P9WLF5	Rv2272	Rv2272	3	1	22.7023	18.7839	3.91836	0.010579	0.212864
sp|P9WLF7|Y2271_MYCTU	P9WLF7	Rv2271	Rv2271	0	6	NA	24.1323	NA	NA	4.52945e-05
sp|P9WLG9|Y2239_MYCTU	P9WLG9	Rv2239c	Rv2239c	6	6	23.7235	22.7602	0.963296	0.039795	1
sp|P9WLH1|Y2237_MYCTU	P9WLH1	Rv2237	Rv2237	0	2	NA	22.4641	NA	NA	0.0747595
sp|P9WLH3|Y2229_MYCTU	P9WLH3	Rv2229c	Rv2229c	6	6	24.5466	24.7807	-0.234155	0.159744	1
sp|P9WLH5|RNHPH_MYCTU	P9WLH5	Rv2228c	Rv2228c	6	6	21.0207	20.9352	0.0854491	0.718756	1
sp|P9WLH9|Y2226_MYCTU	P9WLH9	Rv2226	Rv2226	6	6	24.2815	24.3243	-0.0427635	0.831692	1
sp|P9WLI1|Y2219_MYCTU	P9WLI1	Rv2219	Rv2219	6	6	23.9992	24.634	-0.634779	0.0886185	1
sp|P9WLI3|Y2209_MYCTU	P9WLI3	Rv2209	Rv2209	0	2	NA	23.1647	NA	NA	0.0747595
sp|P9WLI5|Y2206_MYCTU	P9WLI5	Rv2206	Rv2206	6	1	21.1744	21.4934	-0.319045	0.628816	0.000964813
sp|P9WLI9|Y2197_MYCTU	P9WLI9	Rv2197c	Rv2197c	6	0	24.6808	NA	NA	NA	4.52945e-05
sp|P9WLJ5|Y2091_MYCTU	P9WLJ5	Rv2091c	Rv2091c	6	0	24.168	NA	NA	NA	4.52945e-05
sp|P9WLK3|Y2083_MYCTU	P9WLK3	Rv2083	Rv2083	0	5	NA	19.2789	NA	NA	0.000964813
sp|P9WLL7|FBVR_MYCTU	P9WLL7	Rv2074	Rv2074	6	6	23.6735	23.9097	-0.236258	0.451373	1
sp|P9WLL9|Y2067_MYCTU	P9WLL9	Rv2067c	Rv2067c	3	0	22.6669	NA	NA	NA	0.022871
sp|P9WLM1|Y2030_MYCTU	P9WLM1	Rv2030c	Rv2030c	6	6	23.6584	22.3443	1.31414	0.00177877	1
sp|P9WLM7|VPB15_MYCTU	P9WLM7	vapB15	Rv2009	6	6	22.116	21.0426	1.07334	0.0348825	1
sp|P9WLN1|Y2005_MYCTU	P9WLN1	Rv2005c	Rv2005c	6	4	25.7516	25.4199	0.331743	0.417619	0.0747595
sp|P9WLN3|Y2004_MYCTU	P9WLN3	Rv2004c	Rv2004c	6	0	22.58	NA	NA	NA	4.52945e-05
sp|P9WLN5|Y2001_MYCTU	P9WLN5	Rv2001	Rv2001	0	2	NA	21.5758	NA	NA	0.0747595
sp|P9WLN7|Y2000_MYCTU	P9WLN7	Rv2000	Rv2000	2	6	20.2074	23.0412	-2.8338	0.00682993	0.00571459
sp|P9WLN9|Y1998_MYCTU	P9WLN9	Rv1998c	Rv1998c	3	6	23.5493	24.5725	-1.02326	0.0171066	0.022871
sp|P9WLP1|Y1996_MYCTU	P9WLP1	Rv1996	Rv1996	6	6	22.2958	22.6522	-0.356379	0.355743	1
sp|P9WLP5|Y1993_MYCTU	P9WLP5	Rv1993c	Rv1993c	6	6	24.8588	24.0824	0.776362	0.0448119	1
sp|P9WLP7|MBCA_MYCTU	P9WLP7	Rv1990c	Rv1990c	6	6	22.6386	21.2267	1.41186	0.000938198	1
sp|P9WLP9|MBCT_MYCTU	P9WLP9	Rv1989c	Rv1989c	5	1	23.2802	24.4803	-1.20006	0.240837	0.0158264
sp|P9WLQ5|Y1945_MYCTU	P9WLQ5	Rv1945	Rv1945	2	2	22.6795	22.4218	0.257727	0.423825	1
sp|P9WLQ7|Y1841_MYCTU	P9WLQ7	Rv1841c	Rv1841c	6	0	23.5844	NA	NA	NA	4.52945e-05
sp|P9WLQ9|Y1836_MYCTU	P9WLQ9	Rv1836c	Rv1836c	6	6	24.3856	23.4817	0.903948	0.0501378	1
sp|P9WLR5|Y1829_MYCTU	P9WLR5	Rv1829	Rv1829	5	4	21.9195	21.5365	0.383003	0.262252	0.501795
sp|P9WLS3|Y1738_MYCTU	P9WLS3	Rv1738	Rv1738	6	6	23.631	22.6733	0.957667	0.0213891	1
sp|P9WLT1|Y1708_MYCTU	P9WLT1	Rv1708	Rv1708	6	6	24.0352	24.074	-0.03876	0.91369	1
sp|P9WLT5|Y1591_MYCTU	P9WLT5	Rv1591	Rv1591	6	6	23.22	22.884	0.336061	0.208445	1
sp|P9WLT7|Y1590_MYCTU	P9WLT7	Rv1590	Rv1590	3	6	23.2348	24.6087	-1.37391	0.0918507	0.022871
sp|P9WLU3|VPB11_MYCTU	P9WLU3	vapB11	Rv1560	6	6	22.0344	22.4194	-0.38501	0.240968	1
sp|P9WLU7|Y1546_MYCTU	P9WLU7	Rv1546	Rv1546	6	4	22.9415	22.4325	0.508987	0.399893	0.0747595
sp|P9WLW3|Y1509_MYCTU	P9WLW3	Rv1509	Rv1509	2	3	19.7807	19.7832	-0.00249732	0.995003	0.557128
sp|P9WLW5|Y1507_MYCTU	P9WLW5	Rv1507c	Rv1507c	6	5	23.0288	23.1075	-0.0786835	0.844664	0.224193
sp|P9WLX5|Y1480_MYCTU	P9WLX5	Rv1480	Rv1480	6	6	23.4021	23.4352	-0.0330853	0.916514	1
sp|P9WLY1|Y1417_MYCTU	P9WLY1	Rv1417	Rv1417	5	1	20.2111	20.8727	-0.661581	0.446381	0.0158264
sp|P9WLZ1|VPB10_MYCTU	P9WLZ1	vapB10	Rv1398c	6	6	23.5745	24.6544	-1.07992	0.015834	1
sp|P9WLZ3|Y1367_MYCTU	P9WLZ3	Rv1367c	Rv1367c	6	6	23.1081	22.8134	0.294697	0.128404	1
sp|P9WLZ5|Y1366_MYCTU	P9WLZ5	Rv1366	Rv1366	1	2	21.1417	21.9057	-0.763935	0.230284	0.501795
sp|P9WLZ7|MTDRP_MYCTU	P9WLZ7	Rv1364c	Rv1364c	5	6	23.0292	23.9451	-0.915863	0.0121301	0.224193
sp|P9WLZ9|Y1363_MYCTU	P9WLZ9	Rv1363c	Rv1363c	6	6	24.8085	24.9398	-0.131247	0.662783	1
sp|P9WM01|Y1362_MYCTU	P9WM01	Rv1362c	Rv1362c	6	6	24.9998	24.4945	0.505312	0.0188151	1
sp|P9WM03|Y1360_MYCTU	P9WM03	Rv1360	Rv1360	3	0	23.4373	NA	NA	NA	0.022871
sp|P9WM15|Y1352_MYCTU	P9WM15	Rv1352	Rv1352	6	0	22.254	NA	NA	NA	4.52945e-05
sp|P9WM19|Y1342_MYCTU	P9WM19	Rv1342c	Rv1342c	2	0	22.5644	NA	NA	NA	0.0747595
sp|P9WM21|Y1337_MYCTU	P9WM21	Rv1337	Rv1337	3	0	18.6622	NA	NA	NA	0.022871
sp|P9WM23|Y1333_MYCTU	P9WM23	Rv1333	Rv1333	6	6	23.1529	22.4204	0.732491	0.0728026	1
sp|P9WM25|Y1332_MYCTU	P9WM25	Rv1332	Rv1332	6	6	21.8983	22.156	-0.257691	0.444193	1
sp|P9WM27|Y1322_MYCTU	P9WM27	Rv1322	Rv1322	0	2	NA	22.3675	NA	NA	0.0747595
sp|P9WM31|Y1303_MYCTU	P9WM31	Rv1303	Rv1303	6	6	25.1146	25.7494	-0.634772	0.00524084	1
sp|P9WM35|Y1290_MYCTU	P9WM35	Rv1290c	Rv1290c	5	4	21.714	21.9268	-0.212799	0.744533	0.501795
sp|P9WM37|Y1289_MYCTU	P9WM37	Rv1289	Rv1289	3	6	22.7305	22.418	0.312538	0.50831	0.022871
sp|P9WM49|Y1265_MYCTU	P9WM49	Rv1265	Rv1265	6	5	21.7369	21.7536	-0.016694	0.95926	0.224193
sp|P9WM51|Y1260_MYCTU	P9WM51	Rv1260	Rv1260	5	6	22.7009	21.4493	1.25164	5.5417e-05	0.224193
sp|P9WM59|Y1109_MYCTU	P9WM59	Rv1109c	Rv1109c	6	6	20.6635	21.9166	-1.2531	0.00322033	1
sp|P9WM63|Y102_MYCTU	P9WM63	Rv0102	Rv0102	6	6	22.4884	23.3084	-0.820028	0.00409312	1
sp|P9WM69|Y093_MYCTU	P9WM69	Rv0093c	Rv0093c	2	0	23.5805	NA	NA	NA	0.0747595
sp|P9WM71|Y090_MYCTU	P9WM71	Rv0090	Rv0090	4	0	21.5181	NA	NA	NA	0.00571459
sp|P9WM73|Y088_MYCTU	P9WM73	Rv0088	Rv0088	6	6	22.8995	22.0564	0.843094	0.0283326	1
sp|P9WM83|Y0569_MYCTU	P9WM83	Rv0569	Rv0569	2	0	22.035	NA	NA	NA	0.0747595
sp|P9WM87|Y048_MYCTU	P9WM87	Rv0048c	Rv0048c	6	6	21.6851	20.8943	0.790762	0.0039565	1
sp|P9WM91|Y036_MYCTU	P9WM91	Rv0036c	Rv0036c	6	6	24.4957	24.3549	0.140804	0.639108	1
sp|P9WM95|Y030_MYCTU	P9WM95	Rv0030	Rv0030	6	6	22.5501	22.1454	0.404746	0.30719	1
sp|P9WM97|Y028_MYCTU	P9WM97	Rv0028	Rv0028	5	6	22.7944	22.3806	0.413746	0.565455	0.224193
sp|P9WMA1|Y025_MYCTU	P9WMA1	Rv0025	Rv0025	6	6	21.54	21.5767	-0.0367161	0.925104	1
sp|P9WMA7|Y007_MYCTU	P9WMA7	Rv0007	Rv0007	6	6	24.1907	23.7476	0.443186	0.0458595	1
sp|P9WMB1|Y0026_MYCTU	P9WMB1	Rv0026	Rv0026	0	3	NA	20.3885	NA	NA	0.022871
sp|P9WMB5|ACYLT_MYCTU	P9WMB5	Rv2611c	Rv2611c	2	1	21.1125	21.5659	-0.453483	0.667414	0.501795
sp|P9WMB7|MFTR_MYCTU	P9WMB7	Rv0691c	Rv0691c	0	4	NA	21.4574	NA	NA	0.00571459
sp|P9WMC1|ETHR_MYCTU	P9WMC1	ethR	Rv3855	2	0	23.1695	NA	NA	NA	0.0747595
sp|P9WMC3|HTHR_MYCTU	P9WMC3	Rv3405c	Rv3405c	1	5	21.9435	22.5969	-0.653413	0.284869	0.0158264
sp|P9WMC9|Y1816_MYCTU	P9WMC9	Rv1816	Rv1816	2	4	21.2033	20.2097	0.993575	0.103851	0.243678
sp|P9WMD9|Y472_MYCTU	P9WMD9	Rv0472c	Rv0472c	1	2	21.5331	21.725	-0.191902	0.45318	0.501795
sp|P9WME3|Y1287_MYCTU	P9WME3	Rv1287	Rv1287	2	6	21.878	23.373	-1.49505	0.0366155	0.00571459
sp|P9WME5|Y1830_MYCTU	P9WME5	Rv1830	Rv1830	6	6	22.4307	23.7864	-1.35577	0.00626633	1
sp|P9WME7|Y1828_MYCTU	P9WME7	Rv1828	Rv1828	3	0	22.2838	NA	NA	NA	0.022871
sp|P9WME9|HTMR_MYCTU	P9WME9	Rv2887	Rv2887	5	5	23.8703	23.4909	0.379392	0.52618	1
sp|P9WMF3|Y2282_MYCTU	P9WMF3	Rv2282c	Rv2282c	1	3	23.8269	22.9882	0.838748	0.601483	0.212864
sp|P9WMF9|DEVR_MYCTU	P9WMF9	devR	Rv3133c	6	6	24.2551	24.2904	-0.0353162	0.892226	1
sp|P9WMG5|MCE2R_MYCTU	P9WMG5	mce2R	Rv0586	5	6	22.1488	22.8784	-0.729551	0.105997	0.224193
sp|P9WMH1|IDER_MYCTU	P9WMH1	ideR	Rv2711	6	6	25.6584	25.3401	0.318314	0.124974	1
sp|P9WMH3|CRPL_MYCTU	P9WMH3	crp	Rv3676	6	6	24.3682	23.5895	0.778733	0.0118198	1
sp|P9WMH9|Y474_MYCTU	P9WMH9	Rv0474	Rv0474	4	6	21.7983	21.9716	-0.173312	0.633745	0.0747595
sp|P9WMI3|Y023_MYCTU	P9WMI3	Rv0023	Rv0023	5	6	21.4433	21.0864	0.356937	0.204056	0.224193
sp|P9WMI5|SMTB_MYCTU	P9WMI5	smtB	Rv2358	3	6	23.3223	23.5518	-0.229477	0.555749	0.022871
sp|P9WMI7|Y0081_MYCTU	P9WMI7	Rv0081	Rv0081	2	1	23.2888	23.3764	-0.0876067	0.432701	0.501795
sp|P9WMJ5|BLAI_MYCTU	P9WMJ5	blaI	Rv1846c	6	1	25.0228	24.69	0.332739	0.612207	0.000964813
sp|P9WMJ7|HTPG_MYCTU	P9WMJ7	htpG	Rv2299c	6	6	26.2314	26.4221	-0.190757	0.277588	1
sp|P9WMJ9|DNAK_MYCTU	P9WMJ9	dnaK	Rv0350	6	6	28.0031	27.6837	0.319444	0.00253724	1
sp|P9WMK1|ACR_MYCTU	P9WMK1	hspX	Rv2031c	6	6	30.3639	27.9157	2.4482	1.10423e-05	1
sp|P9WMK3|HRCA_MYCTU	P9WMK3	hrcA	Rv2374c	6	6	22.8296	22.5144	0.315265	0.556696	1
sp|P9WMK5|HOA_MYCTU	P9WMK5	hsaF	Rv3534c	6	6	21.7524	21.4849	0.267458	0.2398	1
sp|P9WMK7|DBH_MYCTU	P9WMK7	hupB	Rv2986c	6	3	23.2462	23.7677	-0.521484	0.279702	0.022871
sp|P9WMK9|AP4A_MYCTU	P9WMK9	Rv2613c	Rv2613c	6	6	24.3144	25.5722	-1.2578	6.85905e-06	1
sp|P9WML3|YHI1_MYCTU	P9WML3	Rv0759c	Rv0759c	4	5	22.5138	20.7543	1.75951	0.0495071	0.501795
sp|P9WML5|PATR_MYCTU	P9WML5	hisC2	Rv3772	5	0	22.5527	NA	NA	NA	0.000964813
sp|P9WML7|HIS8_MYCTU	P9WML7	hisC1	Rv1600	5	6	24.9762	24.2049	0.771221	0.0444728	0.224193
sp|P9WMM1|HIS5_MYCTU	P9WMM1	hisH	Rv1602	5	6	22.6742	23.8494	-1.17523	0.00467847	0.224193
sp|P9WMM3|HIS6_MYCTU	P9WMM3	hisF	Rv1605	3	6	21.0988	22.0922	-0.993416	0.266884	0.022871
sp|P9WMM5|HIS4_MYCTU	P9WMM5	hisA	Rv1603	6	6	23.2829	24.5419	-1.25897	0.0047378	1
sp|P9WMM9|HIS2_MYCTU	P9WMM9	hisE	Rv2122c	6	6	22.0574	22.9382	-0.880856	0.0195207	1
sp|P9WMN1|HIS1_MYCTU	P9WMN1	hisG	Rv2121c	6	6	24.1731	24.485	-0.311898	0.412331	1
sp|P9WMN3|GLMU_MYCTU	P9WMN3	glmU	Rv1018c	6	6	23.5615	24.5592	-0.997698	0.00347267	1
sp|P9WMN5|Y2204_MYCTU	P9WMN5	Rv2204c	Rv2204c	6	6	24.2054	24.3769	-0.171473	0.528495	1
sp|P9WMN7|MOEZ_MYCTU	P9WMN7	moeB1	Rv3206c	6	6	24.2388	25.2911	-1.05223	0.00838602	1
sp|P9WMN9|GSA_MYCTU	P9WMN9	hemL	Rv0524	6	6	21.9858	21.7969	0.188856	0.361473	1
sp|P9WMP1|CGOX_MYCTU	P9WMP1	hemY	Rv2677c	4	2	24.7525	24.014	0.73853	0.104214	0.243678
sp|P9WMP3|HEM3_MYCTU	P9WMP3	hemC	Rv0510	5	4	21.9766	21.9671	0.00946737	0.983133	0.501795
sp|P9WMP5|HEM2_MYCTU	P9WMP5	hemB	Rv0512	4	1	22.0912	21.0167	1.07449	0.223831	0.0711741
sp|P9WMP7|HEM1_MYCTU	P9WMP7	hemA	Rv0509	0	6	NA	23.279	NA	NA	4.52945e-05
sp|P9WMP9|UVRD2_MYCTU	P9WMP9	uvrD2	Rv3198c	1	6	22.6914	23.0798	-0.388437	0.489919	0.000964813
sp|P9WMQ1|UVRD1_MYCTU	P9WMQ1	uvrD1	Rv0949	6	6	22.988	23.9094	-0.921387	0.0104319	1
sp|P9WMQ3|RECB_MYCTU	P9WMQ3	recB	Rv0630c	4	3	22.1288	21.9347	0.194104	0.74207	0.557128
sp|P9WMQ5|MFD_MYCTU	P9WMQ5	mfd	Rv1020	5	6	23.5804	25.097	-1.51655	2.40573e-05	0.224193
sp|P9WMQ7|RECG_MYCTU	P9WMQ7	recG	Rv2973c	0	2	NA	21.887	NA	NA	0.0747595
sp|P9WMR1|HELY_MYCTU	P9WMR1	helY	Rv2092c	6	5	22.0646	21.5715	0.493096	0.235772	0.224193
sp|P9WMR3|DNAB_MYCTU	P9WMR3	dnaB	Rv0058	2	0	23.7209	NA	NA	NA	0.0747595
sp|P9WMR5|DING_MYCTU	P9WMR5	dinG	Rv1329c	0	3	NA	21.8516	NA	NA	0.022871
sp|P9WMR7|IXTPA_MYCTU	P9WMR7	Rv1341	Rv1341	6	6	22.1686	22.0434	0.125279	0.769776	1
sp|P9WMS1|DHMA2_MYCTU	P9WMS1	Rv1833c	Rv1833c	6	0	23.7943	NA	NA	NA	4.52945e-05
sp|P9WMS3|DHMA1_MYCTU	P9WMS3	Rv2296	Rv2296	6	6	23.0832	22.4339	0.649331	0.095241	1
sp|P9WMS5|Y3376_MYCTU	P9WMS5	Rv3376	Rv3376	1	6	22.3284	22.9943	-0.665882	0.351546	0.000964813
sp|P9WMS7|GUAA_MYCTU	P9WMS7	guaA	Rv3396c	6	6	22.7216	22.0304	0.691194	0.10159	1
sp|P9WMT1|OBG_MYCTU	P9WMT1	obg	Rv2440c	6	6	21.4685	22.1776	-0.709062	0.046891	1
sp|P9WMT5|GRPE_MYCTU	P9WMT5	grpE	Rv0351	6	6	27.086	28.6114	-1.5254	0.000110749	1
sp|P9WMT7|Y2205_MYCTU	P9WMT7	Rv2205c	Rv2205c	5	1	23.7391	22.8546	0.884474	0.350783	0.0158264
sp|P9WMT9|GREA_MYCTU	P9WMT9	greA	Rv1080c	6	6	25.3514	25.3612	-0.00981096	0.973101	1
sp|P9WMU1|WAG31_MYCTU	P9WMU1	wag31	Rv2145c	6	6	26.1982	26.1497	0.0484857	0.840258	1
sp|P9WMU5|GNGF_MYCTU	P9WMU5	Rv1422	Rv1422	6	6	23.4224	23.719	-0.296615	0.325706	1
sp|P9WMU7|Y2212_MYCTU	P9WMU7	Rv2212	Rv2212	6	5	22.9652	21.6043	1.36088	0.00285362	0.224193
sp|P9WMU9|Y1264_MYCTU	P9WMU9	Rv1264	Rv1264	6	5	24.319	23.6372	0.681753	0.129396	0.224193
sp|P9WMV5|Y1279_MYCTU	P9WMV5	Rv1279	Rv1279	6	6	22.3792	22.5262	-0.147003	0.633841	1
sp|P9WMV9|CHOD_MYCTU	P9WMV9	choD	Rv3409c	6	6	23.704	21.9522	1.75181	2.39981e-05	1
sp|P9WMW1|PHSG_MYCTU	P9WMW1	glgP	Rv1328	6	6	23.0185	22.406	0.61249	0.0062928	1
sp|P9WMW3|Y2581_MYCTU	P9WMW3	Rv2581c	Rv2581c	0	3	NA	21.3694	NA	NA	0.022871
sp|P9WMW5|WECA_MYCTU	P9WMW5	rfe	Rv1302	2	0	24.0718	NA	NA	NA	0.0747595
sp|P9WMW9|GPGS_MYCTU	P9WMW9	gpgS	Rv1208	0	5	NA	22.6201	NA	NA	0.000964813
sp|P9WMX1|MFTF_MYCTU	P9WMX1	Rv0696	Rv0696	2	6	22.0574	23.1444	-1.087	0.0734774	0.00571459
sp|P9WMX3|GLFT1_MYCTU	P9WMX3	glfT1	Rv3782	3	0	20.4601	NA	NA	NA	0.022871
sp|P9WMX7|GLTR1_MYCTU	P9WMX7	Rv2957	Rv2957	2	6	23.2916	22.7732	0.518393	0.425384	0.00571459
sp|P9WMY1|Y539_MYCTU	P9WMY1	Rv0539	Rv0539	5	6	22.9164	23.4363	-0.519922	0.179038	0.224193
sp|P9WMY3|WBBL_MYCTU	P9WMY3	wbbL1	Rv3265c	3	6	20.8936	21.9385	-1.04486	0.0154953	0.022871
sp|P9WMZ5|PIMA_MYCTU	P9WMZ5	pimA	Rv2610c	0	6	NA	22.1649	NA	NA	4.52945e-05
sp|P9WMZ7|AFTC_MYCTU	P9WMZ7	aftC	Rv2673	5	1	21.9263	22.3285	-0.402238	0.655711	0.0158264
sp|P9WMZ9|PIMG_MYCTU	P9WMZ9	Rv2181	Rv2181	6	0	21.8758	NA	NA	NA	4.52945e-05
sp|P9WN05|PMT_MYCTU	P9WN05	Rv1002c	Rv1002c	5	0	22.54	NA	NA	NA	0.000964813
sp|P9WN07|Y1524_MYCTU	P9WN07	Rv1524	Rv1524	2	5	22.3792	23.1289	-0.749705	0.12734	0.0711741
sp|P9WN11|OTSA_MYCTU	P9WN11	otsA	Rv3490	5	6	23.6372	25.3041	-1.66686	0.00243716	0.224193
sp|P9WN13|Y3401_MYCTU	P9WN13	Rv3401	Rv3401	6	6	23.164	23.3775	-0.213445	0.332869	1
sp|P9WN15|Y2006_MYCTU	P9WN15	otsB1	Rv2006	6	0	21.1154	NA	NA	NA	4.52945e-05
sp|P9WN17|Y3198_MYCTU	P9WN17	Rv3198A	Rv3198A	6	6	22.3554	22.8858	-0.530491	0.0803712	1
sp|P9WN19|GLTD_MYCTU	P9WN19	gltD	Rv3858c	6	6	22.3197	23.5438	-1.22414	0.00142398	1
sp|P9WN21|GLPX_MYCTU	P9WN21	glpX	Rv1099c	6	6	23.8163	25.387	-1.57067	0.00307147	1
sp|P9WN23|TRHBO_MYCTU	P9WN23	glbO	Rv2470	1	6	24.3841	25.1673	-0.783185	0.440305	0.000964813
sp|P9WN27|GLNE_MYCTU	P9WN27	glnE	Rv2221c	6	6	21.5216	20.5068	1.01479	5.41759e-05	1
sp|P9WN31|GLNB_MYCTU	P9WN31	glnB	Rv2919c	6	6	24.3116	23.8336	0.47795	0.304615	1
sp|P9WN33|ASNH_MYCTU	P9WN33	asnB	Rv2201	3	6	19.713	21.4995	-1.78653	0.000471166	0.022871
sp|P9WN35|TRPG_MYCTU	P9WN35	trpG	Rv0013	6	6	23.659	24.1027	-0.443701	0.0734204	1
sp|P9WN37|GLN1A_MYCTU	P9WN37	glnA2	Rv2222c	6	6	24.8368	24.5158	0.321028	0.144965	1
sp|P9WN39|GLN1B_MYCTU	P9WN39	glnA1	Rv2220	6	6	28.4634	26.9439	1.51957	3.21988e-06	1
sp|P9WN41|GLMM_MYCTU	P9WN41	mrsA	Rv3441c	6	6	24.4041	25.8871	-1.48296	0.0165665	1
sp|P9WN43|GLGC_MYCTU	P9WN43	glgC	Rv1213	6	6	24.9913	25.1731	-0.181799	0.208569	1
sp|P9WN45|GLGB_MYCTU	P9WN45	glgB	Rv1326c	6	5	22.0368	22.5634	-0.526589	0.382583	0.224193
sp|P9WN47|EGTD_MYCTU	P9WN47	Rv3701c	Rv3701c	1	4	21.8418	20.9343	0.907544	0.211795	0.0711741
sp|P9WN49|GLMS_MYCTU	P9WN49	glmS	Rv3436c	6	6	24.4192	24.0799	0.339372	0.12123	1
sp|P9WN51|GCST_MYCTU	P9WN51	gcvT	Rv2211c	6	6	24.1724	22.501	1.67137	0.011437	1
sp|P9WN53|GCSP_MYCTU	P9WN53	gcvB	Rv1832	6	6	24.9854	25.5929	-0.607473	0.066233	1
sp|P9WN55|GCSH_MYCTU	P9WN55	gcvH	Rv1826	4	0	22.6673	NA	NA	NA	0.00571459
sp|P9WN57|GCH1_MYCTU	P9WN57	folE	Rv3609c	6	6	23.6314	23.7134	-0.0819849	0.775277	1
sp|P9WN59|GATC_MYCTU	P9WN59	gatC	Rv3012c	6	6	24.4902	24.0614	0.428732	0.30958	1
sp|P9WN61|GATB_MYCTU	P9WN61	gatB	Rv3009c	6	6	24.9731	25.4705	-0.497446	0.0800371	1
sp|P9WN65|RMLB_MYCTU	P9WN65	rmlB	Rv3464	6	6	21.8532	22.1014	-0.24813	0.381149	1
sp|P9WN67|GALE_MYCTU	P9WN67	galE1	Rv3634c	6	6	21.0611	19.969	1.09214	0.00488822	1
sp|P9WN69|G6PI_MYCTU	P9WN69	pgi	Rv0946c	6	3	25.7952	23.463	2.33219	0.00110983	0.022871
sp|P9WN71|G6PD1_MYCTU	P9WN71	zwf1	Rv1121	6	5	25.1177	24.7179	0.399775	0.606742	0.224193
sp|P9WN73|G6PD2_MYCTU	P9WN73	zwf2	Rv1447c	5	5	23.7697	23.7039	0.0657779	0.897964	1
sp|P9WN75|GPDA2_MYCTU	P9WN75	gpdA1	Rv0564c	6	6	21.5065	20.8056	0.700936	0.00653286	1
sp|P9WN77|GPDA_MYCTU	P9WN77	gpdA2	Rv2982c	6	5	21.2469	21.4533	-0.206407	0.750392	0.224193
sp|P9WN79|GLPD2_MYCTU	P9WN79	glpD2	Rv3302c	6	6	23.5993	24.0189	-0.419614	0.101653	1
sp|P9WN81|GLPD1_MYCTU	P9WN81	glpD1	Rv2249c	6	6	22.1087	21.1955	0.913278	0.00502362	1
sp|P9WN83|G3P_MYCTU	P9WN83	gap	Rv1436	6	6	26.2018	25.8096	0.392243	0.210336	1
sp|P9WN85|ZUR_MYCTU	P9WN85	zur	Rv2359	3	5	22.6911	23.9417	-1.25056	0.180957	0.212864
sp|P9WN89|FRDB_MYCTU	P9WN89	frdB	Rv1553	4	0	23.5868	NA	NA	NA	0.00571459
sp|P9WN91|FRDA_MYCTU	P9WN91	frdA	Rv1552	5	0	23.9525	NA	NA	NA	0.000964813
sp|P9WN93|FUMC_MYCTU	P9WN93	fum	Rv1098c	6	6	24.6719	23.6542	1.01777	9.25337e-05	1
sp|P9WN95|FTSZ_MYCTU	P9WN95	ftsZ	Rv2150c	6	6	23.2826	24.9238	-1.64125	3.61761e-06	1
sp|P9WN97|FTSW_MYCTU	P9WN97	ftsW	Rv2154c	1	6	25.2369	24.144	1.09287	0.252541	0.000964813
sp|P9WNA1|FTSQ_MYCTU	P9WNA1	ftsQ	Rv2151c	6	6	22.6273	22.8491	-0.221788	0.514261	1
sp|P9WNA3|FTSK_MYCTU	P9WNA3	ftsK	Rv2748c	3	6	21.4595	21.3903	0.0691928	0.821042	0.022871
sp|P9WNA5|ECCC5_MYCTU	P9WNA5	eccC5	Rv1783	6	6	23.7111	23.6911	0.0199379	0.87715	1
sp|P9WNA9|ECCC3_MYCTU	P9WNA9	eccC3	Rv0284	6	6	21.1204	21.4765	-0.35607	0.0704379	1
sp|P9WNB1|ECC1B_MYCTU	P9WNB1	eccCb1	Rv3871	6	6	24.5216	25.2241	-0.702462	0.177751	1
sp|P9WNB3|ECC1A_MYCTU	P9WNB3	eccCa1	Rv3870	6	6	20.6605	21.5733	-0.912826	0.000506508	1
sp|P9WNC3|FPG1_MYCTU	P9WNC3	fpg	Rv2924c	1	4	20.2241	21.45	-1.22591	0.036085	0.0711741
sp|P9WNC7|HPPK_MYCTU	P9WNC7	folK	Rv3606c	4	5	24.8617	24.7313	0.130352	0.596088	0.501795
sp|P9WNC9|DHPS2_MYCTU	P9WNC9	folP2	Rv1207	5	6	21.7899	22.5155	-0.72562	0.0307946	0.224193
sp|P9WND1|DHPS1_MYCTU	P9WND1	folP1	Rv3608c	5	2	22.0242	20.575	1.44915	0.10897	0.0711741
sp|P9WND3|FMT_MYCTU	P9WND3	fmt	Rv1406	2	0	25.5562	NA	NA	NA	0.0747595
sp|P9WND5|LLDD_MYCTU	P9WND5	lldD2	Rv1872c	6	6	28.4799	26.8709	1.60901	0.00016794	1
sp|P9WND7|MFTD_MYCTU	P9WND7	lldD1	Rv0694	6	6	22.8106	22.6084	0.202234	0.375872	1
sp|P9WNE1|FGD_MYCTU	P9WNE1	fgd1	Rv0407	6	6	23.4631	22.8119	0.651265	0.00191837	1
sp|P9WNE3|CPFC_MYCTU	P9WNE3	hemZ	Rv1485	6	1	21.5348	21.4304	0.104399	0.874627	0.000964813
sp|P9WNE5|BFRB_MYCTU	P9WNE5	bfrB	Rv3841	4	6	24.0704	24.1816	-0.11126	0.581264	0.0747595
sp|P9WNE9|DESET_MYCTU	P9WNE9	Rv3230c	Rv3230c	0	2	NA	21.9351	NA	NA	0.0747595
sp|P9WNF1|FDHD_MYCTU	P9WNF1	fdhD	Rv2899c	0	3	NA	23.1492	NA	NA	0.022871
sp|P9WNF7|MYMA_MYCTU	P9WNF7	Rv3083	Rv3083	2	0	21.448	NA	NA	NA	0.0747595
sp|P9WNF9|ETHA_MYCTU	P9WNF9	ethA	Rv3854c	6	6	21.5317	22.1817	-0.649979	0.0462371	1
sp|P9WNG3|FABH_MYCTU	P9WNG3	fabH	Rv0533c	6	6	24.4585	23.6515	0.807016	0.000119612	1
sp|P9WNG5|FABD_MYCTU	P9WNG5	fabD	Rv2243	1	6	24.0337	25.8697	-1.83603	0.0388443	0.000964813
sp|P9WNG7|ETFB_MYCTU	P9WNG7	fixA	Rv3029c	6	6	27.0071	26.7918	0.215383	0.355173	1
sp|P9WNG9|ETFA_MYCTU	P9WNG9	fixB	Rv3028c	6	6	28.5711	28.2461	0.324902	0.0723428	1
sp|P9WNH1|BPOC_MYCTU	P9WNH1	bpoC	Rv0554	6	6	25.0102	23.6699	1.34035	0.000510008	1
sp|P9WNH3|Y2715_MYCTU	P9WNH3	Rv2715	Rv2715	4	6	21.9673	22.5731	-0.605742	0.113239	0.0747595
sp|P9WNI1|ESXC_MYCTU	P9WNI1	esxC	Rv3890c	3	4	21.9036	21.1633	0.740355	0.540521	0.557128
sp|P9WNI5|ESXP_MYCTU	P9WNI5	esxP	Rv2347c	6	6	25.2862	24.8315	0.454683	0.107874	1
sp|P9WNI7|ESXO_MYCTU	P9WNI7	esxO	Rv2346c	3	6	22.8762	23.3862	-0.509964	0.456279	0.022871
sp|P9WNK5|ESXB_MYCTU	P9WNK5	esxB	Rv3874	6	6	25.0039	23.9019	1.10197	4.5722e-05	1
sp|P9WNK7|ESXA_MYCTU	P9WNK7	esxA	Rv3875	6	5	23.7055	22.0138	1.69168	0.11815	0.224193
sp|P9WNL1|ENO_MYCTU	P9WNL1	eno	Rv1023	6	6	26.368	25.4199	0.94807	0.000162273	1
sp|P9WNL3|DER_MYCTU	P9WNL3	engA	Rv1713	4	6	21.1211	21.7806	-0.65948	0.0972921	0.0747595
sp|P9WNL5|EMBC_MYCTU	P9WNL5	embC	Rv3793	6	5	21.8606	20.4846	1.37593	0.0060718	0.224193
sp|P9WNL7|EMBB_MYCTU	P9WNL7	embB	Rv3795	6	6	23.9952	23.4079	0.587227	0.085354	1
sp|P9WNL9|EMBA_MYCTU	P9WNL9	embA	Rv3794	6	5	23.7344	22.6963	1.03803	0.241683	0.224193
sp|P9WNM1|EFTS_MYCTU	P9WNM1	tsf	Rv2889c	6	6	25.8311	25.5907	0.240421	0.255613	1
sp|P9WNM3|EFP_MYCTU	P9WNM3	efp	Rv2534c	6	6	23.6322	23.2065	0.42568	0.156223	1
sp|P9WNM5|CYSNC_MYCTU	P9WNM5	cysN	Rv1286	6	6	23.3744	23.7601	-0.385656	0.215997	1
sp|P9WNM7|EFG_MYCTU	P9WNM7	fusA1	Rv0684	6	6	25.8612	25.6199	0.241349	0.223636	1
sp|P9WNM9|EFGL_MYCTU	P9WNM9	fusA2	Rv0120c	6	6	27.0357	26.43	0.605735	0.00187444	1
sp|P9WNN1|EFTU_MYCTU	P9WNN1	tuf	Rv0685	6	6	29.198	30.3669	-1.16889	5.21065e-08	1
sp|P9WNN5|ECH14_MYCTU	P9WNN5	echA14	Rv2486	6	6	22.8987	22.4995	0.399167	0.267177	1
sp|P9WNN7|ECH12_MYCTU	P9WNN7	echA12	Rv1472	0	6	NA	24.2425	NA	NA	4.52945e-05
sp|P9WNN9|ECHA8_MYCTU	P9WNN9	echA8	Rv1070c	6	6	24.445	25.0101	-0.565046	0.0636035	1
sp|P9WNP1|ECHA6_MYCTU	P9WNP1	echA6	Rv0905	6	6	24.1086	25.7763	-1.6677	0.0200362	1
sp|P9WNP3|HTDZ_MYCTU	P9WNP3	htdZ	Rv0130	6	3	24.6179	23.1648	1.45302	0.113901	0.022871
sp|P9WNP5|MENB_MYCTU	P9WNP5	menB	Rv0548c	6	6	22.6129	21.4445	1.16841	0.0168778	1
sp|P9WNP7|FADB2_MYCTU	P9WNP7	fadB2	Rv0468	6	6	22.2248	21.3036	0.921199	0.00177407	1
sp|P9WNP9|ECCD5_MYCTU	P9WNP9	eccD5	Rv1795	6	6	25.2401	25.0547	0.185385	0.494251	1
sp|P9WNQ3|ECCD3_MYCTU	P9WNQ3	eccD3	Rv0290	3	3	21.4619	21.3523	0.109577	0.857911	1
sp|P9WNQ5|ECCD2_MYCTU	P9WNQ5	eccD2	Rv3887c	6	6	23.0717	22.0129	1.0588	0.00127086	1
sp|P9WNQ7|ECCD1_MYCTU	P9WNQ7	eccD1	Rv3877	5	5	24.5901	25.0877	-0.497627	0.448045	1
sp|P9WNQ9|ECCB5_MYCTU	P9WNQ9	eccB5	Rv1782	6	6	22.3995	22.3371	0.0623715	0.871332	1
sp|P9WNR3|ECCB3_MYCTU	P9WNR3	eccB3	Rv0283	6	6	22.3583	22.0576	0.300677	0.49716	1
sp|P9WNR5|ECCB2_MYCTU	P9WNR5	eccB2	Rv3895c	2	0	21.8764	NA	NA	NA	0.0747595
sp|P9WNR7|ECCB1_MYCTU	P9WNR7	eccB1	Rv3869	3	1	22.8696	22.0278	0.841751	0.529802	0.212864
sp|P9WNR9|Y3716_MYCTU	P9WNR9	Rv3716c	Rv3716c	6	6	26.3479	25.9172	0.430646	0.131098	1
sp|P9WNS1|DXR_MYCTU	P9WNS1	dxr	Rv2870c	6	5	24.0998	24.4037	-0.303911	0.631181	0.224193
sp|P9WNS3|DXS_MYCTU	P9WNS3	dxs1	Rv2682c	6	6	24.1082	24.5351	-0.426881	0.378902	1
sp|P9WNS5|DUT_MYCTU	P9WNS5	dut	Rv2697c	6	6	22.5255	23.5226	-0.997044	0.000804345	1
sp|P9WNS7|DUS_MYCTU	P9WNS7	Rv0823c	Rv0823c	0	3	NA	22.9405	NA	NA	0.022871
sp|P9WNS9|DTD_MYCTU	P9WNS9	Rv1897c	Rv1897c	6	6	23.3458	23.9464	-0.600582	0.181714	1
sp|P9WNT3|DPO41_MYCTU	P9WNT3	dinX	Rv1537	0	3	NA	24.0421	NA	NA	0.022871
sp|P9WNT7|DPO3A_MYCTU	P9WNT7	dnaE1	Rv1547	0	6	NA	22.1555	NA	NA	4.52945e-05
sp|P9WNT9|DPO3X_MYCTU	P9WNT9	dnaZX	Rv3721c	5	6	21.9574	22.6912	-0.733798	0.0682453	0.224193
sp|P9WNU1|DPO3B_MYCTU	P9WNU1	dnaN	Rv0002	5	6	21.6562	21.3702	0.285908	0.299036	0.224193
sp|P9WNU3|EX53_MYCTU	P9WNU3	Rv2090	Rv2090	5	6	21.7528	21.2661	0.48677	0.28767	0.224193
sp|P9WNU5|DPO1_MYCTU	P9WNU5	polA	Rv1629	6	6	23.2495	22.5578	0.69172	0.00519467	1
sp|P9WNU7|PAFA_MYCTU	P9WNU7	pafA	Rv2097c	6	6	22.6708	23.6147	-0.943837	0.111456	1
sp|P9WNU9|DOP_MYCTU	P9WNU9	dop	Rv2112c	6	6	24.5301	25.5503	-1.02022	0.216163	1
sp|P9WNV1|DNLJ_MYCTU	P9WNV1	ligA	Rv3014c	6	6	21.6285	21.9874	-0.358827	0.0209908	1
sp|P9WNV3|LIGD_MYCTU	P9WNV3	ligD	Rv0938	0	6	NA	20.7841	NA	NA	4.52945e-05
sp|P9WNV5|DNLI_MYCTU	P9WNV5	ligB	Rv3062	0	4	NA	23.0556	NA	NA	0.00571459
sp|P9WNV7|DNAJ2_MYCTU	P9WNV7	dnaJ2	Rv2373c	5	6	21.8616	23.223	-1.36137	0.000142149	0.224193
sp|P9WNV9|DNAJ1_MYCTU	P9WNV9	dnaJ1	Rv0352	6	6	24.0924	24.2591	-0.166696	0.382399	1
sp|P9WNW1|DNAG_MYCTU	P9WNW1	dnaG	Rv2343c	0	5	NA	24.25	NA	NA	0.000964813
sp|P9WNW3|DNAA_MYCTU	P9WNW3	dnaA	Rv0001	6	6	23.4035	24.4122	-1.00864	0.0119858	1
sp|P9WNW5|DISA_MYCTU	P9WNW5	Rv3586	Rv3586	6	6	21.5434	21.5134	0.029988	0.903076	1
sp|P9WNW7|HSAC_MYCTU	P9WNW7	hsaC	Rv3568c	6	2	23.7151	23.6806	0.0344379	0.953339	0.00571459
sp|P9WNW9|HISX_MYCTU	P9WNW9	hisD	Rv1599	6	6	21.6557	20.989	0.666738	0.0935369	1
sp|P9WNX1|DYR_MYCTU	P9WNX1	dfrA	Rv2763c	3	4	21.9404	22.1045	-0.164142	0.76067	0.557128
sp|P9WNX3|SERA_MYCTU	P9WNX3	serA1	Rv2996c	6	6	26.5708	26.3313	0.239432	0.0924673	1
sp|P9WNX5|DHAS_MYCTU	P9WNX5	asd	Rv3708c	6	6	25.4132	25.9171	-0.503933	0.0545258	1
sp|P9WNX7|GABD2_MYCTU	P9WNX7	gabD2	Rv1731	6	6	26.1314	25.853	0.278335	0.37687	1
sp|P9WNX9|GABD1_MYCTU	P9WNX9	gabD1	Rv0234c	6	6	22.7429	21.9121	0.830788	0.000148382	1
sp|P9WNY1|ALDH_MYCTU	P9WNY1	Rv0458	Rv0458	6	6	24.1276	22.9628	1.16487	0.00229185	1
sp|P9WNY3|Y770_MYCTU	P9WNY3	Rv0770	Rv0770	5	2	22.2501	21.2973	0.952785	0.189858	0.0711741
sp|P9WNY5|MMSB_MYCTU	P9WNY5	mmsB	Rv0751c	6	6	23.9854	22.2385	1.74684	0.00019201	1
sp|P9WNY7|DGTL1_MYCTU	P9WNY7	dgt	Rv2344c	2	0	23.6974	NA	NA	NA	0.0747595
sp|P9WNZ1|COABC_MYCTU	P9WNZ1	dfp	Rv1391	6	6	22.9618	23.0975	-0.135702	0.694452	1
sp|P9WNZ3|DESA3_MYCTU	P9WNZ3	desA3	Rv3229c	0	6	NA	22.5472	NA	NA	4.52945e-05
sp|P9WNZ5|DESA2_MYCTU	P9WNZ5	desA2	Rv1094	6	6	25.814	26.0556	-0.241664	0.371093	1
sp|P9WNZ7|DESA1_MYCTU	P9WNZ7	desA1	Rv0824c	6	6	24.2351	23.9701	0.264933	0.137978	1
sp|P9WP01|PUNA_MYCTU	P9WP01	deoD	Rv3307	6	1	21.5549	20.2548	1.30007	0.0998328	0.000964813
sp|P9WP03|DEOC_MYCTU	P9WP03	deoC	Rv0478	2	0	23.5982	NA	NA	NA	0.0747595
sp|P9WP05|Y2417_MYCTU	P9WP05	Rv2417c	Rv2417c	4	6	24.1424	23.4449	0.697499	0.217324	0.0747595
sp|P9WP11|FQR58_MYCTU	P9WP11	Rv1558	Rv1558	6	6	25.0899	24.4437	0.646204	0.0601594	1
sp|P9WP13|FQR61_MYCTU	P9WP13	Rv1261c	Rv1261c	6	6	24.0066	23.6934	0.31315	0.296078	1
sp|P9WP15|DDN_MYCTU	P9WP15	ddn	Rv3547	6	5	23.9266	23.391	0.535511	0.211099	0.224193
sp|P9WP17|DCDB_MYCTU	P9WP17	dcd	Rv0321	4	0	20.9478	NA	NA	NA	0.00571459
sp|P9WP19|DAPF_MYCTU	P9WP19	dapF	Rv2726c	6	6	25.6327	24.7784	0.854331	0.00457908	1
sp|P9WP21|DAPD_MYCTU	P9WP21	dapD	Rv1201c	6	6	24.8877	25.1056	-0.217952	0.287119	1
sp|P9WP23|DAPB_MYCTU	P9WP23	dapB	Rv2773c	6	6	24.753	25.0075	-0.25451	0.274078	1
sp|P9WP25|DAPA_MYCTU	P9WP25	dapA	Rv2753c	6	3	23.8991	23.0024	0.896756	0.0721168	0.022871
sp|P9WP27|DAO_MYCTU	P9WP27	aao	Rv1905c	4	2	21.864	22.4767	-0.612729	0.341317	0.243678
sp|P9WP29|DAGK_MYCTU	P9WP29	Rv2252	Rv2252	3	5	24.9626	23.5301	1.4325	0.0212881	0.212864
sp|P9WP31|DDL_MYCTU	P9WP31	ddlA	Rv2981c	5	5	21.662	24.7313	-3.06931	1.91646e-05	1
sp|P9WP33|CYSO_MYCTU	P9WP33	cysO	Rv1335	5	5	21.578	20.2871	1.29089	0.0176565	1
sp|P9WP35|QCRC_MYCTU	P9WP35	qcrC	Rv2194	6	6	25.2407	24.3253	0.915389	0.0946818	1
sp|P9WP37|QCRB_MYCTU	P9WP37	qcrB	Rv2196	6	6	24.2658	23.9979	0.267903	0.22397	1
sp|P9WP43|CULP1_MYCTU	P9WP43	cfp21	Rv1984c	2	0	20.1273	NA	NA	NA	0.0747595
sp|P9WP49|CSOR_MYCTU	P9WP49	csoR	Rv0967	0	2	NA	19.5643	NA	NA	0.0747595
sp|P9WP51|Y1077_MYCTU	P9WP51	cbs	Rv1077	6	6	23.5221	23.4484	0.0737168	0.806541	1
sp|P9WP53|CYSM_MYCTU	P9WP53	cysM	Rv1336	6	6	22.0646	20.8134	1.25122	0.00811078	1
sp|P9WP55|CYSK_MYCTU	P9WP55	cysK1	Rv2334	6	6	23.3731	24.0804	-0.707274	0.015804	1
sp|P9WP59|MFTE_MYCTU	P9WP59	Rv0695	Rv0695	6	6	23.1635	23.4647	-0.301196	0.481209	1
sp|P9WP65|CPDA_MYCTU	P9WP65	Rv0805	Rv0805	4	5	23.1067	22.5552	0.551447	0.168612	0.501795
sp|P9WP67|COX3_MYCTU	P9WP67	ctaE	Rv2193	3	0	23.4289	NA	NA	NA	0.022871
sp|P9WP69|COX2_MYCTU	P9WP69	ctaC	Rv2200c	6	6	26.3047	25.0519	1.25287	0.000164772	1
sp|P9WP71|COX1_MYCTU	P9WP71	ctaD	Rv3043c	6	6	24.0629	23.3257	0.73719	0.00874776	1
sp|P9WP73|HEMW_MYCTU	P9WP73	hemN	Rv2388c	2	1	22.1942	22.6903	-0.496091	0.701789	0.501795
sp|P9WP75|CSPA_MYCTU	P9WP75	cspA	Rv3648c	6	6	27.7523	28.5906	-0.838356	0.00234588	1
sp|P9WP77|FBIC_MYCTU	P9WP77	fbiC	Rv1173	0	3	NA	23.098	NA	NA	0.022871
sp|P9WP79|FBIB_MYCTU	P9WP79	fbiB	Rv3262	6	6	22.7784	23.0794	-0.301069	0.30462	1
sp|P9WP81|FBIA_MYCTU	P9WP81	fbiA	Rv3261	5	4	20.9375	20.8812	0.0563213	0.885363	0.501795
sp|P9WP83|FBID_MYCTU	P9WP83	Rv2983	Rv2983	6	4	23.92	24.0455	-0.1255	0.782664	0.0747595
sp|P9WP85|COBT_MYCTU	P9WP85	cobT	Rv2207	6	6	22.4994	22.8074	-0.308051	0.245733	1
sp|P9WP87|COBH_MYCTU	P9WP87	cobH	Rv2065	6	6	23.1171	22.9242	0.192893	0.610913	1
sp|P9WP95|COBQ_MYCTU	P9WP95	cobQ1	Rv0255c	1	4	21.8509	22.6377	-0.78684	0.579646	0.0711741
sp|P9WP99|PDUO_MYCTU	P9WP99	Rv1314c	Rv1314c	6	6	24.083	24.2345	-0.151543	0.436639	1
sp|P9WPA1|COAX_MYCTU	P9WPA1	Rv3600c	Rv3600c	6	6	24.0556	24.3313	-0.275638	0.437631	1
sp|P9WPA3|COAE_MYCTU	P9WPA3	coaE	Rv1631	6	6	21.4848	22.1159	-0.6311	0.145933	1
sp|P9WPA5|COAD_MYCTU	P9WPA5	kdtB	Rv2965c	6	3	23.98	21.8686	2.11142	0.000137548	0.022871
sp|P9WPA9|KCY_MYCTU	P9WPA9	cmk	Rv1712	6	6	21.43	20.8964	0.533606	0.463293	1
sp|P9WPB1|MMAA1_MYCTU	P9WPB1	mmaA1	Rv0645c	3	2	23.1552	21.126	2.02924	0.176651	0.557128
sp|P9WPB3|CMAS3_MYCTU	P9WPB3	pcaA	Rv0470c	6	6	25.2848	25.4746	-0.189785	0.464466	1
sp|P9WPB5|CMAS2_MYCTU	P9WPB5	cmaA2	Rv0503c	6	6	24.2312	23.783	0.448155	0.0914726	1
sp|P9WPB7|CMAS1_MYCTU	P9WPB7	cmaA1	Rv3392c	6	6	23.0015	23.7788	-0.777262	0.217942	1
sp|P9WPB9|CLPX_MYCTU	P9WPB9	clpX	Rv2457c	6	6	23.3468	23.9959	-0.649085	0.0401601	1
sp|P9WPC3|CLPP2_MYCTU	P9WPC3	clpP2	Rv2460c	6	6	26.5492	26.0519	0.497349	0.000409276	1
sp|P9WPC5|CLPP1_MYCTU	P9WPC5	clpP1	Rv2461c	6	6	27.0114	27.0207	-0.00927263	0.988086	1
sp|P9WPC7|Y2667_MYCTU	P9WPC7	clpC2	Rv2667	2	0	22.1388	NA	NA	NA	0.0747595
sp|P9WPC9|CLPC1_MYCTU	P9WPC9	clpC1	Rv3596c	6	6	25.7214	25.2517	0.469668	1.93612e-05	1
sp|P9WPD1|CLPB_MYCTU	P9WPD1	clpB	Rv0384c	6	6	25.4578	25.4173	0.0404767	0.60827	1
sp|P9WPD3|CISY2_MYCTU	P9WPD3	citA	Rv0889c	3	1	23.1333	21.1807	1.95257	0.221303	0.212864
sp|P9WPD5|CISY1_MYCTU	P9WPD5	gltA2	Rv0896	6	6	25.8217	25.4639	0.357876	0.0855158	1
sp|P9WPE1|CITEL_MYCTU	P9WPE1	citE	Rv2498c	6	1	23.891	21.2478	2.64327	0.0338111	0.000964813
sp|P9WPE3|CINAL_MYCTU	P9WPE3	cinA	Rv1901	6	6	24.1223	24.7988	-0.676448	0.0328237	1
sp|P9WPE5|CH10_MYCTU	P9WPE5	groES	Rv3418c	6	6	30.9561	31.7646	-0.80844	0.000424548	1
sp|P9WPE7|CH602_MYCTU	P9WPE7	groEL2	Rv0440	6	6	30.4801	30.9896	-0.509509	0.0181981	1
sp|P9WPE9|CH601_MYCTU	P9WPE9	groEL1	Rv3417c	6	6	28.3444	29.0342	-0.689769	0.00167467	1
sp|P9WPF3|PKS11_MYCTU	P9WPF3	pks11	Rv1665	4	5	22.8957	22.5286	0.367162	0.303564	0.501795
sp|P9WPF5|PKS10_MYCTU	P9WPF5	pks10	Rv1660	4	6	22.5099	22.7507	-0.240716	0.177832	0.0747595
sp|P9WPF7|CDSA_MYCTU	P9WPF7	cdsA	Rv2881c	6	6	23.8199	22.624	1.1959	0.00502765	1
sp|P9WPG9|CDH_MYCTU	P9WPG9	cdh	Rv2289	5	6	23.2712	22.5856	0.685603	0.362911	0.224193
sp|P9WPH1|RIBD_MYCTU	P9WPH1	ribG	Rv1409	6	6	24.8429	24.3328	0.510053	0.0117142	1
sp|P9WPH3|CDD_MYCTU	P9WPH3	cdd	Rv3315c	6	2	21.4098	21.0138	0.396082	0.406821	0.00571459
sp|P9WPH5|Y2242_MYCTU	P9WPH5	Rv2242	Rv2242	4	6	19.6045	20.6139	-1.00941	0.124051	0.0747595
sp|P9WPH9|ECCA1_MYCTU	P9WPH9	eccA1	Rv3868	6	6	24.0719	23.3424	0.729505	0.00196476	1
sp|P9WPI1|ECCA5_MYCTU	P9WPI1	eccA5	Rv1798	6	6	22.0097	21.6246	0.38509	0.122414	1
sp|P9WPI3|ECCA3_MYCTU	P9WPI3	eccA3	Rv0282	6	6	21.2609	22.4517	-1.1908	1.33932e-05	1
sp|P9WPI7|Y2325_MYCTU	P9WPI7	Rv2325c	Rv2325c	4	0	23.1064	NA	NA	NA	0.00571459
sp|P9WPI9|PTKA_MYCTU	P9WPI9	ptkA	Rv2232	2	5	22.2785	25.0733	-2.79476	0.0101423	0.0711741
sp|P9WPJ1|CAS6_MYCTU	P9WPJ1	Rv2824c	Rv2824c	0	4	NA	22.3719	NA	NA	0.00571459
sp|P9WPJ7|MTCA1_MYCTU	P9WPJ7	canA	Rv1284	6	1	22.5463	21.8813	0.665038	0.268996	0.000964813
sp|P9WPJ9|MTCA2_MYCTU	P9WPJ9	canB	Rv3588c	4	2	20.9207	20.1801	0.740587	0.0364472	0.243678
sp|P9WPK1|GLPK_MYCTU	P9WPK1	glpK	Rv3696c	6	3	22.5642	21.7307	0.833468	0.128758	0.022871
sp|P9WPK3|CARB_MYCTU	P9WPK3	carB	Rv1384	6	6	21.9952	22.1732	-0.178054	0.640243	1
sp|P9WPK5|CARA_MYCTU	P9WPK5	carA	Rv1383	6	6	21.0952	22.3835	-1.28829	0.00130585	1
sp|P9WPK9|GCS2_MYCTU	P9WPK9	Rv0433	Rv0433	6	6	24.3712	22.8793	1.49193	0.00534049	1
sp|P9WPL3|CP143_MYCTU	P9WPL3	cyp143	Rv1785c	6	4	22.6999	20.8584	1.84152	0.0253367	0.0747595
sp|P9WPL5|CP142_MYCTU	P9WPL5	cyp142	Rv3518c	6	5	22.6022	20.7531	1.84911	0.0195959	0.224193
sp|P9WPL9|CP140_MYCTU	P9WPL9	cyp140	Rv1880c	6	6	22.5742	22.3584	0.215871	0.786171	1
sp|P9WPM3|CP138_MYCTU	P9WPM3	cyp138	Rv0136	2	6	21.5344	22.566	-1.03169	0.0238856	0.00571459
sp|P9WPM9|C135B_MYCTU	P9WPM9	cyp135B1	Rv0568	6	6	22.3848	23.3062	-0.921361	0.0105976	1
sp|P9WPN9|CP126_MYCTU	P9WPN9	cyp126	Rv0778	6	6	22.3523	22.5379	-0.185553	0.709671	1
sp|P9WPP1|CP125_MYCTU	P9WPP1	cyp125	Rv3545c	4	6	23.843	23.3427	0.500255	0.295995	0.0747595
sp|P9WPP3|CP124_MYCTU	P9WPP3	cyp124	Rv2266	3	0	22.9985	NA	NA	NA	0.022871
sp|P9WPP5|CP123_MYCTU	P9WPP5	cyp123	Rv0766c	5	1	20.9273	20.8539	0.0734082	0.91177	0.0158264
sp|P9WPP7|CP121_MYCTU	P9WPP7	cyp121	Rv2276	0	4	NA	21.6484	NA	NA	0.00571459
sp|P9WPP9|CP51_MYCTU	P9WPP9	cyp51	Rv0764c	6	5	22.4373	22.215	0.222371	0.490344	0.224193
sp|P9WPQ3|ACCA1_MYCTU	P9WPQ3	accA1	Rv2501c	6	6	23.9657	23.4716	0.494142	0.0275845	1
sp|P9WPQ5|BIOD_MYCTU	P9WPQ5	bioD	Rv1570	2	0	23.7087	NA	NA	NA	0.0747595
sp|P9WPQ7|BIOB_MYCTU	P9WPQ7	bioB	Rv1589	0	6	NA	22.3607	NA	NA	4.52945e-05
sp|P9WPR3|Y2850_MYCTU	P9WPR3	Rv2850c	Rv2850c	6	6	24.5088	24.2564	0.252405	0.455431	1
sp|P9WPR5|CCO_MYCTU	P9WPR5	Rv0654	Rv0654	6	4	23.0122	23.0765	-0.0642717	0.833837	0.0747595
sp|P9WPR7|Y917_MYCTU	P9WPR7	betP	Rv0917	0	2	NA	21.0361	NA	NA	0.0747595
sp|P9WPR9|Y1488_MYCTU	P9WPR9	Rv1488	Rv1488	6	6	26.4344	24.21	2.2244	5.71566e-09	1
sp|P9WPS1|ATPL_MYCTU	P9WPS1	atpE	Rv1305	6	0	21.755	NA	NA	NA	4.52945e-05
sp|P9WPS3|CTPV_MYCTU	P9WPS3	ctpV	Rv0969	6	6	25.3619	24.6879	0.673993	0.000257371	1
sp|P9WPS5|CTPI_MYCTU	P9WPS5	ctpI	Rv0107c	0	2	NA	22.9233	NA	NA	0.0747595
sp|P9WPS7|CTPG_MYCTU	P9WPS7	ctpG	Rv1992c	6	6	23.6795	22.4443	1.23515	0.000350599	1
sp|P9WPS9|CTPF_MYCTU	P9WPS9	ctpF	Rv1997	3	5	21.9883	22.5011	-0.512751	0.618034	0.212864
sp|P9WPT1|CTPE_MYCTU	P9WPT1	ctpE	Rv0908	6	6	21.9847	21.4936	0.491095	0.311913	1
sp|P9WPT5|CTPC_MYCTU	P9WPT5	ctpC	Rv3270	6	6	23.5877	23.6783	-0.0905888	0.803876	1
sp|P9WPT9|CTPB_MYCTU	P9WPT9	ctpB	Rv0103c	1	6	22.6829	23.1874	-0.504454	0.306385	0.000964813
sp|P9WPU1|CTPA_MYCTU	P9WPU1	ctpA	Rv0092	6	6	22.6898	23.5175	-0.827659	0.00516299	1
sp|P9WPU3|KDPB_MYCTU	P9WPU3	kdpB	Rv1030	6	3	23.2382	22.6368	0.601475	0.149613	0.022871
sp|P9WPU5|ATPB_MYCTU	P9WPU5	atpD	Rv1310	6	6	27.7858	27.9009	-0.115135	0.435876	1
sp|P9WPU7|ATPA_MYCTU	P9WPU7	atpA	Rv1308	6	6	27.6758	27.2937	0.382066	0.0132638	1
sp|P9WPU9|ATPG_MYCTU	P9WPU9	atpG	Rv1309	6	6	25.5363	25.0441	0.49217	0.0298807	1
sp|P9WPV1|ATPE_MYCTU	P9WPV1	atpC	Rv1311	6	6	23.5151	24.1124	-0.597276	0.32112	1
sp|P9WPV3|ATPFD_MYCTU	P9WPV3	atpH	Rv1307	6	6	27.1871	26.3046	0.882522	1.72767e-06	1
sp|P9WPV5|ATPF_MYCTU	P9WPV5	atpF	Rv1306	6	6	27.0547	26.1464	0.908312	0.000495927	1
sp|P9WPV7|ATP6_MYCTU	P9WPV7	atpB	Rv1304	2	1	21.6454	20.4831	1.16234	0.647759	0.501795
sp|P9WPW3|SCOB_MYCTU	P9WPW3	scoB	Rv2503c	6	1	23.3807	23.6862	-0.305575	0.684169	0.000964813
sp|P9WPW5|SCOA_MYCTU	P9WPW5	scoA	Rv2504c	6	6	22.7253	22.1731	0.552168	0.123717	1
sp|P9WPW7|ASSY_MYCTU	P9WPW7	argG	Rv1658	6	6	25.7275	25.7789	-0.051491	0.81738	1
sp|P9WPW9|MURI_MYCTU	P9WPW9	murI	Rv1338	6	6	24.2252	24.0412	0.184058	0.733311	1
sp|P9WPX1|DHOM_MYCTU	P9WPX1	thrA	Rv1294	6	6	23.8347	23.7773	0.0574936	0.771898	1
sp|P9WPX3|AK_MYCTU	P9WPX3	ask	Rv3709c	6	6	24.5003	24.8147	-0.314405	0.0407056	1
sp|P9WPX5|ASPG_MYCTU	P9WPX5	ansA	Rv1538c	4	4	23.6994	22.5559	1.14353	0.111838	1
sp|P9WPX7|AROQ_MYCTU	P9WPX7	aroD	Rv2537c	6	6	22.6679	22.8179	-0.15006	0.915496	1
sp|P9WPX9|AROB_MYCTU	P9WPX9	aroB	Rv2538c	6	6	23.4907	23.3866	0.104121	0.782459	1
sp|P9WPY1|AROC_MYCTU	P9WPY1	aroF	Rv2540c	6	6	22.637	22.9578	-0.320726	0.338975	1
sp|P9WPY3|AROK_MYCTU	P9WPY3	aroK	Rv2539c	3	5	23.8097	24.1331	-0.323446	0.631521	0.212864
sp|P9WPY5|AROA_MYCTU	P9WPY5	aroA	Rv3227	6	4	21.7681	23.0885	-1.32036	0.123512	0.0747595
sp|P9WPY7|ARLY_MYCTU	P9WPY7	argH	Rv1659	6	6	25.3309	24.9458	0.3851	0.293288	1
sp|P9WPY9|ARGR_MYCTU	P9WPY9	argR	Rv1657	6	6	21.5497	23.244	-1.69428	9.76709e-06	1
sp|P9WPZ1|Y1496_MYCTU	P9WPZ1	Rv1496	Rv1496	3	6	22.6997	22.9221	-0.222391	0.58601	0.022871
sp|P9WPZ3|ARGJ_MYCTU	P9WPZ3	argJ	Rv1653	6	6	23.8623	23.3009	0.561419	0.0053445	1
sp|P9WPZ5|DAPC_MYCTU	P9WPZ5	dapC	Rv0858c	6	4	21.2902	21.8279	-0.537725	0.160027	0.0747595
sp|P9WPZ7|ARGD_MYCTU	P9WPZ7	argD	Rv1655	6	6	22.7862	23.8946	-1.10843	0.0378179	1
sp|P9WPZ9|ARGC_MYCTU	P9WPZ9	argC	Rv1652	6	6	22.7267	22.0641	0.662633	0.0241078	1
sp|P9WQ01|ARGB_MYCTU	P9WQ01	argB	Rv1654	6	6	25.501	25.0421	0.458864	0.345688	1
sp|P9WQ05|ARCA_MYCTU	P9WQ05	arcA	Rv1001	6	6	23.0911	22.62	0.471097	0.284049	1
sp|P9WQ07|APT_MYCTU	P9WQ07	apt	Rv2584c	6	6	23.1638	23.2267	-0.0629192	0.83852	1
sp|P9WQ11|END3_MYCTU	P9WQ11	nth	Rv3674c	3	5	22.6125	22.315	0.297447	0.788198	0.212864
sp|P9WQ13|END4_MYCTU	P9WQ13	end	Rv0670	6	6	22.7259	23.3695	-0.643618	0.00593414	1
sp|P9WQ15|AOFH_MYCTU	P9WQ15	aofH	Rv3170	3	3	21.2232	21.4764	-0.25324	0.650244	1
sp|P9WQ17|GLGE_MYCTU	P9WQ17	glgE	Rv1327c	6	2	24.8313	23.9752	0.856104	0.332775	0.00571459
sp|P9WQ19|TRES_MYCTU	P9WQ19	treS	Rv0126	6	6	24.5815	24.4901	0.0914376	0.653776	1
sp|P9WQ21|TREY_MYCTU	P9WQ21	treY	Rv1563c	2	0	20.7499	NA	NA	NA	0.0747595
sp|P9WQ23|TREZ_MYCTU	P9WQ23	treZ	Rv1562c	5	6	22.9573	22.1439	0.813385	0.0741447	0.224193
sp|P9WQ25|GLGX_MYCTU	P9WQ25	treX	Rv1564c	4	5	19.912	20.2896	-0.377624	0.184552	0.501795
sp|P9WQ27|BE_MYCTU	P9WQ27	Rv3031	Rv3031	3	5	22.9696	23.4928	-0.523214	0.533966	0.212864
sp|P9WQ29|Y1320_MYCTU	P9WQ29	Rv1320c	Rv1320c	2	3	23.0614	23.1289	-0.0675356	0.877412	0.557128
sp|P9WQ31|Y1319_MYCTU	P9WQ31	Rv1319c	Rv1319c	4	0	21.5042	NA	NA	NA	0.00571459
sp|P9WQ33|Y1318_MYCTU	P9WQ33	Rv1318c	Rv1318c	3	0	24.61	NA	NA	NA	0.022871
sp|P9WQ35|CYA1_MYCTU	P9WQ35	cya	Rv1625c	6	6	20.2653	20.5465	-0.281277	0.608928	1
sp|P9WQ37|FAC13_MYCTU	P9WQ37	fadD13	Rv3089	5	0	23.5973	NA	NA	NA	0.000964813
sp|P9WQ39|MENE_MYCTU	P9WQ39	menE	Rv0542c	2	5	23.2848	22.8289	0.455936	0.302654	0.0711741
sp|P9WQ41|MBTM_MYCTU	P9WQ41	mbtM	Rv1345	6	6	21.0958	21.292	-0.196176	0.607652	1
sp|P9WQ43|FAA26_MYCTU	P9WQ43	fadD26	Rv2930	5	5	23.2095	23.2855	-0.0759991	0.887878	1
sp|P9WQ45|FAD25_MYCTU	P9WQ45	fadD25	Rv1521	6	6	22.7883	22.64	0.148358	0.456477	1
sp|P9WQ47|FAA23_MYCTU	P9WQ47	fadD23	Rv3826	6	6	24.4894	24.7526	-0.263216	0.295484	1
sp|P9WQ49|FAD21_MYCTU	P9WQ49	fadD21	Rv1185c	6	6	21.6434	23.0044	-1.36103	0.00588942	1
sp|P9WQ51|FAC19_MYCTU	P9WQ51	fadD19	Rv3515c	6	6	24.9768	25.6346	-0.65773	0.00108274	1
sp|P9WQ57|FAA30_MYCTU	P9WQ57	fadD30	Rv0404	6	6	20.2518	20.9367	-0.684878	0.107731	1
sp|P9WQ59|FAA28_MYCTU	P9WQ59	fadD28	Rv2941	6	6	25.874	26.367	-0.492975	0.054166	1
sp|P9WQ61|FAA22_MYCTU	P9WQ61	fadD22	Rv2948c	5	6	21.0685	22.1243	-1.05575	0.00244802	0.224193
sp|P9WQ63|MBTB_MYCTU	P9WQ63	mbtB	Rv2383c	0	5	NA	23.1658	NA	NA	0.000964813
sp|P9WQ67|Y3778_MYCTU	P9WQ67	Rv3778c	Rv3778c	6	6	25.7325	25.5024	0.230098	0.458322	1
sp|P9WQ69|CSD_MYCTU	P9WQ69	csd	Rv1464	6	6	22.0385	23.7388	-1.70033	6.64558e-05	1
sp|P9WQ71|ISCSL_MYCTU	P9WQ71	iscS	Rv3025c	2	5	20.373	21.5564	-1.18337	0.00196445	0.0711741
sp|P9WQ73|SERC_MYCTU	P9WQ73	serC	Rv0884c	6	6	23.6561	23.4945	0.161628	0.643405	1
sp|P9WQ75|ILVE_MYCTU	P9WQ75	ilvE	Rv2210c	6	6	23.7772	22.9157	0.861492	0.000742776	1
sp|P9WQ77|LAT_MYCTU	P9WQ77	lat	Rv3290c	6	6	23.6269	24.3019	-0.675026	0.000938388	1
sp|P9WQ79|GABT_MYCTU	P9WQ79	gabT	Rv2589	6	6	24.0401	23.1326	0.907457	0.0105266	1
sp|P9WQ81|BIOA_MYCTU	P9WQ81	bioA	Rv1568	3	0	22.3903	NA	NA	NA	0.022871
sp|P9WQ83|CBL_MYCTU	P9WQ83	Rv2294	Rv2294	5	6	21.8883	21.3006	0.587651	0.143698	0.224193
sp|P9WQ87|BIOF1_MYCTU	P9WQ87	bioF1	Rv1569	0	2	NA	21.4072	NA	NA	0.0747595
sp|P9WQ89|Y2231_MYCTU	P9WQ89	cobC	Rv2231c	0	4	NA	21.4099	NA	NA	0.00571459
sp|P9WQ93|AMI4_MYCTU	P9WQ93	amiD	Rv3375	0	2	NA	24.0062	NA	NA	0.0747595
sp|P9WQ95|AMI3_MYCTU	P9WQ95	amiC	Rv2888c	5	0	23.6542	NA	NA	NA	0.000964813
sp|P9WQ97|AMIB2_MYCTU	P9WQ97	amiB2	Rv1263	6	6	23.0305	21.8949	1.13558	7.00755e-05	1
sp|P9WQ99|AMIA2_MYCTU	P9WQ99	amiA2	Rv2363	6	6	23.258	22.9162	0.341821	0.207968	1
sp|P9WQA1|GATA_MYCTU	P9WQA1	gatA	Rv3011c	6	6	23.4411	23.6149	-0.173741	0.678471	1
sp|P9WQA3|ALF_MYCTU	P9WQA3	fba	Rv0363c	6	2	22.8338	21.3929	1.44093	0.0515222	0.00571459
sp|P9WQA5|Y2971_MYCTU	P9WQA5	Rv2971	Rv2971	3	1	24.0226	25.5633	-1.54068	0.306874	0.212864
sp|P9WQA7|Y2298_MYCTU	P9WQA7	Rv2298	Rv2298	6	6	25.0929	24.6283	0.46462	0.0139428	1
sp|P9WQA9|ALR_MYCTU	P9WQA9	alr	Rv3423c	6	5	23.9822	24.571	-0.588806	0.0876685	0.224193
sp|P9WQB3|LEU1_MYCTU	P9WQB3	leuA	Rv3710	6	6	23.2385	23.024	0.214457	0.135758	1
sp|P9WQB5|AHPD_MYCTU	P9WQB5	ahpD	Rv2429	0	4	NA	23.7782	NA	NA	0.00571459
sp|P9WQB7|AHPC_MYCTU	P9WQB7	ahpC	Rv2428	2	6	21.5919	24.8622	-3.27022	0.000300009	0.00571459
sp|P9WQB9|ADHD_MYCTU	P9WQB9	adhD	Rv3086	6	0	23.1135	NA	NA	NA	4.52945e-05
sp|P9WQC1|ADHA_MYCTU	P9WQC1	adhA	Rv1862	6	6	24.0517	23.3074	0.744352	0.00384434	1
sp|P9WQC3|ADH_MYCTU	P9WQC3	adh	Rv1530	6	0	21.3324	NA	NA	NA	4.52945e-05
sp|P9WQC5|ADHC_MYCTU	P9WQC5	adhC	Rv3045	6	6	24.4855	22.6501	1.83545	5.35749e-08	1
sp|P9WQC7|ADHB_MYCTU	P9WQC7	adhB	Rv0761c	6	6	25.433	25.0269	0.406083	0.414211	1
sp|P9WQD1|ACSA_MYCTU	P9WQD1	acs	Rv3667	6	6	23.5985	25.3141	-1.7156	0.000217636	1
sp|P9WQD5|TESA_MYCTU	P9WQD5	tesA	Rv2928	6	6	23.463	22.8469	0.616141	0.0426975	1
sp|P9WQD7|KASB_MYCTU	P9WQD7	kasB	Rv2246	6	6	26.4819	27.9588	-1.47693	3.18527e-06	1
sp|P9WQD9|KASA_MYCTU	P9WQD9	kasA	Rv2245	6	6	24.6706	26.4055	-1.7349	1.85826e-06	1
sp|P9WQE1|PPSE_MYCTU	P9WQE1	ppsE	Rv2935	6	6	21.4092	21.4686	-0.0593946	0.884951	1
sp|P9WQE3|PPSD_MYCTU	P9WQE3	ppsD	Rv2934	6	6	21.0922	22.4542	-1.362	0.00271046	1
sp|P9WQE5|PPSB_MYCTU	P9WQE5	ppsB	Rv2932	4	6	21.2824	21.3343	-0.0519083	0.931806	0.0747595
sp|P9WQE7|PPSA_MYCTU	P9WQE7	ppsA	Rv2931	1	6	19.9607	20.7654	-0.804749	0.00300285	0.000964813
sp|P9WQE9|PHAS_MYCTU	P9WQE9	pks2	Rv3825c	6	6	22.611	22.3472	0.26379	0.0408829	1
sp|P9WQF3|ACPM_MYCTU	P9WQF3	acpM	Rv2244	6	6	30.6328	31.1485	-0.515703	0.0300521	1
sp|P9WQF5|LEUC_MYCTU	P9WQF5	leuC	Rv2988c	6	6	22.9279	23.5504	-0.622529	0.0519657	1
sp|P9WQF7|Y873_MYCTU	P9WQF7	fadE10	Rv0873	6	6	22.8342	22.388	0.446192	0.172066	1
sp|P9WQG1|ACDP_MYCTU	P9WQG1	fadE25	Rv3274c	6	6	26.4648	26.8714	-0.406653	0.0124896	1
sp|P9WQG3|ACDC_MYCTU	P9WQG3	fadE12	Rv0972c	6	6	22.9347	23.4134	-0.478723	0.202649	1
sp|P9WQG7|Y802_MYCTU	P9WQG7	Rv0802c	Rv0802c	5	1	23.2432	23.4965	-0.253314	0.574843	0.0158264
sp|P9WQH1|ACKA_MYCTU	P9WQH1	ackA	Rv0409	6	6	20.625	20.3069	0.318144	0.409071	1
sp|P9WQH3|ACDH_MYCTU	P9WQH3	hsaG	Rv3535c	6	6	23.8485	23.0657	0.782794	0.0489754	1
sp|P9WQH5|ACCD6_MYCTU	P9WQH5	accD6	Rv2247	6	6	23.4743	25.9944	-2.52011	0.00010503	1
sp|P9WQH7|ACCD5_MYCTU	P9WQH7	accD5	Rv3280	6	6	26.5075	27.1645	-0.657084	0.00142188	1
sp|P9WQH9|ACCD3_MYCTU	P9WQH9	accD3	Rv0904c	5	3	20.7275	20.3807	0.346787	0.332393	0.212864
sp|P9WQI1|Y647_MYCTU	P9WQI1	Rv0647c	Rv0647c	0	6	NA	22.9496	NA	NA	4.52945e-05
sp|P9WQI3|SUGC_MYCTU	P9WQI3	sugC	Rv1238	6	6	24.6934	24.1771	0.516294	0.314254	1
sp|P9WQI5|Y2564_MYCTU	P9WQI5	glnQ	Rv2564	6	6	23.6906	23.6423	0.0483207	0.822319	1
sp|P9WQI7|Y2326_MYCTU	P9WQI7	Rv2326c	Rv2326c	6	6	22.9688	22.3605	0.608289	0.273076	1
sp|P9WQI9|BACA_MYCTU	P9WQI9	bacA	Rv1819c	6	6	24.2986	22.8085	1.49009	4.54359e-05	1
sp|P9WQJ5|Y1281_MYCTU	P9WQJ5	oppD	Rv1281c	6	3	23.7784	23.079	0.699474	0.0143073	0.022871
sp|P9WQJ7|IRTB_MYCTU	P9WQJ7	irtB	Rv1349	0	5	NA	22.5783	NA	NA	0.000964813
sp|P9WQJ9|IRTA_MYCTU	P9WQJ9	irtA	Rv1348	0	4	NA	20.0994	NA	NA	0.00571459
sp|P9WQK1|Y986_MYCTU	P9WQK1	Rv0986	Rv0986	6	3	23.8064	24.6705	-0.864099	0.484399	0.022871
sp|P9WQK3|ETTA_MYCTU	P9WQK3	Rv2477c	Rv2477c	6	6	25.1096	24.8746	0.234981	0.0415273	1
sp|P9WQK5|Y073_MYCTU	P9WQK5	Rv0073	Rv0073	6	6	25.3688	24.8002	0.568565	0.248497	1
sp|P9WQK7|UVRA_MYCTU	P9WQK7	uvrA	Rv1638	2	5	21.5161	22.3264	-0.810383	0.100518	0.0711741
sp|P9WQK9|PSTB2_MYCTU	P9WQK9	pstB	Rv0933	6	6	24.0725	23.1906	0.881977	0.00262868	1
sp|P9WQL1|PSTB1_MYCTU	P9WQL1	phoT	Rv0820	6	6	21.9654	22.045	-0.0796797	0.727464	1
sp|P9WQL5|MKL_MYCTU	P9WQL5	mkl	Rv0655	6	6	24.9923	23.5316	1.46072	5.95471e-06	1
sp|P9WQL9|DRRA_MYCTU	P9WQL9	drrA	Rv2936	0	6	NA	24.0438	NA	NA	4.52945e-05
sp|P9WQM1|CYSA_MYCTU	P9WQM1	cysA1	Rv2397c	0	6	NA	21.6494	NA	NA	4.52945e-05
sp|P9WQM7|ANSP2_MYCTU	P9WQM7	ansP2	Rv0346c	0	3	NA	23.3284	NA	NA	0.022871
sp|P9WQM9|ANSP1_MYCTU	P9WQM9	ansP1	Rv2127	2	0	21.2331	NA	NA	NA	0.0747595
sp|P9WQN3|FTSH_MYCTU	P9WQN3	ftsH	Rv3610c	6	6	24.2812	24.0752	0.206014	0.339249	1
sp|P9WQN5|ARC_MYCTU	P9WQN5	mpa	Rv2115c	6	6	24.0863	24.7595	-0.673202	0.0134069	1
sp|P9WQP3|A85A_MYCTU	P9WQP3	fbpA	Rv3804c	0	2	NA	21.4799	NA	NA	0.0747595
sp|P9WQP5|6PGL_MYCTU	P9WQP5	devB	Rv1445c	6	5	23.2549	21.3819	1.87306	0.00161897	0.224193
sp|P9WQP7|3BHS_MYCTU	P9WQP7	Rv1106c	Rv1106c	6	6	21.5357	21.3594	0.176282	0.329381	1
sp|Q10690|Y2082_MYCTU	Q10690	Rv2082	Rv2082	5	6	20.8778	23.2412	-2.36347	7.10418e-06	0.224193
sp|Q50631|CAR_MYCTU	Q50631	fadD9	Rv2590	6	6	23.3674	21.6558	1.71157	7.54407e-06	1
sp|Q50681|LIPM_MYCTU	Q50681	lipM	Rv2284	2	6	25.1208	24.5957	0.52503	0.355001	0.00571459
sp|Q6MWZ7|SUGPH_MYCTU	Q6MWZ7	gpm2	Rv3214	5	0	23.5895	NA	NA	NA	0.000964813
sp|Q6MX39|UMAA_MYCTU	Q6MX39	umaA	Rv0469	3	5	20.7959	21.6848	-0.888905	0.0201762	0.212864
sp|Q6MX43|DODEC_MYCTU	Q6MX43	secE2	Rv0379	6	6	25.5423	24.5375	1.00479	0.0228749	1
sp|Q79FX6|MMAA2_MYCTU	Q79FX6	mmaA2	Rv0644c	6	6	24.4079	24.2344	0.173472	0.361493	1
sp|Q79FX8|MMAA4_MYCTU	Q79FX8	mmaA4	Rv0642c	6	6	24.2588	24.7161	-0.457298	0.0464393	1
tr|I6WXK8|I6WXK8_MYCTU	I6WXK8	Rv0157A	Rv0157A	4	0	22.4493	NA	NA	NA	0.00571459
tr|I6WYY7|I6WYY7_MYCTU	I6WYY7	hadB	Rv0636	6	6	24.1016	24.2909	-0.189316	0.227516	1
tr|I6WZ58|I6WZ58_MYCTU	I6WZ58	Rv0713	Rv0713	6	6	23.311	23.5388	-0.227843	0.178975	1
tr|I6WZ83|I6WZ83_MYCTU	I6WZ83	Rv0743c	Rv0743c	2	0	22.0377	NA	NA	NA	0.0747595
tr|I6WZD7|I6WZD7_MYCTU	I6WZD7	Rv0760c	Rv0760c	6	5	22.9091	23.2133	-0.304124	0.471478	0.224193
tr|I6WZD9|I6WZD9_MYCTU	I6WZD9	Rv0765c	Rv0765c	6	0	21.8538	NA	NA	NA	4.52945e-05
tr|I6WZG6|I6WZG6_MYCTU	I6WZG6	cfp29	Rv0798c	5	1	23.5661	22.7223	0.843801	0.0318992	0.0158264
tr|I6WZH9|I6WZH9_MYCTU	I6WZH9	Rv0817c	Rv0817c	6	6	23.7785	24.1469	-0.368467	0.322404	1
tr|I6WZI4|I6WZI4_MYCTU	I6WZI4	Rv0822c	Rv0822c	3	6	22.0768	22.959	-0.882237	0.00944801	0.022871
tr|I6WZM9|I6WZM9_MYCTU	I6WZM9	cspB	Rv0871	6	6	22.9024	22.758	0.144404	0.353316	1
tr|I6WZS8|I6WZS8_MYCTU	I6WZS8	Rv0926c	Rv0926c	6	6	24.0019	22.2429	1.75901	0.000585043	1
tr|I6X4D6|I6X4D6_MYCTU	I6X4D6	Rv2474c	Rv2474c	4	2	24.0556	24.2895	-0.233932	0.790819	0.243678
tr|I6X4J0|I6X4J0_MYCTU	I6X4J0	Rv2522c	Rv2522c	5	0	21.7897	NA	NA	NA	0.000964813
tr|I6X4K0|I6X4K0_MYCTU	I6X4K0	Rv2531c	Rv2531c	6	6	22.3486	22.9508	-0.602164	0.196843	1
tr|I6X4S7|I6X4S7_MYCTU	I6X4S7	tesB2	Rv2605c	6	6	20.4502	20.9432	-0.492979	0.433499	1
tr|I6X4W4|I6X4W4_MYCTU	I6X4W4	arsC	Rv2643	4	0	21.8063	NA	NA	NA	0.00571459
tr|I6X540|I6X540_MYCTU	I6X540	Rv2683	Rv2683	6	6	22.1834	22.8101	-0.626695	0.0495412	1
tr|I6X562|I6X562_MYCTU	I6X562	Rv2708c	Rv2708c	6	6	25.3034	25.2686	0.034806	0.917549	1
tr|I6X579|I6X579_MYCTU	I6X579	Rv2728c	Rv2728c	1	6	20.5324	22.119	-1.5866	0.0659634	0.000964813
tr|I6X5C5|I6X5C5_MYCTU	I6X5C5	Rv2781c	Rv2781c	4	0	21.4012	NA	NA	NA	0.00571459
tr|I6X5C9|I6X5C9_MYCTU	I6X5C9	ribF	Rv2786c	5	2	23.0785	23.2019	-0.123406	0.902741	0.0711741
tr|I6X5I7|I6X5I7_MYCTU	I6X5I7	cysG	Rv2847c	6	0	22.8283	NA	NA	NA	4.52945e-05
tr|I6X5K1|I6X5K1_MYCTU	I6X5K1	glnA4	Rv2860c	6	6	20.8996	20.214	0.68565	0.000370695	1
tr|I6X5M3|I6X5M3_MYCTU	I6X5M3	Rv2884	Rv2884	0	5	NA	23.5805	NA	NA	0.000964813
tr|I6X5U4|I6X5U4_MYCTU	I6X5U4	Rv2954c	Rv2954c	0	5	NA	21.789	NA	NA	0.000964813
tr|I6X654|I6X654_MYCTU	I6X654	fadE22	Rv3061c	6	4	23.8017	21.779	2.02264	0.000267766	0.0747595
tr|I6X658|I6X658_MYCTU	I6X658	Rv3066	Rv3066	3	4	20.3319	20.6821	-0.350143	0.692847	0.557128
tr|I6X6H8|I6X6H8_MYCTU	I6X6H8	PPE52	Rv3144c	6	6	22.5536	23.1479	-0.594308	0.0854384	1
tr|I6X7B3|I6X7B3_MYCTU	I6X7B3	Rv3438	Rv3438	6	6	22.5249	22.7526	-0.227751	0.535798	1
tr|I6X7D4|I6X7D4_MYCTU	I6X7D4	Rv3463	Rv3463	5	5	23.2463	23.7637	-0.517433	0.0115103	1
tr|I6X7G4|I6X7G4_MYCTU	I6X7G4	Rv3493c	Rv3493c	6	4	21.1763	21.0465	0.12981	0.79375	0.0747595
tr|I6X7G8|I6X7G8_MYCTU	I6X7G8	mce4B	Rv3498c	6	4	20.8535	20.8384	0.0151424	0.953373	0.0747595
tr|I6X7H4|I6X7H4_MYCTU	I6X7H4	fdxD	Rv3503c	2	0	22.9858	NA	NA	NA	0.0747595
tr|I6X7J6|I6X7J6_MYCTU	I6X7J6	Rv3524	Rv3524	0	5	NA	23.9301	NA	NA	0.000964813
tr|I6X7P2|I6X7P2_MYCTU	I6X7P2	Rv3572	Rv3572	6	0	24.6072	NA	NA	NA	4.52945e-05
tr|I6X7W8|I6X7W8_MYCTU	I6X7W8	Rv3618	Rv3618	6	0	24.7567	NA	NA	NA	4.52945e-05
tr|I6X7X3|I6X7X3_MYCTU	I6X7X3	lpqG	Rv3623	6	6	22.0247	21.2706	0.754087	0.105606	1
tr|I6X7Z3|I6X7Z3_MYCTU	I6X7Z3	Rv3645	Rv3645	6	6	21.9869	23.1258	-1.13892	0.0442162	1
tr|I6X824|I6X824_MYCTU	I6X824	Rv3678A	Rv3678A	2	0	24.0503	NA	NA	NA	0.0747595
tr|I6X827|I6X827_MYCTU	I6X827	Rv3683	Rv3683	6	6	21.9893	22.4283	-0.438963	0.419212	1
tr|I6X831|I6X831_MYCTU	I6X831	Rv3688c	Rv3688c	6	6	26.758	25.5701	1.18794	2.86285e-06	1
tr|I6X8E6|I6X8E6_MYCTU	I6X8E6	Rv0061c	Rv0061c	6	6	23.4606	23.6619	-0.201349	0.746475	1
tr|I6X8G2|I6X8G2_MYCTU	I6X8G2	Rv0078B	Rv0078B	6	6	21.4327	22.4814	-1.04867	0.00297219	1
tr|I6X8R2|I6X8R2_MYCTU	I6X8R2	zmp1	Rv0198c	4	2	23.5278	22.643	0.884747	0.434396	0.243678
tr|I6X8S7|I6X8S7_MYCTU	I6X8S7	Rv0223c	Rv0223c	6	6	23.3225	22.4323	0.890184	3.443e-05	1
tr|I6X961|I6X961_MYCTU	I6X961	Rv0461	Rv0461	2	0	20.2789	NA	NA	NA	0.0747595
tr|I6X9J0|I6X9J0_MYCTU	I6X9J0	fadE8	Rv0672	4	5	26.8383	24.7938	2.04459	0.00112258	0.501795
tr|I6X9R9|I6X9R9_MYCTU	I6X9R9	aldA	Rv0768	6	1	20.9829	20.3556	0.627223	0.465885	0.000964813
tr|I6X9T8|I6X9T8_MYCTU	I6X9T8	Rv0791c	Rv0791c	6	6	23.028	23.1149	-0.0868562	0.809976	1
tr|I6X9V3|I6X9V3_MYCTU	I6X9V3	Rv0811c	Rv0811c	4	6	21.6144	22.221	-0.606528	0.198238	0.0747595
tr|I6X9X6|I6X9X6_MYCTU	I6X9X6	Rv0839	Rv0839	4	4	20.6907	20.2442	0.446486	0.298869	1
tr|I6X9Y7|I6X9Y7_MYCTU	I6X9Y7	Rv0854	Rv0854	6	6	25.1985	24.1095	1.08902	0.00470451	1
tr|I6XA34|I6XA34_MYCTU	I6XA34	Rv0911	Rv0911	2	0	23.348	NA	NA	NA	0.0747595
tr|I6XCB2|I6XCB2_MYCTU	I6XCB2	scpB	Rv1710	5	6	20.6578	20.4933	0.164422	0.629576	0.224193
tr|I6XDU8|I6XDU8_MYCTU	I6XDU8	Rv2237A	Rv2237A	2	5	22.8221	20.0978	2.72433	0.0178187	0.0711741
tr|I6XEH5|I6XEH5_MYCTU	I6XEH5	Rv2515c	Rv2515c	2	0	22.2211	NA	NA	NA	0.0747595
tr|I6XEI0|I6XEI0_MYCTU	I6XEI0	Rv2520c	Rv2520c	6	6	26.9616	27.2816	-0.319983	0.595149	1
tr|I6XEK2|I6XEK2_MYCTU	I6XEK2	Rv2548A	Rv2548A	6	0	22.5553	NA	NA	NA	4.52945e-05
tr|I6XEK6|I6XEK6_MYCTU	I6XEK6	Rv2553c	Rv2553c	1	6	21.5047	22.3027	-0.798034	0.378789	0.000964813
tr|I6XES4|I6XES4_MYCTU	I6XES4	Rv2622	Rv2622	5	6	22.2352	22.9757	-0.740514	0.0517507	0.224193
tr|I6XF17|I6XF17_MYCTU	I6XF17	Rv2681	Rv2681	6	5	20.9008	20.0646	0.83618	0.176078	0.224193
tr|I6XF25|I6XF25_MYCTU	I6XF25	ceoB	Rv2691	6	5	23.6088	21.4722	2.13656	0.000272424	0.224193
tr|I6XF31|I6XF31_MYCTU	I6XF31	Rv2696c	Rv2696c	6	6	24.5459	23.903	0.642878	0.0913698	1
tr|I6XF52|I6XF52_MYCTU	I6XF52	Rv2721c	Rv2721c	6	6	23.4885	23.9796	-0.491162	0.254476	1
tr|I6XF60|I6XF60_MYCTU	I6XF60	Rv2731	Rv2731	6	6	23.2243	22.6643	0.559961	0.12615	1
tr|I6XF92|I6XF92_MYCTU	I6XF92	Rv2765	Rv2765	2	0	24.4011	NA	NA	NA	0.0747595
tr|I6XFA9|I6XFA9_MYCTU	I6XFA9	fadE21	Rv2789c	6	6	25.3868	23.898	1.48881	9.84381e-05	1
tr|I6XFB7|I6XFB7_MYCTU	I6XFB7	Rv2799	Rv2799	2	0	20.7039	NA	NA	NA	0.0747595
tr|I6XFC2|I6XFC2_MYCTU	I6XFC2	Rv2803	Rv2803	0	6	NA	22.4671	NA	NA	4.52945e-05
tr|I6XFF7|I6XFF7_MYCTU	I6XFF7	Rv2840c	Rv2840c	3	0	22.7005	NA	NA	NA	0.022871
tr|I6XG13|I6XG13_MYCTU	I6XG13	Rv3050c	Rv3050c	6	6	23.317	24.7059	-1.38888	9.53207e-06	1
tr|I6XG43|I6XG43_MYCTU	I6XG43	Rv3079c	Rv3079c	6	1	22.6273	20.8238	1.80342	0.0174222	0.000964813
tr|I6XGJ1|I6XGJ1_MYCTU	I6XGJ1	Rv3190A	Rv3190A	0	4	NA	24.945	NA	NA	0.00571459
tr|I6XHB8|I6XHB8_MYCTU	I6XHB8	kgtP	Rv3476c	4	0	21.2131	NA	NA	NA	0.00571459
tr|I6XHD6|I6XHD6_MYCTU	I6XHD6	mce4D	Rv3496c	6	2	23.7273	23.6011	0.126174	0.802864	0.00571459
tr|I6XHG6|I6XHG6_MYCTU	I6XHG6	Rv3527	Rv3527	6	3	22.6172	21.4674	1.14979	0.120706	0.022871
tr|I6XHH5|I6XHH5_MYCTU	I6XHH5	hsaE	Rv3536c	6	6	24.5957	22.6057	1.99001	7.42358e-05	1
tr|I6XHX8|I6XHX8_MYCTU	I6XHX8	Rv3672c	Rv3672c	6	6	23.2649	23.7954	-0.530495	0.0408149	1
tr|I6XI14|I6XI14_MYCTU	I6XI14	cobQ2	Rv3713	3	6	21.0195	21.8045	-0.784957	0.216599	0.022871
tr|I6XI16|I6XI16_MYCTU	I6XI16	Rv3718c	Rv3718c	6	6	24.2539	24.8844	-0.630458	0.144001	1
tr|I6XVZ6|I6XVZ6_MYCTU	I6XVZ6	Rv0686	Rv0686	6	6	24.4548	23.7203	0.734554	0.00481079	1
tr|I6XW38|I6XW38_MYCTU	I6XW38	Rv0730	Rv0730	6	6	25.6275	25.4975	0.130008	0.510483	1
tr|I6XW93|I6XW93_MYCTU	I6XW93	Rv0762c	Rv0762c	6	0	22.7737	NA	NA	NA	4.52945e-05
tr|I6XWA1|I6XWA1_MYCTU	I6XWA1	purB	Rv0777	6	6	22.9788	23.2817	-0.302853	0.390813	1
tr|I6XWB9|I6XWB9_MYCTU	I6XWB9	Rv0810c	Rv0810c	6	6	24.763	25.263	-0.500002	0.0634263	1
tr|I6XWF9|I6XWF9_MYCTU	I6XWF9	Rv0863	Rv0863	6	6	24.1602	23.7066	0.453553	0.113833	1
tr|I6XWJ8|I6XWJ8_MYCTU	I6XWJ8	Rv0914c	Rv0914c	6	6	22.6013	22.6077	-0.00637215	0.981134	1
tr|I6XY36|I6XY36_MYCTU	I6XY36	Rv1498A	Rv1498A	1	1	21.4986	20.7375	0.761085	NA	1
tr|I6XZC4|I6XZC4_MYCTU	I6XZC4	Rv1941	Rv1941	1	1	20.452	21.6395	-1.18752	NA	1
tr|I6Y0L1|I6Y0L1_MYCTU	I6Y0L1	mbtE	Rv2380c	0	6	NA	21.8211	NA	NA	4.52945e-05
tr|I6Y0W5|I6Y0W5_MYCTU	I6Y0W5	fadE19	Rv2500c	6	6	24.1579	24.257	-0.099098	0.685747	1
tr|I6Y0X0|I6Y0X0_MYCTU	I6Y0X0	fadD35	Rv2505c	6	5	23.0802	22.9047	0.175462	0.717354	0.224193
tr|I6Y0X6|I6Y0X6_MYCTU	I6Y0X6	Rv2510c	Rv2510c	6	6	23.723	23.3335	0.38957	0.031885	1
tr|I6Y1G3|I6Y1G3_MYCTU	I6Y1G3	Rv2670c	Rv2670c	4	3	23.3635	23.4128	-0.049317	0.943467	0.557128
tr|I6Y1G8|I6Y1G8_MYCTU	I6Y1G8	Rv2675c	Rv2675c	4	0	23.0309	NA	NA	NA	0.00571459
tr|I6Y1H7|I6Y1H7_MYCTU	I6Y1H7	Rv2690c	Rv2690c	6	5	21.8422	22.1531	-0.310862	0.41107	0.224193
tr|I6Y1I1|I6Y1I1_MYCTU	I6Y1I1	Rv2695	Rv2695	6	3	22.3273	22.6951	-0.367821	0.334715	0.022871
tr|I6Y1I5|I6Y1I5_MYCTU	I6Y1I5	Rv2700	Rv2700	4	4	24.4972	22.7771	1.72011	0.00302945	1
tr|I6Y1Q2|I6Y1Q2_MYCTU	I6Y1Q2	sirR	Rv2788	3	4	21.4544	21.7173	-0.262956	0.418044	0.557128
tr|I6Y1V6|I6Y1V6_MYCTU	I6Y1V6	cobO	Rv2849c	0	5	NA	20.8427	NA	NA	0.000964813
tr|I6Y231|I6Y231_MYCTU	I6Y231	mas	Rv2940c	6	6	24.662	25.802	-1.14004	6.76529e-06	1
tr|I6Y242|I6Y242_MYCTU	I6Y242	Rv2956	Rv2956	0	3	NA	20.6045	NA	NA	0.022871
tr|I6Y276|I6Y276_MYCTU	I6Y276	Rv2993c	Rv2993c	6	6	23.066	23.3122	-0.246236	0.647194	1
tr|I6Y293|I6Y293_MYCTU	I6Y293	lppZ	Rv3006	6	3	21.4397	23.3247	-1.885	0.0210181	0.022871
tr|I6Y2A3|I6Y2A3_MYCTU	I6Y2A3	lpqA	Rv3016	2	0	21.4299	NA	NA	NA	0.0747595
tr|I6Y2E2|I6Y2E2_MYCTU	I6Y2E2	Rv3049c	Rv3049c	6	6	24.0138	22.1416	1.87225	0.00776449	1
tr|I6Y2G3|I6Y2G3_MYCTU	I6Y2G3	pgmA	Rv3068c	6	6	23.4755	22.5346	0.940955	0.114075	1
tr|I6Y2I9|I6Y2I9_MYCTU	I6Y2I9	Rv3092c	Rv3092c	6	4	23.9295	22.6435	1.28592	0.00994856	0.0747595
tr|I6Y3V3|I6Y3V3_MYCTU	I6Y3V3	Rv0473	Rv0473	6	6	24.3279	25.1538	-0.82587	0.00886209	1
tr|I6Y3Z2|I6Y3Z2_MYCTU	I6Y3Z2	Rv3594	Rv3594	3	0	23.4415	NA	NA	NA	0.022871
tr|I6Y469|I6Y469_MYCTU	I6Y469	Rv3647c	Rv3647c	2	4	23.2897	23.708	-0.418284	0.491956	0.243678
tr|I6Y498|I6Y498_MYCTU	I6Y498	Rv3680	Rv3680	6	6	25.5156	25.8528	-0.3372	0.214845	1
tr|I6Y4A5|I6Y4A5_MYCTU	I6Y4A5	Rv0634c	Rv0634c	2	3	21.3416	21.5214	-0.179807	0.793777	0.557128
tr|I6Y4E8|I6Y4E8_MYCTU	I6Y4E8	echA5	Rv0675	6	5	24.3711	22.765	1.60603	0.0438565	0.224193
tr|I6Y4G1|I6Y4G1_MYCTU	I6Y4G1	Rv0690c	Rv0690c	6	6	22.7473	22.6852	0.0621744	0.819288	1
tr|I6Y4R2|I6Y4R2_MYCTU	I6Y4R2	fadE9	Rv0752c	6	6	21.4963	22.1761	-0.679752	0.0196591	1
tr|I6Y4S7|I6Y4S7_MYCTU	I6Y4S7	Rv0771	Rv0771	4	0	22.4574	NA	NA	NA	0.00571459
tr|I6Y4U4|I6Y4U4_MYCTU	I6Y4U4	Rv0794c	Rv0794c	6	6	23.0238	22.4543	0.569443	0.0794896	1
tr|I6Y4U9|I6Y4U9_MYCTU	I6Y4U9	Rv0799c	Rv0799c	1	6	23.4325	21.5835	1.84899	0.0042304	0.000964813
tr|I6Y4V6|I6Y4V6_MYCTU	I6Y4V6	purM	Rv0809	6	6	24.1833	23.8401	0.343232	0.1395	1
tr|I6Y4Z4|I6Y4Z4_MYCTU	I6Y4Z4	fadD16	Rv0852	2	0	22.4339	NA	NA	NA	0.0747595
tr|I6Y551|I6Y551_MYCTU	I6Y551	Rv0913c	Rv0913c	4	1	21.6814	21.7415	-0.0600536	0.937851	0.0711741
tr|I6Y560|I6Y560_MYCTU	I6Y560	Rv0922	Rv0922	0	2	NA	21.6194	NA	NA	0.0747595
tr|I6Y6S3|I6Y6S3_MYCTU	I6Y6S3	Rv0052	Rv0052	5	5	21.8391	21.3635	0.475588	0.295899	1
tr|I6Y7V6|I6Y7V6_MYCTU	I6Y7V6	fadD31	Rv1925	6	6	25.7769	26.6447	-0.867838	0.000309951	1
tr|I6Y897|I6Y897_MYCTU	I6Y897	Rv0613c	Rv0613c	2	6	24.0236	24.1458	-0.122264	0.770935	0.00571459
tr|I6Y8B5|I6Y8B5_MYCTU	I6Y8B5	echA3	Rv0632c	3	1	23.8189	23.7157	0.103128	0.921288	0.212864
tr|I6Y8F2|I6Y8F2_MYCTU	I6Y8F2	echA4	Rv0673	6	1	23.8708	22.1032	1.76757	0.0223207	0.000964813
tr|I6Y8H4|I6Y8H4_MYCTU	I6Y8H4	Rv0697	Rv0697	6	2	23.3743	23.0343	0.340049	0.559547	0.00571459
tr|I6Y8S6|I6Y8S6_MYCTU	I6Y8S6	Rv0787A	Rv0787A	6	6	24.0186	23.3402	0.678439	0.0141054	1
tr|I6Y8U3|I6Y8U3_MYCTU	I6Y8U3	Rv0807	Rv0807	3	1	23.0383	22.1143	0.923991	0.0889013	0.212864
tr|I6Y8Y0|I6Y8Y0_MYCTU	I6Y8Y0	far	Rv0855	6	1	22.8337	22.4322	0.401504	0.417557	0.000964813
tr|I6Y8Y8|I6Y8Y8_MYCTU	I6Y8Y8	mog	Rv0865	6	5	24.4882	24.3308	0.157448	0.831679	0.224193
tr|I6Y946|I6Y946_MYCTU	I6Y946	Rv0925c	Rv0925c	2	0	21.2398	NA	NA	NA	0.0747595
tr|I6Y9I3|I6Y9I3_MYCTU	I6Y9I3	Rv2509	Rv2509	6	6	23.3126	22.6993	0.613387	0.0202731	1
tr|I6Y9K2|I6Y9K2_MYCTU	I6Y9K2	mrr	Rv2528c	6	6	25.3824	24.3771	1.00529	0.00019106	1
tr|I6YA00|I6YA00_MYCTU	I6YA00	msrB	Rv2674	6	4	23.2568	22.9556	0.301203	0.464323	0.0747595
tr|I6YA03|I6YA03_MYCTU	I6YA03	echA15	Rv2679	6	0	23.7151	NA	NA	NA	4.52945e-05
tr|I6YA17|I6YA17_MYCTU	I6YA17	Rv2699c	Rv2699c	6	6	25.292	25.6632	-0.371217	0.040686	1
tr|I6YA21|I6YA21_MYCTU	I6YA21	Rv2704	Rv2704	6	6	21.6001	21.9037	-0.303661	0.0170768	1
tr|I6YA25|I6YA25_MYCTU	I6YA25	Rv2709	Rv2709	4	6	21.5583	21.8033	-0.244969	0.663009	0.0747595
tr|I6YA29|I6YA29_MYCTU	I6YA29	Rv2714	Rv2714	6	6	22.845	23.3285	-0.483508	0.175611	1
tr|I6YA75|I6YA75_MYCTU	I6YA75	Rv2772c	Rv2772c	6	6	22.3876	22.8818	-0.494294	0.210144	1
tr|I6YAV3|I6YAV3_MYCTU	I6YAV3	Rv3005c	Rv3005c	6	6	21.3464	22.0294	-0.683015	0.178386	1
tr|I6YAW3|I6YAW3_MYCTU	I6YAW3	Rv3015c	Rv3015c	6	6	22.9691	22.1598	0.809303	0.131725	1
tr|I6YAZ1|I6YAZ1_MYCTU	I6YAZ1	Rv3038c	Rv3038c	6	6	22.2534	24.0016	-1.74816	0.000204627	1
tr|I6YB11|I6YB11_MYCTU	I6YB11	Rv3057c	Rv3057c	6	1	22.5078	20.9183	1.58941	0.121831	0.000964813
tr|I6YB49|I6YB49_MYCTU	I6YB49	Rv3091	Rv3091	6	6	21.5807	20.9615	0.619244	0.134367	1
tr|I6YBQ3|I6YBQ3_MYCTU	I6YBQ3	lrpA	Rv3291c	6	5	24.052	23.2052	0.846816	0.0182139	0.224193
tr|I6YC91|I6YC91_MYCTU	I6YC91	Rv3489	Rv3489	6	6	25.0492	25.3407	-0.29148	0.262005	1
tr|I6YC95|I6YC95_MYCTU	I6YC95	mce4F	Rv3494c	5	2	22.8714	21.6967	1.1747	0.107429	0.0711741
tr|I6YCC4|I6YCC4_MYCTU	I6YCC4	Rv3529c	Rv3529c	3	1	23.2367	23.0632	0.173541	0.522259	0.212864
tr|I6YCF3|I6YCF3_MYCTU	I6YCF3	helZ	Rv2101	0	6	NA	22.1741	NA	NA	4.52945e-05
tr|I6YCP0|I6YCP0_MYCTU	I6YCP0	Rv3651	Rv3651	6	6	23.9907	24.1275	-0.136773	0.374559	1
tr|I6YCQ4|I6YCQ4_MYCTU	I6YCQ4	ephE	Rv3670	6	5	22.5322	22.9604	-0.428182	0.219279	0.224193
tr|I6YCQ7|I6YCQ7_MYCTU	I6YCQ7	Rv3675	Rv3675	6	0	23.2095	NA	NA	NA	4.52945e-05
tr|I6YCS6|I6YCS6_MYCTU	I6YCS6	Rv3698	Rv3698	2	0	21.0371	NA	NA	NA	0.0747595
tr|I6YDI9|I6YDI9_MYCTU	I6YDI9	plsC	Rv2483c	6	6	24.5197	26.1016	-1.58187	0.0164092	1
tr|I6YDM0|I6YDM0_MYCTU	I6YDM0	Rv2516c	Rv2516c	0	5	NA	22.4489	NA	NA	0.000964813
tr|I6YDN6|I6YDN6_MYCTU	I6YDN6	pepQ	Rv2535c	6	6	22.795	22.5612	0.233745	0.310931	1
tr|I6YDV4|I6YDV4_MYCTU	I6YDV4	Rv2609c	Rv2609c	0	4	NA	24.8623	NA	NA	0.00571459
tr|I6YEA3|I6YEA3_MYCTU	I6YEA3	Rv2751	Rv2751	6	6	20.2222	20.2044	0.0177938	0.980676	1
tr|I6YEB6|I6YEB6_MYCTU	I6YEB6	Rv2766c	Rv2766c	6	6	26.9604	25.4246	1.5358	0.000240714	1
tr|I6YEH6|I6YEH6_MYCTU	I6YEH6	echA16	Rv2831	5	0	22.0575	NA	NA	NA	0.000964813
tr|I6YEN3|I6YEN3_MYCTU	I6YEN3	Rv2893	Rv2893	6	4	23.4355	21.8981	1.53743	0.000467127	0.0747595
tr|I6YEU0|I6YEU0_MYCTU	I6YEU0	pca	Rv2967c	6	6	25.9547	25.7292	0.22547	0.455272	1
tr|I6YF11|I6YF11_MYCTU	I6YF11	Rv3041c	Rv3041c	6	6	23.5807	24.2821	-0.701376	0.113447	1
tr|I6YF16|I6YF16_MYCTU	I6YF16	Rv3046c	Rv3046c	6	6	26.1849	26.5701	-0.38515	0.0502381	1
tr|I6YF40|I6YF40_MYCTU	I6YF40	Rv3075c	Rv3075c	6	6	22.5976	23.7392	-1.14162	1.35852e-05	1
tr|I6YG27|I6YG27_MYCTU	I6YG27	Rv3415c	Rv3415c	2	2	23.3143	22.4847	0.829682	0.209509	1
tr|I6YG46|I6YG46_MYCTU	I6YG46	gadB	Rv3432c	6	6	23.8063	23.6083	0.198002	0.410178	1
tr|I6YG51|I6YG51_MYCTU	I6YG51	Rv3437	Rv3437	4	0	21.0931	NA	NA	NA	0.00571459
tr|I6YG83|I6YG83_MYCTU	I6YG83	Rv3472	Rv3472	2	0	23.1008	NA	NA	NA	0.0747595
tr|I6YG92|I6YG92_MYCTU	I6YG92	Rv3482c	Rv3482c	6	1	22.0924	21.3975	0.694965	0.0714361	0.000964813
tr|I6YGA5|I6YGA5_MYCTU	I6YGA5	Rv3492c	Rv3492c	4	0	23.5351	NA	NA	NA	0.00571459
tr|I6YGB1|I6YGB1_MYCTU	I6YGB1	mce4C	Rv3497c	6	0	21.2523	NA	NA	NA	4.52945e-05
tr|I6YGD8|I6YGD8_MYCTU	I6YGD8	ltp3	Rv3523	1	1	21.8007	21.6035	0.197168	NA	1
tr|I6YGE4|I6YGE4_MYCTU	I6YGE4	Rv3528c	Rv3528c	2	6	22.1344	20.601	1.53333	0.0101043	0.00571459
tr|I6YGH7|I6YGH7_MYCTU	I6YGH7	fadE31	Rv3562	2	0	22.9326	NA	NA	NA	0.0747595
tr|I6YGL1|I6YGL1_MYCTU	I6YGL1	Rv3591c	Rv3591c	2	0	20.6149	NA	NA	NA	0.0747595
tr|I6YGW2|I6YGW2_MYCTU	I6YGW2	Rv3668c	Rv3668c	6	1	23.5268	24.0487	-0.521952	0.346394	0.000964813
tr|I6YGW9|I6YGW9_MYCTU	I6YGW9	Rv3678c	Rv3678c	2	5	23.3997	23.6408	-0.241104	0.584633	0.0711741
tr|I6YGX2|I6YGX2_MYCTU	I6YGX2	ponA2	Rv3682	6	6	22.4251	22.0384	0.386705	0.409042	1
tr|I6YGX9|I6YGX9_MYCTU	I6YGX9	moxR2	Rv3692	6	6	26.6948	25.8014	0.893331	0.00946176	1
tr|I6YHB0|I6YHB0_MYCTU	I6YHB0	hns	Rv3852	6	6	27.5384	25.9856	1.55282	0.000926306	1
tr|L0T2Q9|L0T2Q9_MYCTU	L0T2Q9	yrbE1B	Rv0168	6	0	22.7585	NA	NA	NA	4.52945e-05
tr|L0T2W6|L0T2W6_MYCTU	L0T2W6	mce1F	Rv0174	6	6	23.8455	22.6328	1.21274	4.02113e-07	1
tr|L0TAD5|L0TAD5_MYCTU	L0TAD5	Rv1703c	Rv1703c	6	5	24.4256	22.3896	2.03602	0.0200812	0.224193
tr|L0TB61|L0TB61_MYCTU	L0TB61	Rv2037c	Rv2037c	6	0	22.1377	NA	NA	NA	4.52945e-05
tr|L0TBR2|L0TBR2_MYCTU	L0TBR2	Rv2251	Rv2251	6	0	25.3085	NA	NA	NA	4.52945e-05
tr|L0TBY6|L0TBY6_MYCTU	L0TBY6	Rv2250A	Rv2250A	6	6	23.3885	22.2085	1.18002	0.00132868	1
tr|L7N650|L7N650_MYCTU	L7N650	pcd	Rv3293	6	6	22.7009	22.2106	0.490308	0.0336051	1
tr|L7N655|L7N655_MYCTU	L7N655	pepN	Rv2467	6	6	23.2521	22.2329	1.01913	0.0144366	1
tr|L7N657|L7N657_MYCTU	L7N657	TB18.5	Rv0164	3	6	20.3542	20.7927	-0.438546	0.248729	0.022871
tr|L7N662|L7N662_MYCTU	L7N662	cydA	Rv1623c	6	6	22.0934	22.2615	-0.168163	0.590054	1
tr|L7N663|L7N663_MYCTU	L7N663	amiA1	Rv3305c	6	6	24.1397	22.902	1.2377	0.0200641	1
tr|L7N664|L7N664_MYCTU	L7N664	trxB1	Rv1471	6	6	21.5192	21.5887	-0.0694608	0.872661	1
tr|L7N668|L7N668_MYCTU	L7N668	Rv3196A	Rv3196A	5	4	23.0367	22.6703	0.366375	0.506121	0.501795
tr|L7N670|L7N670_MYCTU	L7N670	galE3	Rv0536	2	4	23.7552	23.377	0.37819	0.384745	0.243678
tr|L7N672|L7N672_MYCTU	L7N672	pcnA	Rv3907c	5	6	21.9343	22.1436	-0.209347	0.531972	0.224193
tr|L7N673|L7N673_MYCTU	L7N673	Rv1638A	Rv1638A	6	6	26.0106	24.7427	1.26793	0.000313598	1
tr|L7N674|L7N674_MYCTU	L7N674	moeB2	Rv3116	0	2	NA	22.1604	NA	NA	0.0747595
tr|L7N677|L7N677_MYCTU	L7N677	oxyS	Rv0117	5	0	24.2511	NA	NA	NA	0.000964813
tr|L7N684|L7N684_MYCTU	L7N684	Rv2141c	Rv2141c	3	1	21.792	21.3895	0.402479	0.639036	0.212864
tr|L7N685|L7N685_MYCTU	L7N685	usfY	Rv3288c	2	0	25.0349	NA	NA	NA	0.0747595
tr|L7N686|L7N686_MYCTU	L7N686	Rv0078A	Rv0078A	6	6	23.3274	22.9725	0.354892	0.208733	1
tr|L7N687|L7N687_MYCTU	L7N687	Rv3322c	Rv3322c	5	0	20.7683	NA	NA	NA	0.000964813
tr|L7N690|L7N690_MYCTU	L7N690	amiB1	Rv3306c	5	6	21.8764	22.1118	-0.235376	0.423926	0.224193
tr|L7N692|L7N692_MYCTU	L7N692	Rv1489	Rv1489	6	2	21.3595	20.5621	0.797373	0.21166	0.00571459
tr|L7N693|L7N693_MYCTU	L7N693	PE12	Rv1172c	6	6	22.3918	21.9661	0.425646	0.276307	1
tr|L7N699|L7N699_MYCTU	L7N699	fadD34	Rv0035	0	5	NA	22.4275	NA	NA	0.000964813
tr|L7N6A2|L7N6A2_MYCTU	L7N6A2	Rv0275c	Rv0275c	3	6	22.3509	23.3267	-0.975811	0.0508061	0.022871
tr|L7N6A5|L7N6A5_MYCTU	L7N6A5	manB	Rv3264c	6	6	24.5508	24.1202	0.430563	0.1924	1
tr|L7N6B1|L7N6B1_MYCTU	L7N6B1	Rv1322A	Rv1322A	0	5	NA	23.2103	NA	NA	0.000964813
tr|L7N6B3|L7N6B3_MYCTU	L7N6B3	adhE1	Rv0162c	6	3	22.6053	21.12	1.48534	0.0437862	0.022871
tr|O05293|O05293_MYCTU	O05293	Rv1191	Rv1191	2	4	22.6219	23.1143	-0.492423	0.362877	0.243678
tr|O05294|O05294_MYCTU	O05294	Rv1192	Rv1192	2	6	19.8803	21.3348	-1.45447	0.00697995	0.00571459
tr|O05295|O05295_MYCTU	O05295	fadD36	Rv1193	6	6	25.3919	25.5581	-0.166255	0.477548	1
tr|O05296|O05296_MYCTU	O05296	Rv1194c	Rv1194c	3	6	24.6083	23.7746	0.833654	0.0446156	0.022871
tr|O05305|O05305_MYCTU	O05305	Rv1204c	Rv1204c	0	4	NA	21.1493	NA	NA	0.00571459
tr|O05310|O05310_MYCTU	O05310	Rv1209	Rv1209	3	6	21.8561	22.7687	-0.912562	0.171328	0.022871
tr|O05311|O05311_MYCTU	O05311	tagA	Rv1210	5	6	20.8849	21.0553	-0.170426	0.756637	0.224193
tr|O05312|O05312_MYCTU	O05312	Rv1211	Rv1211	6	6	27.8523	27.0824	0.76994	0.00628562	1
tr|O05316|O05316_MYCTU	O05316	Rv1215c	Rv1215c	6	6	23.3578	22.7392	0.618544	0.0556828	1
tr|O05317|O05317_MYCTU	O05317	Rv1216c	Rv1216c	6	2	26.6878	23.2978	3.38993	0.0303239	0.00571459
tr|O05436|O05436_MYCTU	O05436	Rv3909	Rv3909	6	6	22.2658	21.5701	0.69568	0.125131	1
tr|O05447|O05447_MYCTU	O05447	Rv3898c	Rv3898c	0	3	NA	23.4152	NA	NA	0.022871
tr|O05448|O05448_MYCTU	O05448	Rv3896c	Rv3896c	2	0	21.566	NA	NA	NA	0.0747595
tr|O05450|O05450_MYCTU	O05450	eccC2	Rv3894c	6	6	23.6412	23.4921	0.149065	0.641271	1
tr|O05456|O05456_MYCTU	O05456	Rv3888c	Rv3888c	6	6	21.0146	20.1653	0.849235	0.0723695	1
tr|O05574|O05574_MYCTU	O05574	Rv0991c	Rv0991c	1	6	17.5517	18.0832	-0.531548	0.631784	0.000964813
tr|O05575|O05575_MYCTU	O05575	Rv0992c	Rv0992c	6	6	24.9072	24.2477	0.659546	0.0631987	1
tr|O05576|O05576_MYCTU	O05576	galU	Rv0993	6	6	21.3995	21.0476	0.351962	0.494828	1
tr|O05578|O05578_MYCTU	O05578	rimJ	Rv0995	2	0	22.7954	NA	NA	NA	0.0747595
tr|O05582|O05582_MYCTU	O05582	Rv0999	Rv0999	5	5	22.3233	22.5232	-0.199988	0.525934	1
tr|O05592|O05592_MYCTU	O05592	Rv1006	Rv1006	6	1	23.56	22.3369	1.22306	0.0683178	0.000964813
tr|O05769|O05769_MYCTU	O05769	Rv3090	Rv3090	6	6	24.0774	22.7955	1.28193	0.0160459	1
tr|O05773|O05773_MYCTU	O05773	Rv3094c	Rv3094c	6	6	23.7534	22.6165	1.13686	0.00221043	1
tr|O05777|O05777_MYCTU	O05777	Rv3099c	Rv3099c	6	6	26.4844	25.8161	0.668295	0.0679979	1
tr|O05781|O05781_MYCTU	O05781	Rv3104c	Rv3104c	6	6	23.1174	22.7004	0.416977	0.308015	1
tr|O05784|O05784_MYCTU	O05784	agpS	Rv3107c	6	6	21.9046	21.4045	0.500107	0.119181	1
tr|O05796|O05796_MYCTU	O05796	Rv3120	Rv3120	5	6	20.1239	22.2834	-2.15949	0.000234529	0.224193
tr|O05805|O05805_MYCTU	O05805	Rv2854	Rv2854	0	6	NA	22.1335	NA	NA	4.52945e-05
tr|O05819|O05819_MYCTU	O05819	mbtF	Rv2379c	0	3	NA	21.4297	NA	NA	0.022871
tr|O05833|O05833_MYCTU	O05833	Rv2365c	Rv2365c	2	5	23.5874	23.382	0.205318	0.684075	0.0711741
tr|O05838|O05838_MYCTU	O05838	Rv2360c	Rv2360c	6	3	22.4808	22.9099	-0.429027	0.5473	0.022871
tr|O05841|O05841_MYCTU	O05841	Rv3225c	Rv3225c	3	6	22.3787	22.7607	-0.381927	0.606825	0.022871
tr|O05842|O05842_MYCTU	O05842	Rv3224	Rv3224	6	6	24.091	22.9493	1.14167	0.000212807	1
tr|O05848|O05848_MYCTU	O05848	Rv3218	Rv3218	5	0	22.8076	NA	NA	NA	0.000964813
tr|O05853|O05853_MYCTU	O05853	Rv3213c	Rv3213c	6	4	19.2539	20.726	-1.47213	0.0418584	0.0747595
tr|O05854|O05854_MYCTU	O05854	Rv3212	Rv3212	2	0	22.3427	NA	NA	NA	0.0747595
tr|O05855|O05855_MYCTU	O05855	rhlE	Rv3211	0	6	NA	24.2998	NA	NA	4.52945e-05
tr|O05856|O05856_MYCTU	O05856	Rv3210c	Rv3210c	6	6	24.8458	24.4802	0.365632	0.219073	1
tr|O05858|O05858_MYCTU	O05858	Rv3208	Rv3208	3	6	23.0311	25.3338	-2.30273	0.00499433	0.022871
tr|O05861|O05861_MYCTU	O05861	Rv3205c	Rv3205c	6	6	24.3885	23.3042	1.08428	0.0035749	1
tr|O05872|O05872_MYCTU	O05872	Rv3226c	Rv3226c	4	6	19.5068	20.424	-0.917231	0.0351201	0.0747595
tr|O05873|O05873_MYCTU	O05873	Rv3228	Rv3228	6	6	22.8996	23.1834	-0.283833	0.37303	1
tr|O05876|O05876_MYCTU	O05876	Rv3231c	Rv3231c	4	2	23.0405	20.9044	2.13606	0.0196875	0.243678
tr|O05882|O05882_MYCTU	O05882	Rv3237c	Rv3237c	6	6	25.8221	23.9642	1.85788	0.000274781	1
tr|O05888|O05888_MYCTU	O05888	Rv3243c	Rv3243c	4	2	20.1537	20.2562	-0.1025	0.755905	0.243678
tr|O05892|O05892_MYCTU	O05892	Rv3249c	Rv3249c	3	6	23.2673	23.9392	-0.671897	0.0472568	0.022871
tr|O05894|O05894_MYCTU	O05894	rubA	Rv3251c	1	2	21.5459	21.5898	-0.0438624	0.891834	0.501795
tr|O05896|O05896_MYCTU	O05896	Rv3253c	Rv3253c	4	5	22.8623	23.4559	-0.593631	0.0735393	0.501795
tr|O05898|O05898_MYCTU	O05898	manA	Rv3255c	6	5	22.7852	21.9954	0.789729	0.00257886	0.224193
tr|O05899|O05899_MYCTU	O05899	Rv3256c	Rv3256c	6	6	23.5244	22.835	0.689408	0.00165829	1
tr|O05910|O05910_MYCTU	O05910	Rv0918	Rv0918	4	0	21.6469	NA	NA	NA	0.00571459
tr|O06128|O06128_MYCTU	O06128	Rv1610	Rv1610	6	6	20.9091	21.8309	-0.921825	0.0132718	1
tr|O06135|O06135_MYCTU	O06135	tesB1	Rv1618	0	3	NA	21.2006	NA	NA	0.022871
tr|O06137|O06137_MYCTU	O06137	cydC	Rv1620c	0	4	NA	22.5539	NA	NA	0.00571459
tr|O06138|O06138_MYCTU	O06138	cydD	Rv1621c	0	6	NA	24.3219	NA	NA	4.52945e-05
tr|O06141|O06141_MYCTU	O06141	Rv1624c	Rv1624c	4	0	24.2645	NA	NA	NA	0.00571459
tr|O06144|O06144_MYCTU	O06144	Rv1627c	Rv1627c	6	6	22.9046	23.2747	-0.370114	0.11289	1
tr|O06145|O06145_MYCTU	O06145	Rv1628c	Rv1628c	6	6	20.3562	20.7658	-0.409652	0.11765	1
tr|O06149|O06149_MYCTU	O06149	Rv1632c	Rv1632c	4	5	23.9006	22.7497	1.15086	0.0524602	0.501795
tr|O06154|O06154_MYCTU	O06154	Rv1637c	Rv1637c	6	0	23.7024	NA	NA	NA	4.52945e-05
tr|O06175|O06175_MYCTU	O06175	Rv2513	Rv2513	4	5	21.7118	21.2001	0.511705	0.291877	0.501795
tr|O06178|O06178_MYCTU	O06178	Rv1532c	Rv1532c	5	0	21.6137	NA	NA	NA	0.000964813
tr|O06194|O06194_MYCTU	O06194	Rv2619c	Rv2619c	6	6	22.309	21.6249	0.684119	0.232021	1
tr|O06198|O06198_MYCTU	O06198	Rv2616	Rv2616	3	0	22.5216	NA	NA	NA	0.022871
tr|O06213|O06213_MYCTU	O06213	Rv2164c	Rv2164c	2	6	21.1741	23.2455	-2.07143	0.00572261	0.00571459
tr|O06216|O06216_MYCTU	O06216	Rv2161c	Rv2161c	6	3	23.156	21.1649	1.99107	0.00279561	0.022871
tr|O06218|O06218_MYCTU	O06218	Rv2159c	Rv2159c	6	6	27.2552	25.9074	1.34779	4.3157e-06	1
tr|O06232|O06232_MYCTU	O06232	Rv2143	Rv2143	3	0	22.8699	NA	NA	NA	0.022871
tr|O06238|O06238_MYCTU	O06238	Rv2137c	Rv2137c	2	6	22.6175	23.0758	-0.458219	0.710297	0.00571459
tr|O06240|O06240_MYCTU	O06240	Rv2135c	Rv2135c	5	5	21.3875	22.4858	-1.09829	0.0315041	1
tr|O06243|O06243_MYCTU	O06243	Rv2132	Rv2132	1	4	24.3214	22.5719	1.74942	0.0798202	0.0711741
tr|O06252|O06252_MYCTU	O06252	Rv3435c	Rv3435c	0	4	NA	22.8494	NA	NA	0.00571459
tr|O06278|O06278_MYCTU	O06278	Rv3604c	Rv3604c	6	4	21.538	21.6574	-0.119379	0.770423	0.0747595
tr|O06279|O06279_MYCTU	O06279	Rv3603c	Rv3603c	3	6	23.9935	25.3182	-1.32469	0.00536445	0.022871
tr|O06298|O06298_MYCTU	O06298	Rv0347	Rv0347	6	6	22.9259	23.2484	-0.322536	0.224767	1
tr|O06299|O06299_MYCTU	O06299	Rv0348	Rv0348	5	6	22.0955	21.302	0.793497	0.0884934	0.224193
tr|O06300|O06300_MYCTU	O06300	Rv0349	Rv0349	6	6	22.4911	21.5722	0.91886	0.0335725	1
tr|O06307|O06307_MYCTU	O06307	Rv0356c	Rv0356c	2	0	22.255	NA	NA	NA	0.0747595
tr|O06310|O06310_MYCTU	O06310	Rv0360c	Rv0360c	6	6	24.3931	23.9017	0.491421	0.350384	1
tr|O06311|O06311_MYCTU	O06311	Rv0361	Rv0361	6	6	24.4742	25.4438	-0.969632	0.0745934	1
tr|O06315|O06315_MYCTU	O06315	Rv0365c	Rv0365c	6	6	22.817	22.1758	0.641183	0.241602	1
tr|O06348|O06348_MYCTU	O06348	Rv3485c	Rv3485c	6	6	23.2813	22.5378	0.743516	0.00294941	1
tr|O06359|O06359_MYCTU	O06359	Rv3649	Rv3649	3	1	22.2142	21.7616	0.452624	0.554379	0.212864
tr|O06363|O06363_MYCTU	O06363	Rv3644c	Rv3644c	3	6	22.4179	22.4639	-0.0460672	0.952936	0.022871
tr|O06376|O06376_MYCTU	O06376	Rv3631	Rv3631	5	6	21.1017	21.2407	-0.13892	0.758258	0.224193
tr|O06381|O06381_MYCTU	O06381	Rv3626c	Rv3626c	6	5	24.6639	24.3896	0.274306	0.596258	0.224193
tr|O06389|O06389_MYCTU	O06389	Rv0523c	Rv0523c	4	0	24.433	NA	NA	NA	0.00571459
tr|O06392|O06392_MYCTU	O06392	Rv0526	Rv0526	4	6	19.871	22.0881	-2.21713	0.0116293	0.0747595
tr|O06393|O06393_MYCTU	O06393	ccsA	Rv0529	4	5	19.9651	20.8197	-0.854598	0.480699	0.501795
tr|O06394|O06394_MYCTU	O06394	Rv0528	Rv0528	5	6	22.781	22.9126	-0.131617	0.825106	0.224193
tr|O06396|O06396_MYCTU	O06396	Rv0530	Rv0530	6	6	24.8065	24.3976	0.408849	0.0576892	1
tr|O06403|O06403_MYCTU	O06403	Rv0537c	Rv0537c	4	0	24.2304	NA	NA	NA	0.00571459
tr|O06404|O06404_MYCTU	O06404	Rv0538	Rv0538	6	6	25.8636	24.3778	1.48584	0.346686	1
tr|O06406|O06406_MYCTU	O06406	Rv0540	Rv0540	5	5	22.3788	23.6471	-1.26828	0.0693435	1
tr|O06409|O06409_MYCTU	O06409	Rv0543c	Rv0543c	5	6	22.8692	22.1824	0.686722	0.202888	0.224193
tr|O06418|O06418_MYCTU	O06418	Rv0552	Rv0552	6	6	23.2489	22.4464	0.802448	0.00388663	1
tr|O06422|O06422_MYCTU	O06422	Rv0556	Rv0556	6	0	22.903	NA	NA	NA	4.52945e-05
tr|O06540|O06540_MYCTU	O06540	Rv1140	Rv1140	5	0	23.161	NA	NA	NA	0.000964813
tr|O06541|O06541_MYCTU	O06541	echA11	Rv1141c	4	6	22.5222	22.2119	0.310325	0.343701	0.0747595
tr|O06542|O06542_MYCTU	O06542	echA10	Rv1142c	1	6	22.2871	22.772	-0.484981	0.486476	0.000964813
tr|O06546|O06546_MYCTU	O06546	mmpL13b	Rv1146	2	1	23.4317	22.7666	0.665102	0.626057	0.501795
tr|O06550|O06550_MYCTU	O06550	Rv1152	Rv1152	0	5	NA	23.3045	NA	NA	0.000964813
tr|O06552|O06552_MYCTU	O06552	Rv1154c	Rv1154c	6	4	22.2871	21.4885	0.798618	0.0246418	0.0747595
tr|O06554|O06554_MYCTU	O06554	Rv1156	Rv1156	6	6	22.7196	22.3661	0.353514	0.0560965	1
tr|O06560|O06560_MYCTU	O06560	narH	Rv1162	5	0	21.1794	NA	NA	NA	0.000964813
tr|O06562|O06562_MYCTU	O06562	narI	Rv1164	6	0	23.25	NA	NA	NA	4.52945e-05
tr|O06563|O06563_MYCTU	O06563	typA	Rv1165	6	6	22.2653	21.9287	0.336571	0.139983	1
tr|O06569|O06569_MYCTU	O06569	Rv1117	Rv1117	5	1	22.9206	19.7644	3.15623	0.028808	0.0158264
tr|O06574|O06574_MYCTU	O06574	gnd2	Rv1122	6	6	25.4743	21.898	3.57633	2.49364e-06	1
tr|O06576|O06576_MYCTU	O06576	ephC	Rv1124	5	6	22.2342	22.5296	-0.295409	0.376346	0.224193
tr|O06578|O06578_MYCTU	O06578	Rv1126c	Rv1126c	6	6	23.4431	23.7679	-0.324823	0.850526	1
tr|O06579|O06579_MYCTU	O06579	ppdK	Rv1127c	2	5	23.0104	24.2094	-1.19903	0.0642355	0.0711741
tr|O06583|O06583_MYCTU	O06583	Rv1132	Rv1132	5	6	23.5887	24.0935	-0.504759	0.344736	0.224193
tr|O06592|O06592_MYCTU	O06592	Rv1598c	Rv1598c	6	5	23.4863	23.2698	0.216524	0.410267	0.224193
tr|O06597|O06597_MYCTU	O06597	Rv1593c	Rv1593c	6	6	20.3214	22.6184	-2.29699	0.00057027	1
tr|O06604|O06604_MYCTU	O06604	Rv1586c	Rv1586c	2	6	22.9487	23.6054	-0.656776	0.115638	0.00571459
tr|O06610|O06610_MYCTU	O06610	Rv1580c	Rv1580c	6	0	24.1838	NA	NA	NA	4.52945e-05
tr|O06611|O06611_MYCTU	O06611	Rv1579c	Rv1579c	5	0	23.6684	NA	NA	NA	0.000964813
tr|O06614|O06614_MYCTU	O06614	Rv1576c	Rv1576c	5	6	23.8692	23.8084	0.0607629	0.912101	0.224193
tr|O06633|O06633_MYCTU	O06633	Rv0801	Rv0801	6	6	23.4917	23.4578	0.0338784	0.893209	1
tr|O06796|O06796_MYCTU	O06796	Rv1761c	Rv1761c	4	4	23.0639	22.0611	1.00278	0.0766252	1
tr|O06800|O06800_MYCTU	O06800	Rv1767	Rv1767	6	0	23.8918	NA	NA	NA	4.52945e-05
tr|O06802|O06802_MYCTU	O06802	Rv1769	Rv1769	6	6	24.0521	24.6464	-0.594349	0.167847	1
tr|O06803|O06803_MYCTU	O06803	Rv1770	Rv1770	6	6	22.7078	23.7549	-1.04705	0.00102426	1
tr|O06806|O06806_MYCTU	O06806	Rv1773c	Rv1773c	1	1	22.6875	23.1037	-0.416227	NA	1
tr|O06813|O06813_MYCTU	O06813	opcA	Rv1446c	6	6	25.8007	24.0318	1.76882	3.63005e-05	1
tr|O06815|O06815_MYCTU	O06815	Rv1444c	Rv1444c	1	2	23.611	22.4324	1.17859	0.225748	0.501795
tr|O06816|O06816_MYCTU	O06816	Rv1443c	Rv1443c	6	3	24.1819	23.4736	0.708263	0.0485566	0.022871
tr|O06817|O06817_MYCTU	O06817	bisC	Rv1442	1	5	24.1345	22.9058	1.22878	0.0865539	0.0158264
tr|O06826|O06826_MYCTU	O06826	Rv1432	Rv1432	2	1	23.49	22.8944	0.59562	0.210917	0.501795
tr|O06827|O06827_MYCTU	O06827	Rv1431	Rv1431	5	0	22.7738	NA	NA	NA	0.000964813
tr|O06829|O06829_MYCTU	O06829	Rv1429	Rv1429	5	1	21.5385	22.4653	-0.926824	0.35038	0.0158264
tr|O06830|O06830_MYCTU	O06830	Rv1428c	Rv1428c	4	6	21.9877	22.4939	-0.506201	0.0245244	0.0747595
tr|O06831|O06831_MYCTU	O06831	fadD12	Rv1427c	6	6	23.5772	24.7194	-1.14218	0.000389044	1
tr|O06832|O06832_MYCTU	O06832	lipO	Rv1426c	1	4	21.5934	20.2811	1.31229	0.264795	0.0711741
tr|O07033|O07033_MYCTU	O07033	Rv3122	Rv3122	0	2	NA	20.7888	NA	NA	0.0747595
tr|O07169|O07169_MYCTU	O07169	fadD7	Rv0119	6	6	20.7603	21.4337	-0.673343	0.0411479	1
tr|O07173|O07173_MYCTU	O07173	Rv0123	Rv0123	6	6	22.0561	22.0074	0.0486586	0.843859	1
tr|O07175|O07175_MYCTU	O07175	pepA	Rv0125	6	6	24.8951	25.3724	-0.477303	0.0280449	1
tr|O07178|O07178_MYCTU	O07178	Rv0457c	Rv0457c	6	0	21.0104	NA	NA	NA	4.52945e-05
tr|O07179|O07179_MYCTU	O07179	echA2	Rv0456c	5	6	21.8141	20.2633	1.55081	0.0056612	0.224193
tr|O07196|O07196_MYCTU	O07196	Rv2694c	Rv2694c	6	6	24.2631	24.872	-0.608829	0.234906	1
tr|O07222|O07222_MYCTU	O07222	Rv1810	Rv1810	2	0	23.7081	NA	NA	NA	0.0747595
tr|O07230|O07230_MYCTU	O07230	Rv0303	Rv0303	3	1	24.0385	24.8271	-0.788571	0.313844	0.212864
tr|O07234|O07234_MYCTU	O07234	Rv0307c	Rv0307c	5	4	25.2019	23.7552	1.44677	0.00328175	0.501795
tr|O07235|O07235_MYCTU	O07235	Rv0308	Rv0308	6	6	25.9933	24.5761	1.41721	0.00242282	1
tr|O07238|O07238_MYCTU	O07238	Rv0311	Rv0311	5	0	23.1822	NA	NA	NA	0.000964813
tr|O07241|O07241_MYCTU	O07241	Rv0314c	Rv0314c	5	6	21.7196	22.7074	-0.987815	0.144297	0.224193
tr|O07242|O07242_MYCTU	O07242	Rv0315	Rv0315	2	0	20.6965	NA	NA	NA	0.0747595
tr|O07243|O07243_MYCTU	O07243	Rv0316	Rv0316	6	6	22.9543	22.8204	0.133838	0.788063	1
tr|O07256|O07256_MYCTU	O07256	Rv0332	Rv0332	4	0	23.7591	NA	NA	NA	0.00571459
tr|O07411|O07411_MYCTU	O07411	fadD5	Rv0166	6	6	20.5264	20.1477	0.378693	0.329321	1
tr|O07412|O07412_MYCTU	O07412	yrbE1A	Rv0167	6	1	21.6209	18.9951	2.62578	0.16484	0.000964813
tr|O07414|O07414_MYCTU	O07414	mce1B	Rv0170	6	1	23.6986	23.4271	0.27145	0.72079	0.000964813
tr|O07415|O07415_MYCTU	O07415	mce1C	Rv0171	6	2	25.5476	23.3224	2.22522	0.00484655	0.00571459
tr|O07416|O07416_MYCTU	O07416	mce1D	Rv0172	6	6	24.228	23.0489	1.17903	0.000211845	1
tr|O07417|O07417_MYCTU	O07417	lprK	Rv0173	6	6	24.7022	23.0621	1.64007	5.36609e-05	1
tr|O07419|O07419_MYCTU	O07419	Rv0175	Rv0175	6	6	26.5466	25.5857	0.96096	0.00433126	1
tr|O07420|O07420_MYCTU	O07420	Rv0176	Rv0176	6	4	24.402	23.1946	1.2074	0.0171575	0.0747595
tr|O07421|O07421_MYCTU	O07421	Rv0177	Rv0177	6	6	23.8835	23.9259	-0.0424034	0.903267	1
tr|O07422|O07422_MYCTU	O07422	Rv0178	Rv0178	6	6	26.0984	26.5343	-0.435808	0.0432061	1
tr|O07424|O07424_MYCTU	O07424	Rv0180c	Rv0180c	6	1	24.0591	21.2058	2.85332	0.000387636	0.000964813
tr|O07428|O07428_MYCTU	O07428	Rv0184	Rv0184	1	6	21.9544	23.4312	-1.47689	0.0467394	0.000964813
tr|O07430|O07430_MYCTU	O07430	bglS	Rv0186	2	0	22.7697	NA	NA	NA	0.0747595
tr|O07432|O07432_MYCTU	O07432	Rv0188	Rv0188	2	1	23.3608	24.0437	-0.682835	0.502398	0.501795
tr|O07721|O07721_MYCTU	O07721	fadB5	Rv1912c	0	6	NA	21.9855	NA	NA	4.52945e-05
tr|O07726|O07726_MYCTU	O07726	Rv1906c	Rv1906c	4	4	23.4246	22.9697	0.454847	0.35165	1
tr|O07732|O07732_MYCTU	O07732	lipJ	Rv1900c	5	4	22.1499	22.2059	-0.0560625	0.922278	0.501795
tr|O07738|O07738_MYCTU	O07738	Rv1894c	Rv1894c	6	6	23.37	23.9391	-0.569107	0.175425	1
tr|O07739|O07739_MYCTU	O07739	Rv1893	Rv1893	6	6	25.2512	25.551	-0.299781	0.0716461	1
tr|O07742|O07742_MYCTU	O07742	Rv1890c	Rv1890c	2	4	23.203	22.8794	0.32361	0.706479	0.243678
tr|O07745|O07745_MYCTU	O07745	Rv1887	Rv1887	2	6	21.3792	24.5525	-3.17326	0.000249791	0.00571459
tr|O07751|O07751_MYCTU	O07751	Rv1879	Rv1879	6	0	22.7517	NA	NA	NA	4.52945e-05
tr|O07752|O07752_MYCTU	O07752	glnA3	Rv1878	6	6	24.4067	24.1447	0.262068	0.264142	1
tr|O07754|O07754_MYCTU	O07754	Rv1875	Rv1875	6	6	25.5041	23.6175	1.88655	6.95866e-05	1
tr|O07755|O07755_MYCTU	O07755	Rv1874	Rv1874	6	6	24.188	22.7318	1.4562	0.0281727	1
tr|O07775|O07775_MYCTU	O07775	Rv0603	Rv0603	6	6	24.9975	24.6154	0.3821	0.566237	1
tr|O07804|O07804_MYCTU	O07804	Rv3819	Rv3819	5	4	23.898	23.8561	0.041843	0.864494	0.501795
tr|O07806|O07806_MYCTU	O07806	Rv3817	Rv3817	2	6	21.4227	22.4974	-1.07466	6.17486e-06	0.00571459
tr|O07807|O07807_MYCTU	O07807	Rv3816c	Rv3816c	6	6	23.5036	23.2658	0.237807	0.49698	1
tr|O07808|O07808_MYCTU	O07808	Rv3815c	Rv3815c	5	6	21.258	21.0083	0.249746	0.540349	0.224193
tr|O07809|O07809_MYCTU	O07809	Rv3814c	Rv3814c	1	6	23.7854	24.9651	-1.17971	0.187151	0.000964813
tr|O07810|O07810_MYCTU	O07810	Rv3813c	Rv3813c	6	6	23.6562	23.9012	-0.245063	0.640448	1
tr|O08446|O08446_MYCTU	O08446	Rv0324	Rv0324	6	6	22.9363	23.156	-0.219737	0.439388	1
tr|O33177|O33177_MYCTU	O33177	Rv1774	Rv1774	5	0	24.006	NA	NA	NA	0.000964813
tr|O33181|O33181_MYCTU	O33181	Rv1778c	Rv1778c	2	6	22.6283	23.3745	-0.746253	0.129988	0.00571459
tr|O33182|O33182_MYCTU	O33182	Rv1680	Rv1680	6	6	23.8437	24.6891	-0.845355	0.0189356	1
tr|O33183|O33183_MYCTU	O33183	moeX	Rv1681	2	3	21.1337	22.1659	-1.03214	0.275314	0.557128
tr|O33185|O33185_MYCTU	O33185	Rv1683	Rv1683	6	6	23.9045	24.4911	-0.586603	0.0180954	1
tr|O33186|O33186_MYCTU	O33186	Rv1684	Rv1684	5	2	22.589	22.5738	0.0151504	0.980535	0.0711741
tr|O33189|O33189_MYCTU	O33189	Rv1687c	Rv1687c	1	5	21.2456	20.9304	0.31525	0.530032	0.0158264
tr|O33193|O33193_MYCTU	O33193	Rv1691	Rv1691	5	6	22.3568	22.7953	-0.438454	0.232642	0.224193
tr|O33195|O33195_MYCTU	O33195	Rv1693	Rv1693	6	6	22.3513	23.2366	-0.885261	0.0327036	1
tr|O33198|O33198_MYCTU	O33198	Rv1697	Rv1697	4	6	22.8385	24.4974	-1.6589	5.67268e-05	0.0747595
tr|O33206|O33206_MYCTU	O33206	Rv1707	Rv1707	2	1	22.568	23.5674	-0.99945	0.153827	0.501795
tr|O33208|O33208_MYCTU	O33208	scpA	Rv1709	2	6	21.9516	21.4731	0.47846	0.344188	0.00571459
tr|O33221|O33221_MYCTU	O33221	Rv1225c	Rv1225c	2	0	22.6111	NA	NA	NA	0.0747595
tr|O33223|O33223_MYCTU	O33223	Rv1227c	Rv1227c	2	0	20.9589	NA	NA	NA	0.0747595
tr|O33230|O33230_MYCTU	O33230	hflX	Rv2725c	4	6	21.6782	22.5311	-0.852878	0.165377	0.0747595
tr|O33237|O33237_MYCTU	O33237	Rv2732c	Rv2732c	6	6	24.4398	25.7495	-1.30969	2.10274e-05	1
tr|O33248|O33248_MYCTU	O33248	Rv2113	Rv2113	4	0	22.0899	NA	NA	NA	0.00571459
tr|O33249|O33249_MYCTU	O33249	Rv2114	Rv2114	5	0	23.5137	NA	NA	NA	0.000964813
tr|O33260|O33260_MYCTU	O33260	Rv2125	Rv2125	0	5	NA	24.2722	NA	NA	0.000964813
tr|O33263|O33263_MYCTU	O33263	Rv2129c	Rv2129c	6	6	22.8665	21.8128	1.05376	0.0217281	1
tr|O33268|O33268_MYCTU	O33268	Rv0338c	Rv0338c	6	6	25.347	25.4895	-0.142495	0.76386	1
tr|O33269|O33269_MYCTU	O33269	Rv0339c	Rv0339c	1	5	21.4976	21.7681	-0.270508	0.691202	0.0158264
tr|O33270|O33270_MYCTU	O33270	Rv0340	Rv0340	1	4	21.8128	21.9252	-0.112446	0.892517	0.0711741
tr|O33271|O33271_MYCTU	O33271	Rv1742	Rv1742	3	0	21.3754	NA	NA	NA	0.022871
tr|O33272|O33272_MYCTU	O33272	Rv2969c	Rv2969c	6	0	22.092	NA	NA	NA	4.52945e-05
tr|O33282|O33282_MYCTU	O33282	Rv2739c	Rv2739c	3	6	22.3521	23.5093	-1.15721	0.202915	0.022871
tr|O33291|O33291_MYCTU	O33291	Rv2749	Rv2749	6	6	23.9377	24.0361	-0.0983779	0.780554	1
tr|O33298|O33298_MYCTU	O33298	hsdM	Rv2756c	0	6	NA	21.5641	NA	NA	4.52945e-05
tr|O33332|O33332_MYCTU	O33332	ltp1	Rv2790c	6	6	21.4483	21.0384	0.409822	0.0835721	1
tr|O33340|O33340_MYCTU	O33340	aldC	Rv2858c	6	6	22.9256	21.6913	1.23428	0.0294109	1
tr|O33346|O33346_MYCTU	O33346	Rv2864c	Rv2864c	0	3	NA	23.6419	NA	NA	0.022871
tr|O33358|O33358_MYCTU	O33358	Rv0513	Rv0513	6	6	25.1151	25.4229	-0.307743	0.396992	1
tr|O33359|O33359_MYCTU	O33359	Rv0514	Rv0514	0	3	NA	20.9444	NA	NA	0.022871
tr|O33362|O33362_MYCTU	O33362	Rv0517	Rv0517	4	4	23.0076	22.4989	0.50869	0.0883646	1
tr|O50383|O50383_MYCTU	O50383	Rv3354	Rv3354	3	0	23.4022	NA	NA	NA	0.022871
tr|O50391|O50391_MYCTU	O50391	Rv3362c	Rv3362c	3	2	20.6634	19.6114	1.05208	0.156547	0.557128
tr|O50397|O50397_MYCTU	O50397	Rv3368c	Rv3368c	6	4	23.2897	22.5995	0.690149	0.177836	0.0747595
tr|O50398|O50398_MYCTU	O50398	Rv3369	Rv3369	3	0	20.4884	NA	NA	NA	0.022871
tr|O50402|O50402_MYCTU	O50402	echA18	Rv3373	0	3	NA	22.7869	NA	NA	0.022871
tr|O50416|O50416_MYCTU	O50416	lpqD	Rv3390	6	6	24.1312	23.073	1.05819	4.99255e-07	1
tr|O50418|O50418_MYCTU	O50418	iunH	Rv3393	2	5	20.7294	21.0674	-0.338064	0.25212	0.0711741
tr|O50431|O50431_MYCTU	O50431	fadH	Rv1175c	0	5	NA	22.9546	NA	NA	0.000964813
tr|O50433|O50433_MYCTU	O50433	fdxC	Rv1177	6	6	24.2063	22.0221	2.1843	0.000129908	1
tr|O50434|O50434_MYCTU	O50434	Rv1178	Rv1178	6	6	22.9347	22.7565	0.178289	0.65256	1
tr|O50435|O50435_MYCTU	O50435	Rv1179c	Rv1179c	6	6	25.4166	24.1796	1.23705	0.00021698	1
tr|O50443|O50443_MYCTU	O50443	rocA	Rv1187	6	6	23.1235	22.1645	0.959002	0.00591603	1
tr|O50444|O50444_MYCTU	O50444	Rv1188	Rv1188	0	6	NA	20.5956	NA	NA	4.52945e-05
tr|O50451|O50451_MYCTU	O50451	Rv1234	Rv1234	6	2	24.3301	23.4169	0.91316	0.211167	0.00571459
tr|O50455|O50455_MYCTU	O50455	corA	Rv1239c	6	6	24.1052	24.7242	-0.619068	0.246547	1
tr|O50459|O50459_MYCTU	O50459	lpqZ	Rv1244	2	0	20.0127	NA	NA	NA	0.0747595
tr|O50460|O50460_MYCTU	O50460	Rv1245c	Rv1245c	6	6	25.9038	25.338	0.565803	0.117583	1
tr|O50464|O50464_MYCTU	O50464	Rv1249c	Rv1249c	1	3	23.1976	22.5982	0.599372	0.345666	0.212864
tr|O50466|O50466_MYCTU	O50466	Rv1251c	Rv1251c	0	5	NA	21.822	NA	NA	0.000964813
tr|O53146|O53146_MYCTU	O53146	qor	Rv1454c	6	6	23.3695	21.3392	2.0303	1.36886e-05	1
tr|O53147|O53147_MYCTU	O53147	Rv1455	Rv1455	2	0	21.417	NA	NA	NA	0.0747595
tr|O53149|O53149_MYCTU	O53149	Rv1458c	Rv1458c	6	6	20.0454	21.5756	-1.5302	0.0002674	1
tr|O53151|O53151_MYCTU	O53151	Rv1460	Rv1460	0	6	NA	21.0474	NA	NA	4.52945e-05
tr|O53154|O53154_MYCTU	O53154	Rv1463	Rv1463	6	6	24.2659	25.4569	-1.19094	0.000235635	1
tr|O53156|O53156_MYCTU	O53156	Rv1465	Rv1465	5	6	20.6647	20.549	0.115695	0.665148	0.224193
tr|O53157|O53157_MYCTU	O53157	Rv1466	Rv1466	4	6	25.4512	24.7624	0.688761	0.134813	0.0747595
tr|O53158|O53158_MYCTU	O53158	fadE15	Rv1467c	6	6	24.5083	24.6037	-0.0954289	0.7381	1
tr|O53161|O53161_MYCTU	O53161	trxA	Rv1470	2	0	22.4375	NA	NA	NA	0.0747595
tr|O53164|O53164_MYCTU	O53164	Rv1473	Rv1473	0	6	NA	24.4843	NA	NA	4.52945e-05
tr|O53167|O53167_MYCTU	O53167	Rv1476	Rv1476	3	0	24.2957	NA	NA	NA	0.022871
tr|O53185|O53185_MYCTU	O53185	mmuM	Rv2458	2	0	20.7692	NA	NA	NA	0.0747595
tr|O53190|O53190_MYCTU	O53190	lipP	Rv2463	3	0	22.9188	NA	NA	NA	0.022871
tr|O53198|O53198_MYCTU	O53198	aglA	Rv2471	5	0	20.8919	NA	NA	NA	0.000964813
tr|O53200|O53200_MYCTU	O53200	Rv2473	Rv2473	6	0	21.1155	NA	NA	NA	4.52945e-05
tr|O53238|O53238_MYCTU	O53238	Rv2989	Rv2989	0	3	NA	22.9806	NA	NA	0.022871
tr|O53240|O53240_MYCTU	O53240	Rv2991	Rv2991	2	2	23.4325	22.4844	0.948026	0.200763	1
tr|O53254|O53254_MYCTU	O53254	Rv3007c	Rv3007c	1	1	22.6522	21.093	1.55923	NA	1
tr|O53260|O53260_MYCTU	O53260	Rv3013	Rv3013	6	6	23.8499	23.5078	0.342114	0.699696	1
tr|O53287|O53287_MYCTU	O53287	Rv3040c	Rv3040c	6	6	20.99	22.1074	-1.11733	4.42971e-05	1
tr|O53291|O53291_MYCTU	O53291	fecB	Rv3044	5	2	20.8931	20.3764	0.516725	0.636668	0.0711741
tr|O53310|O53310_MYCTU	O53310	Rv3160c	Rv3160c	6	6	21.5558	21.3953	0.160508	0.474139	1
tr|O53311|O53311_MYCTU	O53311	Rv3161c	Rv3161c	6	6	23.3099	23.0788	0.231171	0.483882	1
tr|O53313|O53313_MYCTU	O53313	Rv3163c	Rv3163c	2	0	21.4431	NA	NA	NA	0.0747595
tr|O53314|O53314_MYCTU	O53314	moxR3	Rv3164c	6	1	22.7568	22.8866	-0.129786	0.935519	0.000964813
tr|O53319|O53319_MYCTU	O53319	Rv3169	Rv3169	6	0	21.5152	NA	NA	NA	4.52945e-05
tr|O53323|O53323_MYCTU	O53323	Rv3173c	Rv3173c	6	0	22.6305	NA	NA	NA	4.52945e-05
tr|O53340|O53340_MYCTU	O53340	Rv3194c	Rv3194c	6	6	24.8672	25.0253	-0.158133	0.630966	1
tr|O53343|O53343_MYCTU	O53343	Rv3197	Rv3197	6	6	22.2451	22.3567	-0.111554	0.779837	1
tr|O53346|O53346_MYCTU	O53346	Rv3200c	Rv3200c	6	6	25.967	26.7413	-0.774298	0.00963006	1
tr|O53347|O53347_MYCTU	O53347	Rv3201c	Rv3201c	0	4	NA	21.0982	NA	NA	0.00571459
tr|O53362|O53362_MYCTU	O53362	Rv3311	Rv3311	6	6	25.031	25.51	-0.47899	0.0251794	1
tr|O53369|O53369_MYCTU	O53369	sdhD	Rv3317	5	1	24.0286	23.6485	0.380101	0.642249	0.0158264
tr|O53370|O53370_MYCTU	O53370	sdhA	Rv3318	6	6	25.8086	24.6936	1.11502	0.0394043	1
tr|O53371|O53371_MYCTU	O53371	sdhB	Rv3319	0	5	NA	22.1377	NA	NA	0.000964813
tr|O53377|O53377_MYCTU	O53377	Rv3327	Rv3327	4	1	20.2374	21.0538	-0.816403	0.61979	0.0711741
tr|O53382|O53382_MYCTU	O53382	nagA	Rv3332	6	1	21.9822	20.6401	1.3421	0.120749	0.000964813
tr|O53390|O53390_MYCTU	O53390	metC	Rv3340	6	6	23.592	24.5706	-0.978562	0.0999721	1
tr|O53404|O53404_MYCTU	O53404	Rv1056	Rv1056	6	3	25.4873	25.0163	0.471035	0.387528	0.022871
tr|O53406|O53406_MYCTU	O53406	fadD14	Rv1058	6	6	24.4439	23.6202	0.823653	0.0209487	1
tr|O53407|O53407_MYCTU	O53407	Rv1059	Rv1059	6	6	24.3135	22.789	1.52452	0.00575819	1
tr|O53408|O53408_MYCTU	O53408	Rv1060	Rv1060	5	2	23.8471	22.1124	1.73465	0.0303734	0.0711741
tr|O53409|O53409_MYCTU	O53409	Rv1061	Rv1061	6	6	23.3224	20.7674	2.55495	0.000184227	1
tr|O53410|O53410_MYCTU	O53410	Rv1062	Rv1062	3	1	23.6537	22.7775	0.876212	0.135069	0.212864
tr|O53414|O53414_MYCTU	O53414	Rv1066	Rv1066	3	1	22.672	21.9518	0.72015	0.41287	0.212864
tr|O53419|O53419_MYCTU	O53419	echA9	Rv1071c	5	3	22.2504	21.6529	0.597509	0.384292	0.212864
tr|O53420|O53420_MYCTU	O53420	Rv1072	Rv1072	4	5	23.6002	23.2301	0.37008	0.317585	0.501795
tr|O53422|O53422_MYCTU	O53422	fadA3	Rv1074c	6	6	27.184	26.2715	0.912523	0.000638899	1
tr|O53431|O53431_MYCTU	O53431	Rv1083	Rv1083	5	6	25.0291	24.4731	0.556017	0.377182	0.224193
tr|O53432|O53432_MYCTU	O53432	Rv1084	Rv1084	5	2	23.4424	22.5231	0.919362	0.123055	0.0711741
tr|O53443|O53443_MYCTU	O53443	phoH2	Rv1095	4	6	22.1093	21.9124	0.196866	0.464303	0.0747595
tr|O53459|O53459_MYCTU	O53459	Rv1112	Rv1112	6	6	25.3404	25.043	0.297364	0.253475	1
tr|O53461|O53461_MYCTU	O53461	Rv2015c	Rv2015c	5	3	20.976	20.1497	0.82635	0.0618981	0.212864
tr|O53480|O53480_MYCTU	O53480	Rv2036	Rv2036	0	2	NA	20.1186	NA	NA	0.0747595
tr|O53486|O53486_MYCTU	O53486	Rv2042c	Rv2042c	5	6	22.794	22.9167	-0.122714	0.824209	0.224193
tr|O53488|O53488_MYCTU	O53488	lipT	Rv2045c	0	5	NA	21.5129	NA	NA	0.000964813
tr|O53491|O53491_MYCTU	O53491	Rv2049c	Rv2049c	0	4	NA	23.5115	NA	NA	0.00571459
tr|O53494|O53494_MYCTU	O53494	Rv2052c	Rv2052c	5	1	23.3561	21.9068	1.44934	0.00222504	0.0158264
tr|O53498|O53498_MYCTU	O53498	cobN	Rv2062c	4	6	21.428	22.5805	-1.15249	0.0432557	0.0747595
tr|O53504|O53504_MYCTU	O53504	Rv2170	Rv2170	6	5	21.7987	21.3046	0.494094	0.0941594	0.224193
tr|O53506|O53506_MYCTU	O53506	Rv2172c	Rv2172c	6	6	21.5367	20.8388	0.697821	0.244547	1
tr|O53514|O53514_MYCTU	O53514	Rv2180c	Rv2180c	5	6	23.7899	24.2564	-0.466557	0.449347	0.224193
tr|O53516|O53516_MYCTU	O53516	Rv2182c	Rv2182c	6	6	22.2671	20.5332	1.73388	0.0204645	1
tr|O53519|O53519_MYCTU	O53519	TB16.3	Rv2185c	6	6	26.7493	26.4295	0.319824	0.0436146	1
tr|O53520|O53520_MYCTU	O53520	Rv2186c	Rv2186c	3	6	22.6319	23.0342	-0.402368	0.312407	0.022871
tr|O53530|O53530_MYCTU	O53530	Rv2256c	Rv2256c	3	6	21.8375	23.6776	-1.84005	0.00088581	0.022871
tr|O53531|O53531_MYCTU	O53531	Rv2257c	Rv2257c	1	2	20.9764	21.6305	-0.654157	0.181347	0.501795
tr|O53533|O53533_MYCTU	O53533	mscR	Rv2259	6	6	22.2596	22.0977	0.161919	0.505334	1
tr|O53534|O53534_MYCTU	O53534	Rv2260	Rv2260	6	6	22.5931	22.0722	0.520838	0.161138	1
tr|O53537|O53537_MYCTU	O53537	Rv2263	Rv2263	6	6	22.361	22.0921	0.26892	0.313449	1
tr|O53538|O53538_MYCTU	O53538	Rv2264c	Rv2264c	4	0	21.7419	NA	NA	NA	0.00571459
tr|O53547|O53547_MYCTU	O53547	Rv3502c	Rv3502c	6	6	24.127	24.4921	-0.365097	0.0563553	1
tr|O53561|O53561_MYCTU	O53561	echA19	Rv3516	6	0	22.904	NA	NA	NA	4.52945e-05
tr|O53564|O53564_MYCTU	O53564	Rv3519	Rv3519	5	2	25.0607	25.1211	-0.0603891	0.896691	0.0711741
tr|O53567|O53567_MYCTU	O53567	ltp4	Rv3522	2	0	23.3925	NA	NA	NA	0.0747595
tr|O53577|O53577_MYCTU	O53577	fadE35	Rv3797	6	6	21.3361	21.4389	-0.102793	0.770451	1
tr|O53598|O53598_MYCTU	O53598	Rv3920c	Rv3920c	6	6	26.9374	26.8297	0.10764	0.41113	1
tr|O53605|O53605_MYCTU	O53605	Rv0060	Rv0060	2	5	23.5815	24.3558	-0.774226	0.226408	0.0711741
tr|O53611|O53611_MYCTU	O53611	icd2	Rv0066c	6	6	25.4009	23.5903	1.81056	2.56289e-05	1
[truncated: 270 more rows]
